# Supplementary material for: Structural Mapping of Surveillance Data Reveals Conservation of NNI Binding Site in RSV L Protein
Source: Pathogens. 2026 Jan 13;15(1):85. doi: 10.3390/pathogens15010085 (PMC12844714; doi:10.3390/pathogens15010085)
Supplement: Supplementary file 1 [file pathogens-15-00085-s001.zip]

Archive with 1 entries (1 files):
- pathogens-4048519-supplementary.xlsx
