# Supplementary material for: Structural Mapping of Surveillance Data Reveals Conservation of NNI Binding Site in RSV L Protein
Source: Pathogens. 2026 Jan 13;15(1):85. doi: 10.3390/pathogens15010085 (PMC12844714; doi:10.3390/pathogens15010085)
Supplement: Supplementary file 1 [file pathogens-15-00085-s001.zip › pathogens-4048519-supplementary.xlsx]

## Sheet: Table S1 - Accession Numbers
GISAID RSV A	GISAID RSV B	NCBI RSV A	NCBI RSV B
EPI_ISL_19159552	EPI_ISL_19159556	XPR31123	XCT42155
EPI_ISL_19693743	EPI_ISL_19159557	XLM40584	XPR31319
EPI_ISL_19693744	EPI_ISL_19693736	XLM40694	WBQ20128
EPI_ISL_19693745	EPI_ISL_19693737	XLM40716	WQM41721
EPI_ISL_19727211	EPI_ISL_19693738	QYW09579	WLG19823
EPI_ISL_19727212	EPI_ISL_19693739	WNV54719	WLG19845
EPI_ISL_19727213	EPI_ISL_19693740	WNV55027	AYR18303
EPI_ISL_19727214	EPI_ISL_19693742	XNJ65630	XLM45028
EPI_ISL_19727216	EPI_ISL_19693746	WLG20634	XBQ62634
EPI_ISL_19727219	EPI_ISL_19727229	WBK17802	XBQ62700
EPI_ISL_19727220	EPI_ISL_19727230	XLM40287	WWO16574
EPI_ISL_19727223	EPI_ISL_19727232	WLG20315	UBB39482
EPI_ISL_19727224	EPI_ISL_19727233	UOA00642	WLG19594
EPI_ISL_19727227	EPI_ISL_19727234	QYW09927	WJJ42994
EPI_ISL_19761140	EPI_ISL_19727235	QGX48046	XDF40761
EPI_ISL_19761142	EPI_ISL_19727236	AHW80622	XBQ62348
EPI_ISL_19761144	EPI_ISL_19727239	AHW80932	WZH54784
EPI_ISL_19761148	EPI_ISL_19727240	XPL74453	WZH55015
EPI_ISL_19761150	EPI_ISL_19727242	WNV54609	WWO16695
EPI_ISL_19761152	EPI_ISL_19727244	WNV54686	WQM41765
EPI_ISL_19761153	EPI_ISL_19727245	WNV54763	WLG19680
EPI_ISL_19761154	EPI_ISL_19727272	WNV54972	XQP01377
EPI_ISL_19761155	EPI_ISL_19762885	XLV86509	XLM40155
EPI_ISL_19761156	EPI_ISL_19762888	XLM40474	XAR00865
EPI_ISL_19761158	EPI_ISL_19762891	WXH84962	WLG19966
EPI_ISL_19761161	EPI_ISL_19762892	WLG20005	XUX58504
EPI_ISL_19761162	EPI_ISL_19762893	WLG20435	XUX58548
EPI_ISL_19761163	EPI_ISL_19769927	WAK85795	XUX58647
EPI_ISL_19761164	EPI_ISL_19769928	QYW08507	XUX58735
EPI_ISL_19761165	EPI_ISL_19769936	QKN22756	XUX58943
EPI_ISL_19761166	EPI_ISL_19774862	AIA63626	XUX58976
EPI_ISL_19761167	EPI_ISL_19774872	WXH84874	XQP00321
EPI_ISL_19761168	EPI_ISL_19810206	WNL52034	XQP00706
EPI_ISL_19761169	EPI_ISL_19810209	WLG20286	XQP00772
EPI_ISL_19761170	EPI_ISL_19810211	WLG20496	XQP00849
EPI_ISL_19761172	EPI_ISL_19810215	QGX48004	XQP01146
EPI_ISL_19761174	EPI_ISL_19810220	AWO12253	XQP01168
EPI_ISL_19761175	EPI_ISL_19810225	AWO13505	XQP01190
EPI_ISL_19761176	EPI_ISL_19810232	AWO13889	XQP01245
EPI_ISL_19761178	EPI_ISL_19815095	AWO13942	XQP01278
EPI_ISL_19761188	EPI_ISL_19821375	AWO14137	XQP01322
EPI_ISL_19761189	EPI_ISL_19821376	XPR31009	XQP01355
EPI_ISL_19761190	EPI_ISL_19821378	XNJ65278	XQP01366
EPI_ISL_19761193	EPI_ISL_19821379	XLM43147	XQP01388
EPI_ISL_19761196	EPI_ISL_19821380	XKT24356	XQP01399
EPI_ISL_19761197	EPI_ISL_19821381	XJU67762	XQP01476
EPI_ISL_19762870	EPI_ISL_19821382	XIQ79801	XQP01542
EPI_ISL_19762872	EPI_ISL_19822631	WWM08588	XQP01575
EPI_ISL_19762875	EPI_ISL_19833301	WNV55115	XQP01608
EPI_ISL_19762877	EPI_ISL_19833309	WLG20016	XQP01630
EPI_ISL_19762879	EPI_ISL_19833355	WLG20027	XQP01641
EPI_ISL_19762881	EPI_ISL_19835919	WLG20049	XQP01652
EPI_ISL_19762882	EPI_ISL_19835920	WLG20111	XQP01663
EPI_ISL_19770010	EPI_ISL_19835923	WLG20144	XQP01685
EPI_ISL_19770011	EPI_ISL_19835924	WLG20198	XQP01696
EPI_ISL_19770012	EPI_ISL_19835925	WLG20231	XQP01707
EPI_ISL_19770014	EPI_ISL_19835926	WLG20242	XQP01718
EPI_ISL_19770015	EPI_ISL_19835927	WLG20253	XQP01762
EPI_ISL_19770017	EPI_ISL_19835928	WLG20330	XQP01784
EPI_ISL_19770019	EPI_ISL_19835929	WLG20341	XQP01839
EPI_ISL_19770021	EPI_ISL_19835930	WLG20396	XQP01894
EPI_ISL_19770022	EPI_ISL_19835931	WLG20407	XQP02004
EPI_ISL_19770023	EPI_ISL_19835933	WLG20507	XQP02048
EPI_ISL_19770029	EPI_ISL_19835935	WLG20529	XQP02092
EPI_ISL_19770030	EPI_ISL_19835939	WLG20551	XQP02114
EPI_ISL_19770031	EPI_ISL_19835951	WLG20562	XQP02125
EPI_ISL_19770033	EPI_ISL_19835952	WLG20573	XQP02147
EPI_ISL_19770035	EPI_ISL_19835958	WLG20584	XQP02180
EPI_ISL_19770036	EPI_ISL_19835967	WLG20645	XNJ66068
EPI_ISL_19770037	EPI_ISL_19835971	QYW09883	XHB16729
EPI_ISL_19774863	EPI_ISL_19835972	AWO12179	XDF40552
EPI_ISL_19774869	EPI_ISL_19835973	AWO12190	XDF40574
EPI_ISL_19774874	EPI_ISL_19835974	AWO12201	XDF40585
EPI_ISL_19774876	EPI_ISL_19835976	AWO12212	XDF40596
EPI_ISL_19774877	EPI_ISL_19835977	AWO12223	XDF40607
EPI_ISL_19820881	EPI_ISL_19835978	AWO12234	XDF40629
EPI_ISL_19820882	EPI_ISL_19835981	AWO12264	XDF40640
EPI_ISL_19820883	EPI_ISL_19838170	AWO12286	XDF40651
EPI_ISL_19820886	EPI_ISL_19838171	AWO12297	XDF40673
EPI_ISL_19820888	EPI_ISL_19843155	AWO12308	XDF40706
EPI_ISL_19820889	EPI_ISL_19843156	AWO12330	XDF40717
EPI_ISL_19820890	EPI_ISL_19843157	AWO12352	XDF40728
EPI_ISL_19820891	EPI_ISL_19843158	AWO12396	XDF40739
EPI_ISL_19820892	EPI_ISL_19843159	AWO13516	XDF40750
EPI_ISL_19820895	EPI_ISL_19843160	AWO13681	XDF40772
EPI_ISL_19820896	EPI_ISL_19866269	AWO14019	XDF40794
EPI_ISL_19820897	EPI_ISL_19866270	AWO14115	XDF40805
EPI_ISL_19821377	EPI_ISL_19866271	AWO14148	XDF40826
EPI_ISL_19822656	EPI_ISL_19866272	XPL73139	XDF40837
EPI_ISL_19822661	EPI_ISL_19866273	XPL73150	XDF40848
EPI_ISL_19833300	EPI_ISL_19877750	XNJ65245	XDF40859
EPI_ISL_19833302	EPI_ISL_19877751	XLM41728	XDF40892
EPI_ISL_19833303	EPI_ISL_19877752	XLM44687	XDF40925
EPI_ISL_19833304	EPI_ISL_19877753	XAT92545	XDF40947
EPI_ISL_19833305	EPI_ISL_19877754	XAT92556	XDF40958
EPI_ISL_19833306	EPI_ISL_19877755	XAT92567	XDF40969
EPI_ISL_19833307	EPI_ISL_19877756	XAT92578	XDF40980
EPI_ISL_19833308	EPI_ISL_19877757	XAT92589	XDF41002
EPI_ISL_19843161	EPI_ISL_19877758	XAT92600	XDF41024
EPI_ISL_19866266	EPI_ISL_19877759	XAT92611	XDF41057
EPI_ISL_19867500	EPI_ISL_19877761	XAT92622	XDF41068
EPI_ISL_19867502	EPI_ISL_19877764	XAT92633	XDF41079
EPI_ISL_19867503	EPI_ISL_19888061	XAT92644	XDF41090
EPI_ISL_19867504	EPI_ISL_19888063	XAT92655	XDF41101
EPI_ISL_19867507	EPI_ISL_19890350	XAT92666	XDF41145
EPI_ISL_19867509	EPI_ISL_19894711	XAT92677	XDF41156
EPI_ISL_19867512	EPI_ISL_19894732	XAT92688	XDF41188
EPI_ISL_19867514	EPI_ISL_19894733	XAT92699	XDF41221
EPI_ISL_19867516	EPI_ISL_19894735	XAT92721	XDF41254
EPI_ISL_19867517	EPI_ISL_19894744	XAT92732	XDF41265
EPI_ISL_19867518	EPI_ISL_19894753	XAT92754	XDF41276
EPI_ISL_19867519	EPI_ISL_19894759	XAT92765	XDF41298
EPI_ISL_19867522	EPI_ISL_19912290	XAT92776	XDF41309
EPI_ISL_19867523	EPI_ISL_19691118	XAT92787	XDF41320
EPI_ISL_19867524	EPI_ISL_19691122	XAT92809	XDF41342
EPI_ISL_19867526	EPI_ISL_19691123	XAT92820	XDF41374
EPI_ISL_19867528	EPI_ISL_19692837	XAT92831	XDF41396
EPI_ISL_19867530	EPI_ISL_19692838	AWO12363	XDF41407
EPI_ISL_19867531	EPI_ISL_19692845	AOD39911	XDF41440
EPI_ISL_19867532	EPI_ISL_19692846	AOD39966	XDF41451
EPI_ISL_19867533	EPI_ISL_19692850	AOD40030	XDF41462
EPI_ISL_19867534	EPI_ISL_19692866	AOD40085	XDF41473
EPI_ISL_19867535	EPI_ISL_19692867	AOD40168	XDF41484
EPI_ISL_19867536	EPI_ISL_19707291	AOD40313	XDF41505
EPI_ISL_19867537	EPI_ISL_19707292	AOD40591	XDF41516
EPI_ISL_19867538	EPI_ISL_19707294	AOD40731	XDF41527
EPI_ISL_19867539	EPI_ISL_19707295	AOD40870	XDF41538
EPI_ISL_19867540	EPI_ISL_19727248	AOD40912	XDF41549
EPI_ISL_19867541	EPI_ISL_19727250	AOD41042	XDF41560
EPI_ISL_19867542	EPI_ISL_19727252	AOD41052	XDF41571
EPI_ISL_19867543	EPI_ISL_19727255	AIA63236	XDF41582
EPI_ISL_19867547	EPI_ISL_19727256	XPC14010	XDF41593
EPI_ISL_19867549	EPI_ISL_19727258	XMM89337	XDF41614
EPI_ISL_19867550	EPI_ISL_19727259	XMM89344	XDF41658
EPI_ISL_19867551	EPI_ISL_19727260	XMM89346	XDF41668
EPI_ISL_19870797	EPI_ISL_19727261	XMM89354	XDF41679
EPI_ISL_19894734	EPI_ISL_19727262	XMM89356	XDF41690
EPI_ISL_19894736	EPI_ISL_19727263	XMM89369	XDF41701
EPI_ISL_19894743	EPI_ISL_19727264	XMM89378	XBQ62271
EPI_ISL_19894755	EPI_ISL_19727266	XMM89394	XBQ62282
EPI_ISL_19894757	EPI_ISL_19727267	XMM89411	XBQ62304
EPI_ISL_19911324	EPI_ISL_19744683	XMM89425	XBQ62315
EPI_ISL_19911326	EPI_ISL_19744693	XMM89435	XBQ62359
EPI_ISL_19911327	EPI_ISL_19744695	XMM89453	XBQ62370
EPI_ISL_19691115	EPI_ISL_19762913	XMM89465	XBQ62381
EPI_ISL_19692831	EPI_ISL_19762914	XMM89468	XBQ62392
EPI_ISL_19692835	EPI_ISL_19762915	XMM89474	XBQ62403
EPI_ISL_19692836	EPI_ISL_19762916	XMM89476	XBQ62436
EPI_ISL_19692839	EPI_ISL_19762917	XMM89482	XBQ62480
EPI_ISL_19692843	EPI_ISL_19762919	XMM89486	XBQ62491
EPI_ISL_19692844	EPI_ISL_19762920	XMM89491	XBQ62502
EPI_ISL_19692862	EPI_ISL_19762921	XMM89499	XBQ62524
EPI_ISL_19692863	EPI_ISL_19762922	XMM89503	XBQ62535
EPI_ISL_19692864	EPI_ISL_19762935	XMM89559	XBQ62546
EPI_ISL_19692865	EPI_ISL_19762936	XMM89567	XBQ62568
EPI_ISL_19692868	EPI_ISL_19762937	XMM89583	XBQ62579
EPI_ISL_19693731	EPI_ISL_19762938	XAT91865	XBQ62612
EPI_ISL_19693732	EPI_ISL_19810185	XAT91887	XBQ62623
EPI_ISL_19707293	EPI_ISL_19810186	XAT91898	XBQ62656
EPI_ISL_19725088	EPI_ISL_19810189	XAT91941	XBQ62667
EPI_ISL_19725092	EPI_ISL_19810194	XAT91952	XBQ62678
EPI_ISL_19744682	EPI_ISL_19810197	XAT91963	XBQ62689
EPI_ISL_19744684	EPI_ISL_19815420	XAT92006	XAR00821
EPI_ISL_19744685	EPI_ISL_19821374	XAT92039	XAR00832
EPI_ISL_19744687	EPI_ISL_19828734	XAT92072	XAR00843
EPI_ISL_19744694	EPI_ISL_19833277	WLG19987	XAR00854
EPI_ISL_19744697	EPI_ISL_19833330	WLG19998	XAR00887
EPI_ISL_19744698	EPI_ISL_19833331	WLG20059	XAR00898
EPI_ISL_19761102	EPI_ISL_19833335	WLG20081	XAR00920
EPI_ISL_19761103	EPI_ISL_19833336	WLG20092	XAR00931
EPI_ISL_19761106	EPI_ISL_19833340	WLG20102	XAR00953
EPI_ISL_19761108	EPI_ISL_19833341	WLG20133	XAR00964
EPI_ISL_19761109	EPI_ISL_19833344	WLG20166	XAR00975
EPI_ISL_19761110	EPI_ISL_19833349	WLG20177	XAR01008
EPI_ISL_19761111	EPI_ISL_19835991	WLG20304	XAR01019
EPI_ISL_19761114	EPI_ISL_19835992	WLG20320	XAR01041
EPI_ISL_19761116	EPI_ISL_19835994	WLG20352	XAR01052
EPI_ISL_19761117	EPI_ISL_19835995	WLG20385	XAR01063
EPI_ISL_19761119	EPI_ISL_19835996	WLG20418	XAR01085
EPI_ISL_19761120	EPI_ISL_19835998	WLG20425	XAR01096
EPI_ISL_19761123	EPI_ISL_19843153	WLG20444	XAR01107
EPI_ISL_19761124	EPI_ISL_19857247	WLG20455	XAR01118
EPI_ISL_19761126	EPI_ISL_19857252	WLG20466	XAR01129
EPI_ISL_19761127	EPI_ISL_19857254	WLG20477	XAR01140
EPI_ISL_19761130	EPI_ISL_19877730	WLG20488	XAR01151
EPI_ISL_19761131	EPI_ISL_19877731	WLG20518	XAR01162
EPI_ISL_19761133	EPI_ISL_19877732	WLG20540	XAR01173
EPI_ISL_19761135	EPI_ISL_19877733	WLG20594	XAR01195
EPI_ISL_19761136	EPI_ISL_19877734	WLG20605	XAR01206
EPI_ISL_19762912	EPI_ISL_19877735	WLG20623	XAR01217
EPI_ISL_19762918	EPI_ISL_19877736	WKU62704	XAR01228
EPI_ISL_19762923	EPI_ISL_19877737	WKU62724	XAR01239
EPI_ISL_19762924	EPI_ISL_19877739	WKU62734	XAR01249
EPI_ISL_19762925	EPI_ISL_19877747	WKU62754	XAR01260
EPI_ISL_19762927	EPI_ISL_19877748	WKU62764	XAR01282
EPI_ISL_19762928	EPI_ISL_19879912	WKU62774	XAR01293
EPI_ISL_19762929	EPI_ISL_19879915	WKU62784	XAR01304
EPI_ISL_19762930	EPI_ISL_19892020	WKU62792	XAR01315
EPI_ISL_19762931	EPI_ISL_19892048	WKU62802	XAR01326
EPI_ISL_19762932	EPI_ISL_19892050	WKU62812	XAR01337
EPI_ISL_19762933	EPI_ISL_19892051	WKU62822	XAR01359
EPI_ISL_19762934	EPI_ISL_19892052	WKU62832	XAR01381
EPI_ISL_19762940	EPI_ISL_19894643	WKU62842	XAR01392
EPI_ISL_19769974	EPI_ISL_19894652	WKU62852	XAR01425
EPI_ISL_19769975	EPI_ISL_19894668	WKU62862	XAR01436
EPI_ISL_19774880	EPI_ISL_19894673	WKU62872	XAR01447
EPI_ISL_19774893	EPI_ISL_19894676	WKU62882	XAR01469
EPI_ISL_19778498	EPI_ISL_19894681	WKU62892	XAR01491
EPI_ISL_19778499	EPI_ISL_19894688	WKU62902	WZH54828
EPI_ISL_19792748	EPI_ISL_19894690	WKU62912	WZH54850
EPI_ISL_19810169	EPI_ISL_19894691	WKU62922	WZH54861
EPI_ISL_19810170	EPI_ISL_19894694	WKU62932	WZH54872
EPI_ISL_19810171	EPI_ISL_19894698	WKU62942	WZH54927
EPI_ISL_19810172	EPI_ISL_19894700	WKU62952	WZH54971
EPI_ISL_19810176	EPI_ISL_19894706	WKU62962	WZH54982
EPI_ISL_19810178	EPI_ISL_19894709	WKU62972	WZH54993
EPI_ISL_19810179	EPI_ISL_19894719	WKU62982	WZH55004
EPI_ISL_19810180	EPI_ISL_19906896	WKU62992	WZH55026
EPI_ISL_19810181	EPI_ISL_19906897	WKU63002	WZH55048
EPI_ISL_19810182	EPI_ISL_19906899	WKU63012	WZH55070
EPI_ISL_19810183	EPI_ISL_19687800	WKU63022	WZH55081
EPI_ISL_19810184	EPI_ISL_19687801	WKU63032	WZH55103
EPI_ISL_19820873	EPI_ISL_19687802	WKU63042	WZH55114
EPI_ISL_19820876	EPI_ISL_19687803	WKU63052	WZH55147
EPI_ISL_19822663	EPI_ISL_19687804	WKU63062	WZH55158
EPI_ISL_19822685	EPI_ISL_19687805	WKU63072	WZH55191
EPI_ISL_19822697	EPI_ISL_19713146	WKU63082	WZH55213
EPI_ISL_19826171	EPI_ISL_19713151	WKU63092	WZH55224
EPI_ISL_19833280	EPI_ISL_19713153	WKU63102	WZH55235
EPI_ISL_19833281	EPI_ISL_19713168	WKU63112	WZH55246
EPI_ISL_19833282	EPI_ISL_19713171	WKU63122	WZH55257
EPI_ISL_19833283	EPI_ISL_19713172	WKU63132	WZH55290
EPI_ISL_19833284	EPI_ISL_19713174	WKU63142	WZH55312
EPI_ISL_19833285	EPI_ISL_19713179	WKU63152	WZH55323
EPI_ISL_19833286	EPI_ISL_19713183	WKU63162	WZH55345
EPI_ISL_19833287	EPI_ISL_19713184	WKU63172	WZH55356
EPI_ISL_19833288	EPI_ISL_19713185	WKU63182	WZH55367
EPI_ISL_19833291	EPI_ISL_19713187	WKU63192	WZH55378
EPI_ISL_19833293	EPI_ISL_19713188	WKU63202	WZH55389
EPI_ISL_19833295	EPI_ISL_19713190	WKU63212	WZH55400
EPI_ISL_19833296	EPI_ISL_19713191	WKU63222	WZH55411
EPI_ISL_19833297	EPI_ISL_19713194	WKU63232	WZH55422
EPI_ISL_19833298	EPI_ISL_19713195	WKU63242	WZH55433
EPI_ISL_19833299	EPI_ISL_19713196	WKU63262	WZH55444
EPI_ISL_19833310	EPI_ISL_19713198	WKU63272	WZH55455
EPI_ISL_19833311	EPI_ISL_19725125	WKU63302	WZH55466
EPI_ISL_19833312	EPI_ISL_19725127	WKU63322	WZH55477
EPI_ISL_19833313	EPI_ISL_19725128	WKU63330	WZH55488
EPI_ISL_19833314	EPI_ISL_19739796	WKU63340	WZH55499
EPI_ISL_19838157	EPI_ISL_19739798	WKU63360	WZH55510
EPI_ISL_19838158	EPI_ISL_19739799	WKU63370	WZH55521
EPI_ISL_19838160	EPI_ISL_19751830	WKU63380	WZH55543
EPI_ISL_19838162	EPI_ISL_19751833	WKU63390	WZH55554
EPI_ISL_19838163	EPI_ISL_19764323	WKU63400	WZH55565
EPI_ISL_19838168	EPI_ISL_19764324	WKU63410	WZH55576
EPI_ISL_19838169	EPI_ISL_19764325	WKU63420	WZH55598
EPI_ISL_19843154	EPI_ISL_19764326	WKU63430	WZH55620
EPI_ISL_19847966	EPI_ISL_19764330	WKU63450	WZH55642
EPI_ISL_19857251	EPI_ISL_19764331	WKU63460	WZH55653
EPI_ISL_19861779	EPI_ISL_19764334	WKU63470	WZH55664
EPI_ISL_19866255	EPI_ISL_19764335	WKU63490	WZH55675
EPI_ISL_19866256	EPI_ISL_19764336	WKU63500	WZH55686
EPI_ISL_19866257	EPI_ISL_19764337	WKU63508	WZH55718
EPI_ISL_19866259	EPI_ISL_19764339	WFP21757	WZH55729
EPI_ISL_19867554	EPI_ISL_19764341	WFP21777	WZH55740
EPI_ISL_19867555	EPI_ISL_19764342	WFP21787	WZH55751
EPI_ISL_19867556	EPI_ISL_19764344	WFP21797	WZH55762
EPI_ISL_19867557	EPI_ISL_19764348	WFP21807	WZH55773
EPI_ISL_19867559	EPI_ISL_19764349	WFP21817	WZH55784
EPI_ISL_19877725	EPI_ISL_19789107	WFP21827	WZH55817
EPI_ISL_19877729	EPI_ISL_19789108	WFP21837	WZH55828
EPI_ISL_19877738	EPI_ISL_19789109	WFP21857	WZH55839
EPI_ISL_19877743	EPI_ISL_19789110	WFP21867	WZH55861
EPI_ISL_19882256	EPI_ISL_19789113	WFP21877	WZH55872
EPI_ISL_19882257	EPI_ISL_19789114	WFP21887	WZH55894
EPI_ISL_19882258	EPI_ISL_19789116	WFP21897	WZH55938
EPI_ISL_19882259	EPI_ISL_19789117	WFP21907	WZH55949
EPI_ISL_19888062	EPI_ISL_19789118	WFP21917	WZH55971
EPI_ISL_19892049	EPI_ISL_19789121	WFP21927	WZH55982
EPI_ISL_19894642	EPI_ISL_19789122	WFP21937	WZH55993
EPI_ISL_19894650	EPI_ISL_19789123	WFP21947	WZH56004
EPI_ISL_19894659	EPI_ISL_19789125	WFP21957	WZH56015
EPI_ISL_19894660	EPI_ISL_19792753	WFP21967	WZH56026
EPI_ISL_19894661	EPI_ISL_19792759	WFP21977	WZH56037
EPI_ISL_19894663	EPI_ISL_19792760	WFP21987	WZH56048
EPI_ISL_19894671	EPI_ISL_19808751	WFP22007	WWM18744
EPI_ISL_19894678	EPI_ISL_19808755	WFP22017	WWO16552
EPI_ISL_19894682	EPI_ISL_19808756	WFP22027	WWO16596
EPI_ISL_19894696	EPI_ISL_19808757	WFP22037	WWO16618
EPI_ISL_19894701	EPI_ISL_19808759	WFP22047	WWO16629
EPI_ISL_19894702	EPI_ISL_19808760	WFP22057	WWO16673
EPI_ISL_19894705	EPI_ISL_19808761	WFP22067	WWO16684
EPI_ISL_19894716	EPI_ISL_19808763	WFP22077	WWO16739
EPI_ISL_19894718	EPI_ISL_19838159	WFP22087	WWO16761
EPI_ISL_19894727	EPI_ISL_19838161	WFP22097	WRW50543
EPI_ISL_19906898	EPI_ISL_19838164	WFP22107	WQM41414
EPI_ISL_19662907	EPI_ISL_19838165	WFP22117	WQM41436
EPI_ISL_19662908	EPI_ISL_19856531	WFP22127	WQM41469
EPI_ISL_19662909	EPI_ISL_19867657	WFP22137	WQM41480
EPI_ISL_19662914	EPI_ISL_19867658	WFP22147	WQM41491
EPI_ISL_19662915	EPI_ISL_19867660	WFP22177	WQM41502
EPI_ISL_19662916	EPI_ISL_19867661	WFP22187	WQM41513
EPI_ISL_19662917	EPI_ISL_19867662	WFP22197	WQM41546
EPI_ISL_19662919	EPI_ISL_19867663	WFP22207	WQM41590
EPI_ISL_19739795	EPI_ISL_19867664	WFP22217	WQM41601
EPI_ISL_19744754	EPI_ISL_19867665	WFP22227	WQM41656
EPI_ISL_19744758	EPI_ISL_19867667	WFP22237	WQM41678
EPI_ISL_19744759	EPI_ISL_19867668	WFP22247	WQM41743
EPI_ISL_19744760	EPI_ISL_19867669	WFP22257	WQM41809
EPI_ISL_19744762	EPI_ISL_19867670	WFP22267	WQM41820
EPI_ISL_19751826	EPI_ISL_19877700	WFP22277	WQM41831
EPI_ISL_19751827	EPI_ISL_19877701	WFP22297	WQM41853
EPI_ISL_19761262	EPI_ISL_19877702	WFP22307	WQM41864
EPI_ISL_19761264	EPI_ISL_19877703	WFP22317	WQM41875
EPI_ISL_19761265	EPI_ISL_19877704	WFP22327	WQM41908
EPI_ISL_19761267	EPI_ISL_19877706	WFP22337	WQM41919
EPI_ISL_19761268	EPI_ISL_19877707	WFP22347	WQM41930
EPI_ISL_19761270	EPI_ISL_19877708	WFP22357	WQM41963
EPI_ISL_19761271	EPI_ISL_19877709	WFP22367	WQM41985
EPI_ISL_19761273	EPI_ISL_19877711	WFP22387	WQM41996
EPI_ISL_19761274	EPI_ISL_19877712	WFP22397	WQM42051
EPI_ISL_19761275	EPI_ISL_19877714	WFP22407	WQM42062
EPI_ISL_19764355	EPI_ISL_19877717	WFP22417	WQM42084
EPI_ISL_19769973	EPI_ISL_19877718	WFP22427	WQM42128
EPI_ISL_19769978	EPI_ISL_19877719	WFP22437	WQM42139
EPI_ISL_19769979	EPI_ISL_19877720	WFP22447	WLY75549
EPI_ISL_19769980	EPI_ISL_19877721	WFP22457	WLY75934
EPI_ISL_19769983	EPI_ISL_19877722	WFP22467	WLG19518
EPI_ISL_19769985	EPI_ISL_19877723	WFP22477	WLG19626
EPI_ISL_19769991	EPI_ISL_19877724	WFP22487	WLG19713
EPI_ISL_19769993	EPI_ISL_19877726	WFP22497	WLG19757
EPI_ISL_19769999	EPI_ISL_19877728	WFP22507	WLG19768
EPI_ISL_19778480	EPI_ISL_19877742	WFP22517	WLG19779
EPI_ISL_19778489	EPI_ISL_19877744	WFP22527	WLG19801
EPI_ISL_19778490	EPI_ISL_19877745	WFP22537	WLG19834
EPI_ISL_19778494	EPI_ISL_19877746	WFP22557	WLG19922
EPI_ISL_19778500	EPI_ISL_19877749	WFP22567	WLG19955
EPI_ISL_19778502	EPI_ISL_19879920	WFP22577	WDP80119
EPI_ISL_19778505	EPI_ISL_19879921	WFP22587	XQP01773
EPI_ISL_19789102	EPI_ISL_19879923	WFP22597	XPR31112
EPI_ISL_19789103	EPI_ISL_19884190	WFP22607	XLZ19300
EPI_ISL_19789105	EPI_ISL_19884193	WFP22617	XLZ19619
EPI_ISL_19789106	EPI_ISL_19885311	WFP22627	XLM40771
EPI_ISL_19789112	EPI_ISL_19885312	WFP22637	XLM40793
EPI_ISL_19789115	EPI_ISL_19885314	WFP22647	XLM40837
EPI_ISL_19789119	EPI_ISL_19885315	WFP22667	XLM40870
EPI_ISL_19789120	EPI_ISL_19885316	WFP22687	XLM40892
EPI_ISL_19789124	EPI_ISL_19885317	WFP22697	XLM41002
EPI_ISL_19792750	EPI_ISL_19885319	WFP22707	XLM44280
EPI_ISL_19808752	EPI_ISL_19885322	WFP22717	XCT42001
EPI_ISL_19808754	EPI_ISL_19885323	WFP22747	XBQ62293
EPI_ISL_19808758	EPI_ISL_19885326	WFP22757	XAT92171
EPI_ISL_19808762	EPI_ISL_19885327	WFP22767	XAT92182
EPI_ISL_19808764	EPI_ISL_19885328	WFP22777	XAT92193
EPI_ISL_19820879	EPI_ISL_19888104	WFP22797	XAT92204
EPI_ISL_19822702	EPI_ISL_19888105	WFP22807	XAT92215
EPI_ISL_19822704	EPI_ISL_19888106	WFP22827	XAT92226
EPI_ISL_19822706	EPI_ISL_19888107	WFP22837	XAT92237
EPI_ISL_19822708	EPI_ISL_19888108	WFP22847	XAT92248
EPI_ISL_19826180	EPI_ISL_19888109	WFP22867	XAT92259
EPI_ISL_19837846	EPI_ISL_19888110	WFP22877	XAT92270
EPI_ISL_19837848	EPI_ISL_19888111	WFP22885	XAT92281
EPI_ISL_19837850	EPI_ISL_19888112	WAB05533	XAT92292
EPI_ISL_19837851	EPI_ISL_19888113	WAB05543	XAT92303
EPI_ISL_19837852	EPI_ISL_19888114	WAB05553	XAT92314
EPI_ISL_19838166	EPI_ISL_19888115	WAB05563	XAT92325
EPI_ISL_19838167	EPI_ISL_19888117	WAB05583	XAT92336
EPI_ISL_19856525	EPI_ISL_19888120	WAB05593	XAT92347
EPI_ISL_19856526	EPI_ISL_19888121	WAB05603	XAT92358
EPI_ISL_19856527	EPI_ISL_19888122	WAB05613	XAT92369
EPI_ISL_19856528	EPI_ISL_19908057	WAB05623	XAT92380
EPI_ISL_19856529	EPI_ISL_19908058	WAB05653	XAT92391
EPI_ISL_19856530	EPI_ISL_19908059	WAB05663	XAT92402
EPI_ISL_19856533	EPI_ISL_19908060	WAB05673	XAT92413
EPI_ISL_19856534	EPI_ISL_19908061	WAB05683	XAT92424
EPI_ISL_19856535	EPI_ISL_19908062	WAB05693	XAT92435
EPI_ISL_19867654	EPI_ISL_19908063	WAB05703	XAT92446
EPI_ISL_19867659	EPI_ISL_19908064	WAB05733	XAT92479
EPI_ISL_19867666	EPI_ISL_19662927	WAB05743	XAT92490
EPI_ISL_19867671	EPI_ISL_19662932	WAB05753	XAT92512
EPI_ISL_19867672	EPI_ISL_19662934	WAB05763	XAT92534
EPI_ISL_19870800	EPI_ISL_19662949	WAB05773	XAT92853
EPI_ISL_19870803	EPI_ISL_19665102	WAB05783	XAT92873
EPI_ISL_19870804	EPI_ISL_19665105	WAB05793	XAT92884
EPI_ISL_19870806	EPI_ISL_19672742	WAB05803	XAT92895
EPI_ISL_19870807	EPI_ISL_19709592	WAB05813	XAT92906
EPI_ISL_19870810	EPI_ISL_19709593	WAB05823	XAT92917
EPI_ISL_19870812	EPI_ISL_19709594	QGX48036	XAT92928
EPI_ISL_19870813	EPI_ISL_19709595	AOD39856	XAT92939
EPI_ISL_19870815	EPI_ISL_19709596	AOD39867	XAT92950
EPI_ISL_19870819	EPI_ISL_19709597	AOD39878	XAT92961
EPI_ISL_19870820	EPI_ISL_19709598	AOD39889	XAT92971
EPI_ISL_19870821	EPI_ISL_19709599	AOD39900	XAT92982
EPI_ISL_19870822	EPI_ISL_19713126	AOD39922	XAT92993
EPI_ISL_19870823	EPI_ISL_19713128	AOD39933	XAT93004
EPI_ISL_19870824	EPI_ISL_19713129	AOD39944	XAT93015
EPI_ISL_19870825	EPI_ISL_19713133	AOD39955	XAT93026
EPI_ISL_19870826	EPI_ISL_19713135	AOD39977	XAT93037
EPI_ISL_19870827	EPI_ISL_19713138	AOD39988	XAT93048
EPI_ISL_19877705	EPI_ISL_19713140	AOD39999	XAT93058
EPI_ISL_19882260	EPI_ISL_19713164	AOD40010	XAT93069
EPI_ISL_19882261	EPI_ISL_19713165	AOD40041	XAT93080
EPI_ISL_19882262	EPI_ISL_19744744	AOD40051	XAT93091
EPI_ISL_19882263	EPI_ISL_19744755	AOD40063	XAT93102
EPI_ISL_19882264	EPI_ISL_19744757	AOD40074	XAT93113
EPI_ISL_19882265	EPI_ISL_19744761	AOD40096	XAT93124
EPI_ISL_19882266	EPI_ISL_19744763	AOD40107	XAT93135
EPI_ISL_19882267	EPI_ISL_19744764	AOD40128	XAT93146
EPI_ISL_19882268	EPI_ISL_19764351	AOD40139	XAT93157
EPI_ISL_19882270	EPI_ISL_19764352	AOD40150	XAT93168
EPI_ISL_19882271	EPI_ISL_19764353	AOD40161	XAT93179
EPI_ISL_19882272	EPI_ISL_19764354	AOD40181	XAT93190
EPI_ISL_19882273	EPI_ISL_19764356	AOD40192	XAT93201
EPI_ISL_19882274	EPI_ISL_19764357	AOD40203	XAT93212
EPI_ISL_19882275	EPI_ISL_19764358	AOD40213	XAT93223
EPI_ISL_19882277	EPI_ISL_19764359	AOD40225	XAT93234
EPI_ISL_19882278	EPI_ISL_19764360	AOD40236	XAT93245
EPI_ISL_19882279	EPI_ISL_19764361	AOD40247	XAT93256
EPI_ISL_19882282	EPI_ISL_19764362	AOD40258	XAT93267
EPI_ISL_19882283	EPI_ISL_19764363	AOD40269	XAT93278
EPI_ISL_19882286	EPI_ISL_19764366	AOD40280	XAT93289
EPI_ISL_19884194	EPI_ISL_19764367	AOD40291	XAT93300
EPI_ISL_19885307	EPI_ISL_19764368	AOD40302	XAT93311
EPI_ISL_19885309	EPI_ISL_19764369	AOD40324	WQM41776
EPI_ISL_19885310	EPI_ISL_19764370	AOD40334	WLG19353
EPI_ISL_19885321	EPI_ISL_19764371	AOD40344	WLG19375
EPI_ISL_19885324	EPI_ISL_19764372	AOD40348	WLG19386
EPI_ISL_19885325	EPI_ISL_19783015	AOD40359	WLG19397
EPI_ISL_19888119	EPI_ISL_19783016	AOD40369	WLG19408
EPI_ISL_19894860	EPI_ISL_19783017	AOD40381	WLG19419
EPI_ISL_19894863	EPI_ISL_19783018	AOD40392	WLG19430
EPI_ISL_19894866	EPI_ISL_19783022	AOD40403	WLG19474
EPI_ISL_19894867	EPI_ISL_19783023	AOD40414	WLG19485
EPI_ISL_19894868	EPI_ISL_19783025	AOD40424	WLG19507
EPI_ISL_19894869	EPI_ISL_19783026	AOD40435	WLG19529
EPI_ISL_19911235	EPI_ISL_19836003	AOD40446	WLG19540
EPI_ISL_19911241	EPI_ISL_19836013	AOD40456	WLG19551
EPI_ISL_19911419	EPI_ISL_19837863	AOD40465	WLG19562
EPI_ISL_19911696	EPI_ISL_19857476	AOD40475	WLG19572
EPI_ISL_19963022	EPI_ISL_19861921	AOD40487	WLG19583
EPI_ISL_19662910	EPI_ISL_19861923	AOD40498	WLG19605
EPI_ISL_19662911	EPI_ISL_19861924	AOD40507	WLG19637
EPI_ISL_19662912	EPI_ISL_19861926	AOD40519	WLG19648
EPI_ISL_19662913	EPI_ISL_19861930	AOD40530	WLG19691
EPI_ISL_19662920	EPI_ISL_19861932	AOD40540	WLG19702
EPI_ISL_19662921	EPI_ISL_19861937	AOD40561	WLG19724
EPI_ISL_19662923	EPI_ISL_19861938	AOD40600	WLG19735
EPI_ISL_19662926	EPI_ISL_19861939	AOD40611	WLG19746
EPI_ISL_19662935	EPI_ISL_19861943	AOD40620	WLG19790
EPI_ISL_19665106	EPI_ISL_19861944	AOD40632	WLG19812
EPI_ISL_19672737	EPI_ISL_19861946	AOD40644	WLG19856
EPI_ISL_19672738	EPI_ISL_19861948	AOD40655	WLG19878
EPI_ISL_19672739	EPI_ISL_19861950	AOD40666	WLG19889
EPI_ISL_19672740	EPI_ISL_19861954	AOD40677	WLG19911
EPI_ISL_19709591	EPI_ISL_19861964	AOD40699	WLG19933
EPI_ISL_19718052	EPI_ISL_19864583	AOD40707	BBJ35135
EPI_ISL_19718054	EPI_ISL_19864584	AOD40721	BBJ35245
EPI_ISL_19718057	EPI_ISL_19864585	AOD40742	BBJ35311
EPI_ISL_19718058	EPI_ISL_19864586	AOD40754	AYR17256
EPI_ISL_19718060	EPI_ISL_19864587	AOD40761	AYR17267
EPI_ISL_19718061	EPI_ISL_19864588	AOD40772	AYR17278
EPI_ISL_19718062	EPI_ISL_19864589	AOD40783	AYR17289
EPI_ISL_19727391	EPI_ISL_19864590	AOD40805	AYR17299
EPI_ISL_19727392	EPI_ISL_19864591	AOD40816	AYR17310
EPI_ISL_19727394	EPI_ISL_19864592	AOD40827	AYR17321
EPI_ISL_19727395	EPI_ISL_19864593	AOD40836	AYR17331
EPI_ISL_19727397	EPI_ISL_19870852	AOD40848	AYR17342
EPI_ISL_19727398	EPI_ISL_19870859	AOD40859	AYR17353
EPI_ISL_19727399	EPI_ISL_19870860	AOD40880	AYR17364
EPI_ISL_19761202	EPI_ISL_19870861	AOD40901	AYR17375
EPI_ISL_19761204	EPI_ISL_19870864	AOD40923	AYR17384
EPI_ISL_19761209	EPI_ISL_19870865	AOD40934	AYR17395
EPI_ISL_19761212	EPI_ISL_19870870	AOD40945	AYR17406
EPI_ISL_19761213	EPI_ISL_19870871	AOD40956	AYR17417
EPI_ISL_19761216	EPI_ISL_19870873	AOD40967	AYR17428
EPI_ISL_19761219	EPI_ISL_19870874	AOD40978	AYR17439
EPI_ISL_19761224	EPI_ISL_19870876	AOD40989	AYR17450
EPI_ISL_19761226	EPI_ISL_19870878	AOD41000	AYR17461
EPI_ISL_19761230	EPI_ISL_19870879	AOD41009	AYR17472
EPI_ISL_19761231	EPI_ISL_19870882	AOD41020	AYR17483
EPI_ISL_19761232	EPI_ISL_19870883	AOD41031	AYR17505
EPI_ISL_19761233	EPI_ISL_19870886	AOD41059	AYR17516
EPI_ISL_19761234	EPI_ISL_19870887	AOD41073	AYR17527
EPI_ISL_19761235	EPI_ISL_19870889	AOD41083	AYR17538
EPI_ISL_19761241	EPI_ISL_19870891	AOD41094	AYR17549
EPI_ISL_19761242	EPI_ISL_19870892	AOD41104	AYR17560
EPI_ISL_19761248	EPI_ISL_19870893	AOD41115	AYR17571
EPI_ISL_19761251	EPI_ISL_19870894	AOD41120	AYR17582
EPI_ISL_19761255	EPI_ISL_19888128	AOD41131	AYR17593
EPI_ISL_19761258	EPI_ISL_19888129	AOD41142	AYR17604
EPI_ISL_19761259	EPI_ISL_19888134	AOD41153	AYR17615
EPI_ISL_19783014	EPI_ISL_19888137	AOD41164	AYR17626
EPI_ISL_19783019	EPI_ISL_19888138	AOD41175	AYR17637
EPI_ISL_19783020	EPI_ISL_19888139	AOD41185	AYR17648
EPI_ISL_19783021	EPI_ISL_19888142	AOD41196	AYR17659
EPI_ISL_19783024	EPI_ISL_19888143	AOD41207	AYR17669
EPI_ISL_19783027	EPI_ISL_19888145	AOD41217	AYR17680
EPI_ISL_19794644	EPI_ISL_19888146	AJF44522	AYR17690
EPI_ISL_19794645	EPI_ISL_19888147	AJF44594	AYR17701
EPI_ISL_19794647	EPI_ISL_19888148	AJF44653	AYR17712
EPI_ISL_19794649	EPI_ISL_19888149	AJF44684	AYR17723
EPI_ISL_19794654	EPI_ISL_19888150	AJF44708	AYR17734
EPI_ISL_19794656	EPI_ISL_19888153	AJF44764	AYR17745
EPI_ISL_19794657	EPI_ISL_19888155	AJF44775	AYR17756
EPI_ISL_19794665	EPI_ISL_19888157	AJF44829	AYR17767
EPI_ISL_19794666	EPI_ISL_19888162	XLM43026	AYR17778
EPI_ISL_19820900	EPI_ISL_19888163	WZU99620	AYR17789
EPI_ISL_19820902	EPI_ISL_19888164	QYW08899	AYR17800
EPI_ISL_19820903	EPI_ISL_19888167	AWO12451	AYR17811
EPI_ISL_19820904	EPI_ISL_19888168	AJF44793	AYR17822
EPI_ISL_19820906	EPI_ISL_19888169	AIA63116	AYR17832
EPI_ISL_19820907	EPI_ISL_19888171	XPR31210	AYR17843
EPI_ISL_19820911	EPI_ISL_19888172	XPC13853	AYR17854
EPI_ISL_19820912	EPI_ISL_19892654	QYW09775	AYR17865
EPI_ISL_19820913	EPI_ISL_19892655	AJF44538	AYR17876
EPI_ISL_19820914	EPI_ISL_19894800	AJF44547	AYR17887
EPI_ISL_19820915	EPI_ISL_19894803	AJF44678	AYR17898
EPI_ISL_19826207	EPI_ISL_19894808	AIA63336	AYR17909
EPI_ISL_19826213	EPI_ISL_19894815	AIA63486	AYR17920
EPI_ISL_19832088	EPI_ISL_19894835	AHW80922	AYR17931
EPI_ISL_19832090	EPI_ISL_19894837	WWM08578	AYR17942
EPI_ISL_19832091	EPI_ISL_19894841	WWM08929	AYR17953
EPI_ISL_19832092	EPI_ISL_19894842	WWM10012	AYR17964
EPI_ISL_19832093	EPI_ISL_19894844	WXH01344	AYR17975
EPI_ISL_19832094	EPI_ISL_19894845	WWC51754	AYR17986
EPI_ISL_19832095	EPI_ISL_19894846	WLG20297	AYR17997
EPI_ISL_19836017	EPI_ISL_19894847	UOA00812	AYR18008
EPI_ISL_19836018	EPI_ISL_19894851	NP_044598	AYR18019
EPI_ISL_19836019	EPI_ISL_19894853	XDB96239	AYR18030
EPI_ISL_19836020	EPI_ISL_19894855	XDB96250	AYR18041
EPI_ISL_19836021	EPI_ISL_19894857	XDB96261	AYR18052
EPI_ISL_19836022	EPI_ISL_19894859	XDB96272	AYR18063
EPI_ISL_19836023	EPI_ISL_19894861	XDB96283	AYR18074
EPI_ISL_19836024	EPI_ISL_19894864	XUM38770	AYR18085
EPI_ISL_19836026	EPI_ISL_19894865	XUM38792	AYR18096
EPI_ISL_19837854	EPI_ISL_19894877	XUM38803	AYR18107
EPI_ISL_19837855	EPI_ISL_19894878	XUM37171	AYR18118
EPI_ISL_19837856	EPI_ISL_19894879	XUM37199	AYR18129
EPI_ISL_19837860	EPI_ISL_20011919	XUM37247	AYR18140
EPI_ISL_19837862	EPI_ISL_19665123	XUA29712	AYR18151
EPI_ISL_19861961	EPI_ISL_19687308	XUA29734	AYR18162
EPI_ISL_19861969	EPI_ISL_19687318	XTP83372	AYR18173
EPI_ISL_19888123	EPI_ISL_19687320	XTP83383	AYR18184
EPI_ISL_19888124	EPI_ISL_19687798	XTP83394	AYR18195
EPI_ISL_19888125	EPI_ISL_19687799	XTP83405	AYR18210
EPI_ISL_19888126	EPI_ISL_19689078	XTP83416	AYR18234
EPI_ISL_19888154	EPI_ISL_19713200	XTP83427	AYR18236
EPI_ISL_19888156	EPI_ISL_19713201	XTP83438	AYR18256
EPI_ISL_19888158	EPI_ISL_19713202	XTP83449	AYR18264
EPI_ISL_19888159	EPI_ISL_19713203	XTP83460	AYR18272
EPI_ISL_19888160	EPI_ISL_19713210	XTP83471	AYR18277
EPI_ISL_19888161	EPI_ISL_19713213	XTP83493	AYR18286
EPI_ISL_19888165	EPI_ISL_19713219	XTP83504	AYR18299
EPI_ISL_19888166	EPI_ISL_19713220	XTP83526	AYR18310
EPI_ISL_19888170	EPI_ISL_19713223	XTP83537	AYR18314
EPI_ISL_19892652	EPI_ISL_19718024	XTP83548	AYR18322
EPI_ISL_19892653	EPI_ISL_19718025	XTP83559	AYR18329
EPI_ISL_19892656	EPI_ISL_19718026	XTP83570	AYR18337
EPI_ISL_19894772	EPI_ISL_19718027	XTP83581	AYR18344
EPI_ISL_19894775	EPI_ISL_19718028	XTP83592	AJF44529
EPI_ISL_19894776	EPI_ISL_19718029	XTP83603	AJF44558
EPI_ISL_19894779	EPI_ISL_19718034	XTP83614	AJF44627
EPI_ISL_19894795	EPI_ISL_19718036	XTP83625	AJF44631
EPI_ISL_19894806	EPI_ISL_19718037	XTP83636	AJF44695
EPI_ISL_19894811	EPI_ISL_19718038	XTP83647	AJF44706
EPI_ISL_19894814	EPI_ISL_19718044	XTP83658	AJF44719
EPI_ISL_19894836	EPI_ISL_19718047	XTP83669	AJF44762
EPI_ISL_19894840	EPI_ISL_19718048	XTP83680	AJF44825
EPI_ISL_19894849	EPI_ISL_19718053	XTP83691	XCT42067
EPI_ISL_19894854	EPI_ISL_19718055	XTP83702	XAT92457
EPI_ISL_19894856	EPI_ISL_19718056	XTP83713	XAT92501
EPI_ISL_20050729	EPI_ISL_19736393	XTP83724	XAO20853
EPI_ISL_19665116	EPI_ISL_19736394	XTP83735	WXH84973
EPI_ISL_19687300	EPI_ISL_19736395	XTP83746	WWO16563
EPI_ISL_19687304	EPI_ISL_19736397	XTP83757	WLG19496
EPI_ISL_19687313	EPI_ISL_19736399	XTP83768	WLG19616
EPI_ISL_19687317	EPI_ISL_19739802	XTP83779	WLG19867
EPI_ISL_19687787	EPI_ISL_19739805	XTP83790	WLG19944
EPI_ISL_19687788	EPI_ISL_19739806	XTP83801	AJF44585
EPI_ISL_19687789	EPI_ISL_19739807	XTP83812	WXH84885
EPI_ISL_19687790	EPI_ISL_19739809	XTP83823	WLG19463
EPI_ISL_19687791	EPI_ISL_19739811	XTP83834	WXU37203
EPI_ISL_19687792	EPI_ISL_19739812	XTP83845	AXE75424
EPI_ISL_19687793	EPI_ISL_19739813	XTP83856	XLM40661
EPI_ISL_19687796	EPI_ISL_19739816	XTP83867	XLM40705
EPI_ISL_19687797	EPI_ISL_19739817	XTP83878	XDL74459
EPI_ISL_19713230	EPI_ISL_19739818	XTP83889	WLG19659
EPI_ISL_19713234	EPI_ISL_19739898	XTP83900	WAO98100
EPI_ISL_19713235	EPI_ISL_19739899	XTP83911	QYW13897
EPI_ISL_19713236	EPI_ISL_19749212	XTP83922	WLG19900
EPI_ISL_19713237	EPI_ISL_19749213	XTP83933	QYW13375
EPI_ISL_19713239	EPI_ISL_19749214	XTP83944	AZQ19679
EPI_ISL_19713240	EPI_ISL_19749215	XTP83955	XRL80916
EPI_ISL_19713242	EPI_ISL_19749219	XTP83966	WWM12836
EPI_ISL_19713243	EPI_ISL_19749220	XTP83977	WWM14233
EPI_ISL_19713290	EPI_ISL_19749221	XTP84010	WWM16457
EPI_ISL_19713291	EPI_ISL_19749222	XTP84021	WWC53324
EPI_ISL_19713292	EPI_ISL_19749224	XTP84032	UBB39603
EPI_ISL_19713293	EPI_ISL_19749225	XTP84043	QCF28998
EPI_ISL_19713296	EPI_ISL_19749226	XTP84054	XYC63009
EPI_ISL_19713297	EPI_ISL_19749228	XTP84065	XYC63020
EPI_ISL_19713298	EPI_ISL_19749231	XTP84076	XYC63031
EPI_ISL_19713299	EPI_ISL_19749232	XTP84087	XDB96294
EPI_ISL_19718032	EPI_ISL_19760888	XTP84098	XDB96305
EPI_ISL_19739801	EPI_ISL_19760889	XTP84120	XDB96316
EPI_ISL_19739803	EPI_ISL_19760890	XTP84131	XDB96327
EPI_ISL_19739804	EPI_ISL_19760891	XTP84153	XDB96338
EPI_ISL_19739808	EPI_ISL_19760893	XTP84164	XDO56131
EPI_ISL_19739814	EPI_ISL_19760895	XTP84175	XDO56142
EPI_ISL_19739815	EPI_ISL_19760896	XTP84186	XDO56153
EPI_ISL_19771912	EPI_ISL_19760897	XTP84197	XDO56164
EPI_ISL_19771915	EPI_ISL_19760899	XTP84208	XDO56175
EPI_ISL_19771916	EPI_ISL_19764373	XTP84230	XDO56186
EPI_ISL_19771919	EPI_ISL_19764374	XTP84241	XDO56197
EPI_ISL_19771935	EPI_ISL_19764375	XTP84263	XXH79714
EPI_ISL_19771936	EPI_ISL_19764376	XTP84923	XXH79725
EPI_ISL_19794679	EPI_ISL_19764377	XTP84934	XXH79736
EPI_ISL_19794681	EPI_ISL_19764378	XTP84945	XXH79747
EPI_ISL_19794686	EPI_ISL_19764379	XTP84956	XXH79758
EPI_ISL_19794687	EPI_ISL_19764380	XTP84967	XUX58493
EPI_ISL_19794689	EPI_ISL_19764381	XTP84978	XUX58515
EPI_ISL_19808803	EPI_ISL_19764382	XTP84989	XUX58526
EPI_ISL_19808804	EPI_ISL_19764383	XTP85000	XUX58537
EPI_ISL_19808805	EPI_ISL_19764384	XTP85011	XUX58559
EPI_ISL_19808806	EPI_ISL_19764385	XTP85022	XUX58570
EPI_ISL_19808808	EPI_ISL_19764386	XTP85033	XUX58581
EPI_ISL_19808809	EPI_ISL_19764387	XTP85044	XUX58592
EPI_ISL_19808810	EPI_ISL_19764388	XTP85055	XUX58603
EPI_ISL_19828430	EPI_ISL_19764389	XTP85066	XUX58614
EPI_ISL_19829314	EPI_ISL_19764390	XTP85077	XUX58625
EPI_ISL_19829315	EPI_ISL_19764391	XTP85088	XUX58636
EPI_ISL_19829316	EPI_ISL_19764392	XTP85099	XUX58658
EPI_ISL_19829317	EPI_ISL_19764393	XTP85110	XUX58669
EPI_ISL_19829319	EPI_ISL_19764394	XTP85121	XUX58680
EPI_ISL_19829320	EPI_ISL_19764395	XTP85132	XUX58691
EPI_ISL_19829321	EPI_ISL_19764396	XTP85143	XUX58702
EPI_ISL_19829322	EPI_ISL_19764397	XTP85176	XUX58713
EPI_ISL_19832089	EPI_ISL_19764398	XTP85187	XUX58724
EPI_ISL_19836027	EPI_ISL_19764399	XTP85198	XUX58746
EPI_ISL_19836030	EPI_ISL_19764410	XTP85209	XUX58757
EPI_ISL_19836031	EPI_ISL_19764411	XTP85220	XUX58768
EPI_ISL_19836032	EPI_ISL_19764412	XTP85231	XUX58779
EPI_ISL_19836033	EPI_ISL_19764413	XTP85242	XUX58790
EPI_ISL_19836034	EPI_ISL_19764414	XSG40652	XUX58801
EPI_ISL_19836035	EPI_ISL_19764415	XSG40663	XUX58812
EPI_ISL_19836036	EPI_ISL_19771917	XSG40674	XUX58823
EPI_ISL_19836037	EPI_ISL_19771918	XSG40707	XUX58834
EPI_ISL_19836038	EPI_ISL_19771921	XSG40718	XUX58845
EPI_ISL_19836039	EPI_ISL_19771922	XSG40740	XUX58855
EPI_ISL_19836040	EPI_ISL_19771923	XSG40751	XUX58866
EPI_ISL_19836042	EPI_ISL_19771926	XSG40762	XUX58877
EPI_ISL_19836043	EPI_ISL_19771927	XRO61302	XUX58888
EPI_ISL_19836044	EPI_ISL_19771928	XRO61313	XUX58899
EPI_ISL_19836045	EPI_ISL_19771929	XRO61324	XUX58910
EPI_ISL_19836046	EPI_ISL_19771930	XRO61335	XUX58921
EPI_ISL_19836048	EPI_ISL_19771932	XRO61346	XUX58932
EPI_ISL_19836049	EPI_ISL_19771933	XRO61357	XUX58954
EPI_ISL_19836051	EPI_ISL_19771934	XRO61368	XUX58965
EPI_ISL_19836052	EPI_ISL_19771937	XRO61379	XUX58987
EPI_ISL_19836053	EPI_ISL_19794650	XRO61390	XUM38311
EPI_ISL_19836054	EPI_ISL_19794670	XRO61401	XUM38333
EPI_ISL_19836055	EPI_ISL_19794682	XRO61412	XUM38344
EPI_ISL_19836058	EPI_ISL_19808802	XRO61445	XUM38671
EPI_ISL_19836059	EPI_ISL_19808807	XRO61456	XUM38682
EPI_ISL_19836060	EPI_ISL_19808811	XRO61467	XUM38693
EPI_ISL_19836061	EPI_ISL_19815136	XRO61478	XUM38704
EPI_ISL_19836062	EPI_ISL_19828432	XRO61489	XUM38715
EPI_ISL_19836063	EPI_ISL_19829311	XRO61500	XUM38726
EPI_ISL_19836064	EPI_ISL_19829312	XRO61511	XUM38737
EPI_ISL_19836065	EPI_ISL_19829313	XRO61522	XUM38748
EPI_ISL_19836066	EPI_ISL_19829318	XRO61533	XUM38759
EPI_ISL_19836067	EPI_ISL_19829323	XRO61544	XUM38781
EPI_ISL_19836068	EPI_ISL_19836007	XRO61555	XUM38825
EPI_ISL_19836069	EPI_ISL_19836014	XRO61566	XUM38836
EPI_ISL_19836070	EPI_ISL_19849346	XRO61577	XUM38847
EPI_ISL_19836073	EPI_ISL_19862090	XRO61588	XUM38858
EPI_ISL_19836074	EPI_ISL_19894777	XRO61599	XUM38869
EPI_ISL_19836075	EPI_ISL_19894782	XRO61610	XUM37262
EPI_ISL_19836076	EPI_ISL_19894786	XRO61621	XUM37298
EPI_ISL_19836077	EPI_ISL_19894792	XRO61643	XUD99402
EPI_ISL_19836078	EPI_ISL_19899322	XRO61654	XUA29690
EPI_ISL_19836079	EPI_ISL_19909281	XRO61665	XUA29701
EPI_ISL_19836080	EPI_ISL_19995387	XRO61676	XUA29723
EPI_ISL_19836082	EPI_ISL_19995389	XRO61687	XTP84274
EPI_ISL_19836083	EPI_ISL_19995390	XRO61698	XTP84285
EPI_ISL_19836086	EPI_ISL_19995391	XRO61709	XTP84296
EPI_ISL_19836087	EPI_ISL_19995392	XRO61720	XTP84307
EPI_ISL_19836089	EPI_ISL_19995393	XRO61753	XTP84318
EPI_ISL_19836090	EPI_ISL_19995394	XRO61764	XTP84329
EPI_ISL_19836091	EPI_ISL_20015953	XRO61775	XTP84340
EPI_ISL_19836092	EPI_ISL_20015954	XRO61786	XTP84351
EPI_ISL_19836093	EPI_ISL_20015955	XRO61797	XTP84362
EPI_ISL_19836094	EPI_ISL_20015956	XRO61808	XTP84373
EPI_ISL_19836095	EPI_ISL_20016033	XRO61819	XTP84384
EPI_ISL_19836096	EPI_ISL_20047990	XRO61830	XTP84395
EPI_ISL_19836097	EPI_ISL_20047992	XRO61841	XTP84406
EPI_ISL_19848034	EPI_ISL_20047993	XRO61852	XTP84417
EPI_ISL_19848035	EPI_ISL_20047994	XRO61863	XTP84428
EPI_ISL_19848036	EPI_ISL_20047995	XRO61874	XTP84439
EPI_ISL_19848037	EPI_ISL_20047996	XRO61885	XTP84450
EPI_ISL_19857501	EPI_ISL_20047997	XRO61896	XTP84461
EPI_ISL_19857502	EPI_ISL_20047998	XRO61907	XTP84472
EPI_ISL_19857503	EPI_ISL_20047999	XRO61918	XTP84483
EPI_ISL_19857504	EPI_ISL_20048000	XRO61929	XTP84494
EPI_ISL_19857505	EPI_ISL_20048001	XRO61940	XTP84505
EPI_ISL_19857506	EPI_ISL_20048002	XRO61951	XTP84516
EPI_ISL_19857507	EPI_ISL_20048003	XRO61962	XTP84527
EPI_ISL_19857508	EPI_ISL_20048004	XRO61973	XTP84538
EPI_ISL_19862064	EPI_ISL_20048005	XRO61984	XTP84549
EPI_ISL_19862065	EPI_ISL_20048006	XRO61995	XTP84560
EPI_ISL_19862066	EPI_ISL_20048009	XRO62006	XTP84571
EPI_ISL_19862067	EPI_ISL_20048010	XRO62017	XTP84582
EPI_ISL_19862068	EPI_ISL_19689071	XRO62028	XTP84593
EPI_ISL_19862069	EPI_ISL_19689073	XRO62039	XTP84604
EPI_ISL_19862070	EPI_ISL_19689074	XRO62050	XTP84615
EPI_ISL_19862071	EPI_ISL_19689427	XRO62061	XTP84626
EPI_ISL_19862072	EPI_ISL_19689429	XRO62072	XTP84637
EPI_ISL_19862073	EPI_ISL_19689431	XRO62094	XTP84659
EPI_ISL_19862075	EPI_ISL_19689449	XRO62105	XTP84670
EPI_ISL_19862076	EPI_ISL_19699267	XRO62116	XTP84681
EPI_ISL_19862078	EPI_ISL_19699268	XRO62127	XTP84692
EPI_ISL_19862079	EPI_ISL_19699269	XRO62138	XTP84703
EPI_ISL_19862080	EPI_ISL_19699270	XRO62149	XTP84714
EPI_ISL_19911722	EPI_ISL_19699271	XRO62160	XTP84725
EPI_ISL_19963341	EPI_ISL_19699272	XRO62171	XTP84736
EPI_ISL_19995385	EPI_ISL_19699279	XRO62182	XTP84747
EPI_ISL_19995386	EPI_ISL_19709600	XRO62193	XTP84758
EPI_ISL_19995388	EPI_ISL_19709601	XRO62204	XTP84769
EPI_ISL_19665099	EPI_ISL_19718146	XRO62215	XTP84780
EPI_ISL_19687298	EPI_ISL_19718159	XRO62237	XTP84791
EPI_ISL_19689067	EPI_ISL_19718160	XRO62248	XTP84802
EPI_ISL_19689068	EPI_ISL_19718163	XRO62270	XTP84813
EPI_ISL_19689070	EPI_ISL_19736388	XRO62281	XTP84824
EPI_ISL_19689072	EPI_ISL_19744828	XRO62292	XTP84835
EPI_ISL_19689076	EPI_ISL_19744837	XRO62303	XTP84846
EPI_ISL_19689077	EPI_ISL_19744846	XRO62314	XTP84857
EPI_ISL_19709602	EPI_ISL_19744848	XRO62325	XTP84868
EPI_ISL_19713246	EPI_ISL_19744850	XRO62336	XTP84879
EPI_ISL_19713247	EPI_ISL_19744852	XRO62347	XTP84890
EPI_ISL_19713251	EPI_ISL_19744853	XRO62358	XTP84901
EPI_ISL_19713252	EPI_ISL_19744854	XRO62380	XTP84912
EPI_ISL_19713257	EPI_ISL_19744856	XRO62391	XTP85264
EPI_ISL_19713258	EPI_ISL_19744858	XRO62402	XTP85275
EPI_ISL_19713260	EPI_ISL_19744859	XRO62413	XTP85286
EPI_ISL_19713263	EPI_ISL_19744869	XRO62424	XTP85297
EPI_ISL_19713264	EPI_ISL_19744870	XRO62435	XTP85308
EPI_ISL_19713265	EPI_ISL_19744871	XRO62446	XTP85319
EPI_ISL_19713268	EPI_ISL_19749211	XRO62457	XTP85330
EPI_ISL_19713269	EPI_ISL_19760971	XRO62468	XTP85341
EPI_ISL_19713272	EPI_ISL_19760974	XRO62479	XTP85352
EPI_ISL_19713273	EPI_ISL_19760975	XRO62490	XTP85363
EPI_ISL_19713274	EPI_ISL_19760978	XRO62501	XTP85374
EPI_ISL_19713275	EPI_ISL_19760980	XRO62512	XTP85385
EPI_ISL_19713277	EPI_ISL_19760986	XRO62523	XTP85396
EPI_ISL_19713278	EPI_ISL_19760991	XRO62534	XTP85407
EPI_ISL_19713279	EPI_ISL_19760998	XRO62545	XTP85418
EPI_ISL_19713280	EPI_ISL_19764400	XRO62589	XTP85429
EPI_ISL_19713281	EPI_ISL_19764401	XRO62600	XTP85440
EPI_ISL_19713282	EPI_ISL_19764402	XRO62611	XTP85451
EPI_ISL_19713283	EPI_ISL_19764403	XRO62633	XTP85462
EPI_ISL_19713284	EPI_ISL_19764404	XRO62644	XTP85473
EPI_ISL_19713285	EPI_ISL_19764405	XRO62654	XTP85484
EPI_ISL_19713286	EPI_ISL_19764406	XRO62665	XTP85495
EPI_ISL_19713287	EPI_ISL_19764407	XRO62676	XTP85506
EPI_ISL_19727402	EPI_ISL_19764408	XRO62687	XTP85517
EPI_ISL_19727404	EPI_ISL_19764409	XRO62698	XTP85528
EPI_ISL_19727405	EPI_ISL_19773853	XRO62709	XTP85539
EPI_ISL_19727408	EPI_ISL_19793886	XRO62720	XTP85550
EPI_ISL_19727409	EPI_ISL_19813501	XRO62731	XTP85561
EPI_ISL_19727411	EPI_ISL_19813504	XRO62742	XTP85572
EPI_ISL_19727412	EPI_ISL_19813505	XRO62753	XTP85583
EPI_ISL_19727414	EPI_ISL_19813506	XRO62764	XTP85594
EPI_ISL_19727415	EPI_ISL_19815256	XRO62775	XTP85605
EPI_ISL_19727418	EPI_ISL_19817427	XRO62786	XTP85616
EPI_ISL_19727419	EPI_ISL_19817430	XRO62797	XTP85627
EPI_ISL_19727421	EPI_ISL_19823755	XRO62808	XTP85638
EPI_ISL_19727422	EPI_ISL_19823756	XRO62830	XTP85649
EPI_ISL_19727424	EPI_ISL_19823757	XRO62841	XTP85660
EPI_ISL_19727426	EPI_ISL_19823759	XRO62852	XTP85671
EPI_ISL_19727428	EPI_ISL_19823760	XRO62874	XTP85682
EPI_ISL_19727429	EPI_ISL_19823762	XRO62885	XTP85693
EPI_ISL_19727432	EPI_ISL_19823764	XRO62896	XTP85704
EPI_ISL_19727434	EPI_ISL_19849454	XRO62918	XSG40630
EPI_ISL_19727435	EPI_ISL_19857477	XRO62929	XSG40641
EPI_ISL_19727436	EPI_ISL_19857478	XRO62940	XSG40685
EPI_ISL_19736386	EPI_ISL_19857479	XRO62951	XSG40696
EPI_ISL_19736387	EPI_ISL_19857481	XRO62962	XSG40729
EPI_ISL_19736389	EPI_ISL_19857482	XRO62973	XSG40773
EPI_ISL_19736390	EPI_ISL_19857483	XRO62984	XRO63105
EPI_ISL_19736391	EPI_ISL_19857484	XRO62995	XRO63116
EPI_ISL_19736392	EPI_ISL_19857485	XRO63017	XRO63127
EPI_ISL_19736396	EPI_ISL_19857486	XRO63028	XRO63138
EPI_ISL_19736398	EPI_ISL_19857487	XRO63083	XRO63149
EPI_ISL_19739897	EPI_ISL_19857488	XRO63094	XRO63160
EPI_ISL_19742202	EPI_ISL_19857491	XRL80749	XRO63171
EPI_ISL_19742206	EPI_ISL_19857492	XRL80765	XRO63182
EPI_ISL_19742209	EPI_ISL_19857493	XRL80779	XRO63193
EPI_ISL_19742210	EPI_ISL_19857494	XRL80802	XRO63204
EPI_ISL_19742211	EPI_ISL_19857495	XRL80840	XRO63215
EPI_ISL_19742212	EPI_ISL_19857521	XRL80885	XRO63226
EPI_ISL_19742214	EPI_ISL_19861979	XRL81686	XRO63237
EPI_ISL_19742215	EPI_ISL_19861984	XRL81697	XRO63248
EPI_ISL_19742216	EPI_ISL_19863326	XRL81708	XRO63259
EPI_ISL_19742217	EPI_ISL_19873137	XRL81719	XRO63270
EPI_ISL_19744842	EPI_ISL_19873139	XRL81730	XRO63281
EPI_ISL_19744843	EPI_ISL_19873140	XRL81741	XRO63292
EPI_ISL_19744844	EPI_ISL_19876267	XRL81752	XRO63303
EPI_ISL_19744857	EPI_ISL_19876270	XRL81763	XRO63314
EPI_ISL_19744861	EPI_ISL_19876271	XRL81774	XRO63325
EPI_ISL_19744872	EPI_ISL_19876272	XRL81785	XRO63336
EPI_ISL_19744873	EPI_ISL_19876275	XRL81796	XRO63347
EPI_ISL_19744874	EPI_ISL_19876277	XRL81807	XRO63358
EPI_ISL_19744875	EPI_ISL_19876281	XRL81818	XRO63369
EPI_ISL_19744876	EPI_ISL_19876283	XRL81829	XRO63380
EPI_ISL_19744878	EPI_ISL_19876287	XRL81840	XRO63391
EPI_ISL_19749209	EPI_ISL_19876288	XRL81851	XRO63402
EPI_ISL_19749210	EPI_ISL_19876289	XRL81917	XRO63413
EPI_ISL_19749216	EPI_ISL_19876290	XRL81928	XRO63424
EPI_ISL_19749217	EPI_ISL_19876291	XRL81950	XRO63435
EPI_ISL_19749218	EPI_ISL_19876292	XRL81961	XRO63446
EPI_ISL_19749223	EPI_ISL_19876293	XRL81972	XRO63457
EPI_ISL_19749227	EPI_ISL_19876294	XRL81983	XRO63468
EPI_ISL_19749229	EPI_ISL_19876295	XRL82005	XRO63479
EPI_ISL_19749230	EPI_ISL_19876296	XRL82049	XRO63490
EPI_ISL_19785798	EPI_ISL_19876297	XRL82082	XRO63501
EPI_ISL_19785799	EPI_ISL_19876298	XRL82093	XRO63512
EPI_ISL_19794690	EPI_ISL_19876299	XRL82104	XRO63523
EPI_ISL_19809497	EPI_ISL_19879266	XRL82115	XRO63534
EPI_ISL_19813500	EPI_ISL_19879267	XRL82126	XRO63545
EPI_ISL_19813503	EPI_ISL_19879268	XRL82137	XRO63556
EPI_ISL_19813508	EPI_ISL_19879271	XRL82148	XRO63567
EPI_ISL_19813509	EPI_ISL_19879274	XRL82159	XRO63578
EPI_ISL_19823758	EPI_ISL_19879275	XRL82170	XRO63589
EPI_ISL_19832290	EPI_ISL_19879283	XRL82181	XRO63600
EPI_ISL_19832295	EPI_ISL_19879284	XRL82192	XRO63611
EPI_ISL_19834405	EPI_ISL_19879285	XRL82203	XRO63622
EPI_ISL_19834443	EPI_ISL_19879287	XRL82214	XRO63633
EPI_ISL_19834448	EPI_ISL_19879288	XRL82225	XRO63644
EPI_ISL_19834449	EPI_ISL_19879289	XRL82247	XRO63655
EPI_ISL_19834455	EPI_ISL_19879290	XRL82258	XRO63666
EPI_ISL_19834461	EPI_ISL_19879291	XRL82269	XRO63677
EPI_ISL_19857522	EPI_ISL_19879293	XRL82280	XRO63688
EPI_ISL_19857523	EPI_ISL_19879296	XRL82291	XRO63699
EPI_ISL_19862057	EPI_ISL_19879297	XRL82302	XRO63710
EPI_ISL_19862058	EPI_ISL_19879298	XRL82313	XRO63721
EPI_ISL_19862059	EPI_ISL_19879299	XRL82324	XRO63732
EPI_ISL_19862060	EPI_ISL_19879300	XRL82335	XRO63743
EPI_ISL_19862061	EPI_ISL_19879301	XRL82346	XRO63754
EPI_ISL_19862062	EPI_ISL_19879302	XRL82357	XRO63765
EPI_ISL_19862063	EPI_ISL_19879303	XRL82368	XRO63776
EPI_ISL_19864689	EPI_ISL_19879304	XRL82390	XRO63798
EPI_ISL_19864690	EPI_ISL_19879305	XRL82401	XRO63809
EPI_ISL_19864691	EPI_ISL_19879306	XRL82412	XRO63820
EPI_ISL_19864692	EPI_ISL_19879309	XRL82434	XRO63831
EPI_ISL_19864694	EPI_ISL_19884708	XRL82456	XRO63842
EPI_ISL_19864695	EPI_ISL_19884710	XRL82467	XRO63853
EPI_ISL_19864696	EPI_ISL_19884711	XRL82478	XRO63864
EPI_ISL_19864697	EPI_ISL_19884713	XRL82489	XRO63875
EPI_ISL_19864698	EPI_ISL_19884716	XRL82500	XRO63886
EPI_ISL_19864699	EPI_ISL_19884718	XRL82511	XRO63897
EPI_ISL_19884700	EPI_ISL_19884719	XRL82522	XRO63908
EPI_ISL_19884701	EPI_ISL_19894882	XRL82533	XRO63919
EPI_ISL_19884703	EPI_ISL_19894883	XRL82544	XRO63930
EPI_ISL_19884704	EPI_ISL_19894884	XRL82555	XRO63941
EPI_ISL_19884705	EPI_ISL_19894885	XRL82566	XRO63952
EPI_ISL_19887799	EPI_ISL_19894887	XRL82577	XRO63963
EPI_ISL_19889973	EPI_ISL_19894894	XRL82588	XRO63974
EPI_ISL_19889977	EPI_ISL_19909702	XRL82599	XRO63985
EPI_ISL_19689065	EPI_ISL_19909708	XRL82621	XRO63996
EPI_ISL_19689066	EPI_ISL_19912080	XRL82632	XRO64007
EPI_ISL_19689430	EPI_ISL_19912081	CAN1718206	XRO64018
EPI_ISL_19689432	EPI_ISL_19912082	XRH68578	XRO64029
EPI_ISL_19689447	EPI_ISL_19912083	XRH68600	XRO64040
EPI_ISL_19689448	EPI_ISL_19912084	XQT74338	XRO64051
EPI_ISL_19699281	EPI_ISL_19697434	XQT74349	XRO64062
EPI_ISL_19699283	EPI_ISL_19697436	XQT74360	XRO64073
EPI_ISL_19699284	EPI_ISL_19697438	XQT74382	XRO64084
EPI_ISL_19699285	EPI_ISL_19739900	XQT74393	XRO64095
EPI_ISL_19699290	EPI_ISL_19739902	XQT74404	XRO64106
EPI_ISL_19699291	EPI_ISL_19739903	XQT74415	XRO64117
EPI_ISL_19718140	EPI_ISL_19739905	XQT74426	XRO64128
EPI_ISL_19718141	EPI_ISL_19739906	XQT74437	XRO64139
EPI_ISL_19718144	EPI_ISL_19739909	XQT74448	XRO64150
EPI_ISL_19718145	EPI_ISL_19760900	XQT74459	XRO64161
EPI_ISL_19718151	EPI_ISL_19760902	XQT74470	XRO64172
EPI_ISL_19718152	EPI_ISL_19760903	XQT74481	XRL80731
EPI_ISL_19718153	EPI_ISL_19760904	XQT74503	XRL80827
EPI_ISL_19718154	EPI_ISL_19760905	XQT74547	XRL80853
EPI_ISL_19718155	EPI_ISL_19760907	XQT74580	XRL82643
EPI_ISL_19718156	EPI_ISL_19760910	XQT74591	XRL82654
EPI_ISL_19718157	EPI_ISL_19760911	XQT74613	XRL82665
EPI_ISL_19718158	EPI_ISL_19760912	XQT74624	XRL82676
EPI_ISL_19718162	EPI_ISL_19760913	XQT74635	XRL82687
EPI_ISL_19718164	EPI_ISL_19760914	XQT74646	XRL82698
EPI_ISL_19751103	EPI_ISL_19760916	XQT74657	XRL82709
EPI_ISL_19758626	EPI_ISL_19760919	XQT74668	XRL82720
EPI_ISL_19773851	EPI_ISL_19760921	XQT74679	XRL82731
EPI_ISL_19785800	EPI_ISL_19760922	XQT74690	XRL82742
EPI_ISL_19785801	EPI_ISL_19760923	XQT74701	XRL82764
EPI_ISL_19785804	EPI_ISL_19760924	XQT74712	XRL82775
EPI_ISL_19813496	EPI_ISL_19760925	XQT74734	XRL82786
EPI_ISL_19813497	EPI_ISL_19760927	XQT74745	XRL82797
EPI_ISL_19813499	EPI_ISL_19760929	XQT74756	XRL82808
EPI_ISL_19813511	EPI_ISL_19760932	XQT74778	XRL82819
EPI_ISL_19823763	EPI_ISL_19760934	XQT74789	XRL82841
EPI_ISL_19824165	EPI_ISL_19760938	XQT74800	XRL82852
EPI_ISL_19834381	EPI_ISL_19760940	XQT74811	XRL82863
EPI_ISL_19834382	EPI_ISL_19760942	XQT74822	XRL82874
EPI_ISL_19834383	EPI_ISL_19760945	XQT74844	XRL82885
EPI_ISL_19834386	EPI_ISL_19760947	XQT74855	XRL82896
EPI_ISL_19834387	EPI_ISL_19760948	XQT74877	XRL82907
EPI_ISL_19834389	EPI_ISL_19760950	XQT74888	XRL82918
EPI_ISL_19834391	EPI_ISL_19760951	XQT74921	XRL82929
EPI_ISL_19834399	EPI_ISL_19760952	XQT74954	XRL82940
EPI_ISL_19834402	EPI_ISL_19760953	XQT74965	XRL82951
EPI_ISL_19834407	EPI_ISL_19760954	XQT74976	XRL82962
EPI_ISL_19834417	EPI_ISL_19760956	XQT74987	XRL82973
EPI_ISL_19834419	EPI_ISL_19760957	XQT74998	XRL82984
EPI_ISL_19834420	EPI_ISL_19760958	XQT75009	XRL82995
EPI_ISL_19834422	EPI_ISL_19760960	XQT75020	XRL83006
EPI_ISL_19834423	EPI_ISL_19760962	XQT75031	XRL83017
EPI_ISL_19834424	EPI_ISL_19760963	XQT75053	XRL83028
EPI_ISL_19834427	EPI_ISL_19760966	XQT75064	XRL83039
EPI_ISL_19834431	EPI_ISL_19760967	XQT75075	XRL83050
EPI_ISL_19834433	EPI_ISL_19760968	XQT75086	XRL83061
EPI_ISL_19834436	EPI_ISL_19760969	XQT75097	XRL83072
EPI_ISL_19834437	EPI_ISL_19761021	XQT75108	XRL83083
EPI_ISL_19834438	EPI_ISL_19761022	XQT75119	XRL83094
EPI_ISL_19834439	EPI_ISL_19761027	XQT75130	XRL83105
EPI_ISL_19834440	EPI_ISL_19761028	XQT75141	XRL83116
EPI_ISL_19836102	EPI_ISL_19761040	XQT75152	XRL83127
EPI_ISL_19836103	EPI_ISL_19761048	XQT75163	XRL83138
EPI_ISL_19836105	EPI_ISL_19809527	XQT75174	XRL83149
EPI_ISL_19836106	EPI_ISL_19815234	XQT75196	XRL83159
EPI_ISL_19836108	EPI_ISL_19817416	XQT75218	XRL83181
EPI_ISL_19836110	EPI_ISL_19817417	XQT75229	XRL83192
EPI_ISL_19836112	EPI_ISL_19817418	XQT75240	XRL83203
EPI_ISL_19836113	EPI_ISL_19817421	XQT75251	XRL83214
EPI_ISL_19836116	EPI_ISL_19817425	XQT75262	XRL83225
EPI_ISL_19836117	EPI_ISL_19817428	XQT75273	CAN2081831
EPI_ISL_19836119	EPI_ISL_19817429	XQT75284	XRH68589
EPI_ISL_19836122	EPI_ISL_19817438	XQT75295	XRH68611
EPI_ISL_19836123	EPI_ISL_19817439	XQT75306	XQT75339
EPI_ISL_19836124	EPI_ISL_19817440	XQT75317	XQT75350
EPI_ISL_19836125	EPI_ISL_19817441	XQO95310	XQT75361
EPI_ISL_19836126	EPI_ISL_19817442	XQO95321	XQT75372
EPI_ISL_19836127	EPI_ISL_19817443	XQO95332	XQT75383
EPI_ISL_19836135	EPI_ISL_19829433	XQO95343	XQT75394
EPI_ISL_19836139	EPI_ISL_19829435	XQO95354	XQT75405
EPI_ISL_19836140	EPI_ISL_19832305	XQO95365	XQT75416
EPI_ISL_19836144	EPI_ISL_19832315	XQO95376	XQT75427
EPI_ISL_19836145	EPI_ISL_19832318	XQO95387	XQT75438
EPI_ISL_19857489	EPI_ISL_19832319	XQO95398	XQT75449
EPI_ISL_19857490	EPI_ISL_19832325	XQO95409	XQT75460
EPI_ISL_19857496	EPI_ISL_19832326	XQO95420	XQT75471
EPI_ISL_19857497	EPI_ISL_19832327	XQO95431	XQT75482
EPI_ISL_19857498	EPI_ISL_19849494	XQO95442	XQT75493
EPI_ISL_19857499	EPI_ISL_19863315	XQO95453	XQT75504
EPI_ISL_19857510	EPI_ISL_19863318	XQO95464	XQT75515
EPI_ISL_19857511	EPI_ISL_19863321	XQO95475	XQT75526
EPI_ISL_19857512	EPI_ISL_19863324	XQO95486	XQT75537
EPI_ISL_19857513	EPI_ISL_19863325	XQO95497	XQT75548
EPI_ISL_19857516	EPI_ISL_19863330	XQO95508	XQT75559
EPI_ISL_19857517	EPI_ISL_19863332	XQO95519	XQT75570
EPI_ISL_19857519	EPI_ISL_19863333	XQO95530	XQT75581
EPI_ISL_19857520	EPI_ISL_19863336	XQO95541	XQT75592
EPI_ISL_19861970	EPI_ISL_19863337	XQO95552	XQT75603
EPI_ISL_19861990	EPI_ISL_19863338	XQO95563	XQT75614
EPI_ISL_19861995	EPI_ISL_19863339	XQO95574	XQT75625
EPI_ISL_19876265	EPI_ISL_19863340	XQO95585	XQT75636
EPI_ISL_19876266	EPI_ISL_19863343	XQO95596	XQT75647
EPI_ISL_19876268	EPI_ISL_19863344	XQO95607	XQT75658
EPI_ISL_19876269	EPI_ISL_19863345	XQO95618	XQT75669
EPI_ISL_19876273	EPI_ISL_19863346	XQO95629	XQT75680
EPI_ISL_19876274	EPI_ISL_19863347	XQO95640	XQT75691
EPI_ISL_19876282	EPI_ISL_19867424	XQO95651	XQT75702
EPI_ISL_19879269	EPI_ISL_19867425	XQO95662	XQT75713
EPI_ISL_19879272	EPI_ISL_19867426	XQO95673	XQT75724
EPI_ISL_19879277	EPI_ISL_19867427	XQO95684	XQT75735
EPI_ISL_19879279	EPI_ISL_19867428	XQO95695	XQT75746
EPI_ISL_19879280	EPI_ISL_19867429	XQO95706	XQT75757
EPI_ISL_19879286	EPI_ISL_19873144	XQO95717	XQT75768
EPI_ISL_19879310	EPI_ISL_19873145	XQO95728	XQT75779
EPI_ISL_19884672	EPI_ISL_19876342	XQO95739	XQT75790
EPI_ISL_19884675	EPI_ISL_19876343	XQO95750	XQT75801
EPI_ISL_19894880	EPI_ISL_19876344	XQO95761	XQT75812
EPI_ISL_19894881	EPI_ISL_19876345	XQO95772	XQT75823
EPI_ISL_19894889	EPI_ISL_19876350	XQO95783	XQT75834
EPI_ISL_19894891	EPI_ISL_19877673	XQO95794	XQT75845
EPI_ISL_19909705	EPI_ISL_19877674	XQO95805	XQT75856
EPI_ISL_19963223	EPI_ISL_19877675	XQO95816	XQO95970
EPI_ISL_20011697	EPI_ISL_19877677	XQO95827	XQO95981
EPI_ISL_20012541	EPI_ISL_19877678	XQO95838	XQO95992
EPI_ISL_19697427	EPI_ISL_19877679	XQO95849	XQO96003
EPI_ISL_19697429	EPI_ISL_19877681	XQO95860	XQO96014
EPI_ISL_19697431	EPI_ISL_19877682	XQO95871	XQO96025
EPI_ISL_19697432	EPI_ISL_19877683	XQO95882	XQO96036
EPI_ISL_19697435	EPI_ISL_19877695	XQO95893	XQO96047
EPI_ISL_19697440	EPI_ISL_19877696	XQO95904	XQO96058
EPI_ISL_19713303	EPI_ISL_19877697	XQO95915	XQO96069
EPI_ISL_19713304	EPI_ISL_19877698	XQO95926	XQO96080
EPI_ISL_19713305	EPI_ISL_19877699	XQO95937	XQO96091
EPI_ISL_19713307	EPI_ISL_19902702	XQO95948	XQO96102
EPI_ISL_19713309	EPI_ISL_19902703	XQO95959	XQO96113
EPI_ISL_19713311	EPI_ISL_19902705	XQO96553	XQO96124
EPI_ISL_19713312	EPI_ISL_19902708	XQO96564	XQO96135
EPI_ISL_19713313	EPI_ISL_19909309	XQO96575	XQO96146
EPI_ISL_19713314	EPI_ISL_19909322	XQO96630	XQO96157
EPI_ISL_19713316	EPI_ISL_19909327	XQO96718	XQO96168
EPI_ISL_19713318	EPI_ISL_19910330	XQO96762	XQO96179
EPI_ISL_19713319	EPI_ISL_19910331	XQO96773	XQO96190
EPI_ISL_19713320	EPI_ISL_19910332	XQO96784	XQO96201
EPI_ISL_19713323	EPI_ISL_19910334	XQO96938	XQO96212
EPI_ISL_19713326	EPI_ISL_19910335	XQO96949	XQO96223
EPI_ISL_19713327	EPI_ISL_19910337	XQO96960	XQO96234
EPI_ISL_19713330	EPI_ISL_19910338	XQO96971	XQO96245
EPI_ISL_19713331	EPI_ISL_19910339	XQE69179	XQO96256
EPI_ISL_19713332	EPI_ISL_19910341	XQE69208	XQO96267
EPI_ISL_19713335	EPI_ISL_19159648	XQE69219	XQO96278
EPI_ISL_19725390	EPI_ISL_19725388	XQE69230	XQO96289
EPI_ISL_19725391	EPI_ISL_19751260	XQE69241	XQO96300
EPI_ISL_19725392	EPI_ISL_19751262	XQE69263	XQO96311
EPI_ISL_19725395	EPI_ISL_19751266	XQE69285	XQO96322
EPI_ISL_19736400	EPI_ISL_19751268	XQE69296	XQO96333
EPI_ISL_19739908	EPI_ISL_19751270	XQE69307	XQO96344
EPI_ISL_19809523	EPI_ISL_19751281	XQE69318	XQO96355
EPI_ISL_19809524	EPI_ISL_19761051	XQE69329	XQO96366
EPI_ISL_19809525	EPI_ISL_19761054	XQE69351	XQO96377
EPI_ISL_19809526	EPI_ISL_19761055	XQE69362	XQO96388
EPI_ISL_19814378	EPI_ISL_19761060	XQE69373	XQO96399
EPI_ISL_19814379	EPI_ISL_19770395	XQE69384	XQO96410
EPI_ISL_19814380	EPI_ISL_19770398	XQE69395	XQO96421
EPI_ISL_19814384	EPI_ISL_19770399	XQE69406	XQO96432
EPI_ISL_19814385	EPI_ISL_19796547	XQE69417	XQO96443
EPI_ISL_19814386	EPI_ISL_19796548	XQE69428	XQO96454
EPI_ISL_19814387	EPI_ISL_19809500	XQE69439	XQO96465
EPI_ISL_19814388	EPI_ISL_19820782	XQE69450	XQO96476
EPI_ISL_19814389	EPI_ISL_19833240	XQE69483	XQO96487
EPI_ISL_19814394	EPI_ISL_19833241	XQE69494	XQO96498
EPI_ISL_19814395	EPI_ISL_19833242	XQE69505	XQO96509
EPI_ISL_19814396	EPI_ISL_19833243	XQE69516	XQO96520
EPI_ISL_19829434	EPI_ISL_19833244	XQE69527	XQO96531
EPI_ISL_19829437	EPI_ISL_19833245	XQE69538	XQO96542
EPI_ISL_19832301	EPI_ISL_19833246	XQE69549	XQO96586
EPI_ISL_19832303	EPI_ISL_19833247	XQE69560	XQO96597
EPI_ISL_19832307	EPI_ISL_19833248	XQE69571	XQO96608
EPI_ISL_19832308	EPI_ISL_19833249	XPR31986	XQO96619
EPI_ISL_19832310	EPI_ISL_19833250	XPR31997	XQO96641
EPI_ISL_19832314	EPI_ISL_19833251	XPR32008	XQO96652
EPI_ISL_19836148	EPI_ISL_19833252	XPR32019	XQO96663
EPI_ISL_19836149	EPI_ISL_19833253	XPR32030	XQO96674
EPI_ISL_19836152	EPI_ISL_19833254	XPR32041	XQO96685
EPI_ISL_19836157	EPI_ISL_19833255	XPR32052	XQO96696
EPI_ISL_19836158	EPI_ISL_19833256	XPR32063	XQO96707
EPI_ISL_19836160	EPI_ISL_19833259	XPR32085	XQO96729
EPI_ISL_19836161	EPI_ISL_19833264	XPR32096	XQO96740
EPI_ISL_19836162	EPI_ISL_19833266	XPR32107	XQO96751
EPI_ISL_19836164	EPI_ISL_19833267	XPR32118	XQO96795
EPI_ISL_19836165	EPI_ISL_19833271	XPR32129	XQO96806
EPI_ISL_19836171	EPI_ISL_19867421	XPR32140	XQO96817
EPI_ISL_19836174	EPI_ISL_19867422	XPR32151	XQO96828
EPI_ISL_19836179	EPI_ISL_19867423	XPR32162	XQO96839
EPI_ISL_19863312	EPI_ISL_19867440	XPR32184	XQO96850
EPI_ISL_19863319	EPI_ISL_19867441	XPR32206	XQO96861
EPI_ISL_19863322	EPI_ISL_19867442	XPR32250	XQO96872
EPI_ISL_19863323	EPI_ISL_19867443	XPR32261	XQO96883
EPI_ISL_19873134	EPI_ISL_19867444	XPR32272	XQO96894
EPI_ISL_19873135	EPI_ISL_19867446	XPR32283	XQO96905
EPI_ISL_19873136	EPI_ISL_19867447	XPR32294	XQO96916
EPI_ISL_19873143	EPI_ISL_19867449	XPR32305	XQO96927
EPI_ISL_19877915	EPI_ISL_19867450	XPR32316	XQP00277
EPI_ISL_19877916	EPI_ISL_19876300	XPR32327	XQP00288
EPI_ISL_19877917	EPI_ISL_19876301	XPR32338	XQP00299
EPI_ISL_19877918	EPI_ISL_19876303	XPR32349	XQP00310
EPI_ISL_19877919	EPI_ISL_19876304	XPR32360	XQP00332
EPI_ISL_19877921	EPI_ISL_19876306	XPR32371	XQP00343
EPI_ISL_19883367	EPI_ISL_19876307	XPR32382	XQP00354
EPI_ISL_19883368	EPI_ISL_19876309	XPR32393	XQP00365
EPI_ISL_19883369	EPI_ISL_19876310	XPR32404	XQP00376
EPI_ISL_19883370	EPI_ISL_19876311	XPR32415	XQP00387
EPI_ISL_19883371	EPI_ISL_19876312	XPR32437	XQP00398
EPI_ISL_19883372	EPI_ISL_19876314	XPR32448	XQP00409
EPI_ISL_19883373	EPI_ISL_19876316	XPR32459	XQP00420
EPI_ISL_19883374	EPI_ISL_19876317	XPR32470	XQP00431
EPI_ISL_19883375	EPI_ISL_19876320	XPR32481	XQP00442
EPI_ISL_19883376	EPI_ISL_19876321	XPR32492	XQP00453
EPI_ISL_19883377	EPI_ISL_19876323	XPR32503	XQP00464
EPI_ISL_19883378	EPI_ISL_19876325	XPR32514	XQP00475
EPI_ISL_19883379	EPI_ISL_19876326	XPR32525	XQP00486
EPI_ISL_19883380	EPI_ISL_19876327	XPR32536	XQP00497
EPI_ISL_19883381	EPI_ISL_19876328	XPR32547	XQP00508
EPI_ISL_19883382	EPI_ISL_19876329	XPR32558	XQP00519
EPI_ISL_19883383	EPI_ISL_19876330	XPR32569	XQP00530
EPI_ISL_19883384	EPI_ISL_19876331	XPR32580	XQP00541
EPI_ISL_19883385	EPI_ISL_19876332	XPR32602	XQP00552
EPI_ISL_19884680	EPI_ISL_19876335	XPR32613	XQP00563
EPI_ISL_19884686	EPI_ISL_19876336	XPR32624	XQP00574
EPI_ISL_19884687	EPI_ISL_19876337	XPR32635	XQP00585
EPI_ISL_19884688	EPI_ISL_19876338	XPR32646	XQP00596
EPI_ISL_19884689	EPI_ISL_19876339	XPR32657	XQP00607
EPI_ISL_19884694	EPI_ISL_19876340	XPR32668	XQP00618
EPI_ISL_19884697	EPI_ISL_19876341	XPR32679	XQP00629
EPI_ISL_19884699	EPI_ISL_19877641	XPR32690	XQP00640
EPI_ISL_19902704	EPI_ISL_19877642	XPR32701	XQP00651
EPI_ISL_19902706	EPI_ISL_19877643	XPR30833	XQP00673
EPI_ISL_19902709	EPI_ISL_19877646	XPR30844	XQP00684
EPI_ISL_19910130	EPI_ISL_19877648	XPR30877	XQP00717
EPI_ISL_19910145	EPI_ISL_19877649	XPR30921	XQP00728
EPI_ISL_19910147	EPI_ISL_19877650	XPR30932	XQP00739
EPI_ISL_19910148	EPI_ISL_19877651	XPR30943	XQP00750
EPI_ISL_20012168	EPI_ISL_19877652	XPR30965	XQP00761
EPI_ISL_19159644	EPI_ISL_19877656	XPR30976	XQP00783
EPI_ISL_19159649	EPI_ISL_19877657	XPR31145	XQP00794
EPI_ISL_19159650	EPI_ISL_19877660	XPR31407	XQP00805
EPI_ISL_19159662	EPI_ISL_19877661	XPR31445	XQP00816
EPI_ISL_19159673	EPI_ISL_19877662	XPL73441	XQP00827
EPI_ISL_19681480	EPI_ISL_19877663	XPL73452	XQP00838
EPI_ISL_19685832	EPI_ISL_19877664	XPL73463	XQP00860
EPI_ISL_19725398	EPI_ISL_19877666	XPL73474	XQP00871
EPI_ISL_19751263	EPI_ISL_19877670	XPL73507	XQP00882
EPI_ISL_19751264	EPI_ISL_19877672	XPL73529	XQP00893
EPI_ISL_19751265	EPI_ISL_19877685	XPL73540	XQP00904
EPI_ISL_19751267	EPI_ISL_19877686	XPL73562	XQP01157
EPI_ISL_19751269	EPI_ISL_19877689	XPL73573	XQP01179
EPI_ISL_19751271	EPI_ISL_19877690	XPL73606	XQP01201
EPI_ISL_19761068	EPI_ISL_19877691	XPL73617	XQP01212
EPI_ISL_19761069	EPI_ISL_19877693	XPL73628	XQP01223
EPI_ISL_19761070	EPI_ISL_19884801	XPL73639	XQP01256
EPI_ISL_19761076	EPI_ISL_19884803	XPL73650	XQP01267
EPI_ISL_19761078	EPI_ISL_19884805	XPL73661	XQP01289
EPI_ISL_19761079	EPI_ISL_19884806	XPL73672	XQP01300
EPI_ISL_19761082	EPI_ISL_19884807	XPL73683	XQP01311
EPI_ISL_19761083	EPI_ISL_19884808	XPL73694	XQP01333
EPI_ISL_19761084	EPI_ISL_19884809	XPL73705	XQP01344
EPI_ISL_19761085	EPI_ISL_19884810	XPL73738	XQP01410
EPI_ISL_19761086	EPI_ISL_19884811	XPL73749	XQP01421
EPI_ISL_19761087	EPI_ISL_19884812	XPL73760	XQP01432
EPI_ISL_19761088	EPI_ISL_19884813	XPL73782	XQP01443
EPI_ISL_19761089	EPI_ISL_19884814	XPL73793	XQP01454
EPI_ISL_19761090	EPI_ISL_19884815	XPL73815	XQP01465
EPI_ISL_19761091	EPI_ISL_19893730	XPL73826	XQP01487
EPI_ISL_19761094	EPI_ISL_19893733	XPL73837	XQP01498
EPI_ISL_19770387	EPI_ISL_19893735	XPL73859	XQP01509
EPI_ISL_19770388	EPI_ISL_19893754	XPL73870	XQP01520
EPI_ISL_19770389	EPI_ISL_19894611	XPL73892	XQP01531
EPI_ISL_19770390	EPI_ISL_19894612	XPL73903	XQP01553
EPI_ISL_19770394	EPI_ISL_19894613	XPL73914	XQP01564
EPI_ISL_19770396	EPI_ISL_19894615	XPL73925	XQP01586
EPI_ISL_19770397	EPI_ISL_19894619	XPL73958	XQP01597
EPI_ISL_19796546	EPI_ISL_19894620	XPL73969	XQP01619
EPI_ISL_19796549	EPI_ISL_19894621	XPL73980	XQP01674
EPI_ISL_19809501	EPI_ISL_19894625	XPL73991	XQP01729
EPI_ISL_19810103	EPI_ISL_19894632	XPL74002	XQP01740
EPI_ISL_19810105	EPI_ISL_19906902	XPL74013	XQP01751
EPI_ISL_19810107	EPI_ISL_19906903	XPL74024	XQP01795
EPI_ISL_19810108	EPI_ISL_19906904	XPL74035	XQP01806
EPI_ISL_19810109	EPI_ISL_19906907	XPL74057	XQP01817
EPI_ISL_19810110	EPI_ISL_19705863	XPL74068	XQP01828
EPI_ISL_19810116	EPI_ISL_19725402	XPL74079	XQP01850
EPI_ISL_19810120	EPI_ISL_19725412	XPL74090	XQP01861
EPI_ISL_19810121	EPI_ISL_19725413	XPL74101	XQP01872
EPI_ISL_19832321	EPI_ISL_19761001	XPL74112	XQP01883
EPI_ISL_19862155	EPI_ISL_19761002	XPL74123	XQP01905
EPI_ISL_19862156	EPI_ISL_19761003	XPL74134	XQP01916
EPI_ISL_19862157	EPI_ISL_19761005	XPL74145	XQP01927
EPI_ISL_19862158	EPI_ISL_19761008	XPL74167	XQP01938
EPI_ISL_19862159	EPI_ISL_19761012	XPL74189	XQP01949
EPI_ISL_19862160	EPI_ISL_19761015	XPL74200	XQP01960
EPI_ISL_19862162	EPI_ISL_19761016	XPL74244	XQP01971
EPI_ISL_19862163	EPI_ISL_19761018	XPL74266	XQP01982
EPI_ISL_19862164	EPI_ISL_19770403	XPL74277	XQP01993
EPI_ISL_19862166	EPI_ISL_19770404	XPL74288	XQP02015
EPI_ISL_19862167	EPI_ISL_19770409	XPL74310	XQP02026
EPI_ISL_19862170	EPI_ISL_19771763	XPL74321	XQP02037
EPI_ISL_19862173	EPI_ISL_19771764	XPL74332	XQP02059
EPI_ISL_19867480	EPI_ISL_19771765	XPL74343	XQP02070
EPI_ISL_19867481	EPI_ISL_19771768	XPL74354	XQP02081
EPI_ISL_19867482	EPI_ISL_19774846	XPL74376	XQP02103
EPI_ISL_19867483	EPI_ISL_19785972	XPL74387	XQP02136
EPI_ISL_19867484	EPI_ISL_19785974	XPL74398	XQP02158
EPI_ISL_19867485	EPI_ISL_19796551	XPL74409	XQP02169
EPI_ISL_19867486	EPI_ISL_19796552	XPL74420	XQP02191
EPI_ISL_19867487	EPI_ISL_19814415	XPL74442	XQP02202
EPI_ISL_19867488	EPI_ISL_19814416	XPL74475	XQP02213
EPI_ISL_19867489	EPI_ISL_19814421	XPL74486	XQP02224
EPI_ISL_19867490	EPI_ISL_19814422	XPL74497	XQE69190
EPI_ISL_19867491	EPI_ISL_19814423	XPL74508	XQE69582
EPI_ISL_19867493	EPI_ISL_19814427	XPL74519	XQE69593
EPI_ISL_19867494	EPI_ISL_19826450	XPL74530	XQE69604
EPI_ISL_19867495	EPI_ISL_19826451	XPL74541	XQE69615
EPI_ISL_19867496	EPI_ISL_19862101	XPL74552	XQE69626
EPI_ISL_19867497	EPI_ISL_19862103	XPL74563	XQE69637
EPI_ISL_19867498	EPI_ISL_19862104	XPL74574	XQE69648
EPI_ISL_19867499	EPI_ISL_19862105	XPL74596	XQE69670
EPI_ISL_19871984	EPI_ISL_19862106	XPL74607	XQE69681
EPI_ISL_19876302	EPI_ISL_19862108	XPL74618	XQE69692
EPI_ISL_19876305	EPI_ISL_19862109	XPL74629	XQE69703
EPI_ISL_19876308	EPI_ISL_19862110	XPL74640	XQE69714
EPI_ISL_19876324	EPI_ISL_19862111	XPL74651	XQE69725
EPI_ISL_19876334	EPI_ISL_19862112	XPL74662	XQE69736
EPI_ISL_19876348	EPI_ISL_19862113	XPL74673	XQE69747
EPI_ISL_19877644	EPI_ISL_19862114	XPL74684	XQE69769
EPI_ISL_19877645	EPI_ISL_19862115	XPL74695	XQE69780
EPI_ISL_19877647	EPI_ISL_19862116	XPL74706	XQE69791
EPI_ISL_19877653	EPI_ISL_19862117	XPL74717	XQE69802
EPI_ISL_19877654	EPI_ISL_19867439	XPL74728	XQE69812
EPI_ISL_19877655	EPI_ISL_19884721	XPL74750	XQE69823
EPI_ISL_19877658	EPI_ISL_19884722	XPL74772	XQE69834
EPI_ISL_19877659	EPI_ISL_19884723	XPL74783	XQE69845
EPI_ISL_19877668	EPI_ISL_19884724	XPL74794	XQE69856
EPI_ISL_19877671	EPI_ISL_19884726	XPL74816	XQE69867
EPI_ISL_19877684	EPI_ISL_19884727	XPL74827	XQE69878
EPI_ISL_19877694	EPI_ISL_19884729	XPL74838	XQE69889
EPI_ISL_19894610	EPI_ISL_19884730	XPL74860	XQE69900
EPI_ISL_19894617	EPI_ISL_19884731	XPL74871	XQE69911
EPI_ISL_19894637	EPI_ISL_19884732	XPL74904	XQE69922
EPI_ISL_19894639	EPI_ISL_19884733	XPL74915	XQE69933
EPI_ISL_19906900	EPI_ISL_19884734	XPL74926	XQE69944
EPI_ISL_19906901	EPI_ISL_19884735	XPL74948	XQE69955
EPI_ISL_19906905	EPI_ISL_19884786	XPL74959	XQE69966
EPI_ISL_19906906	EPI_ISL_19884787	XPL74970	XQE69977
EPI_ISL_19910134	EPI_ISL_19884789	XPL74981	XQE69988
EPI_ISL_19910138	EPI_ISL_19887804	XPL74992	XQE69999
EPI_ISL_19910140	EPI_ISL_19893689	XPL75003	XQE70010
EPI_ISL_19910141	EPI_ISL_19893690	XPL75036	XQE70021
EPI_ISL_19910142	EPI_ISL_19893713	XPL75047	XQE70032
EPI_ISL_19910143	EPI_ISL_19893714	XPL75058	XQE70043
EPI_ISL_19910144	EPI_ISL_19893717	XPL75080	XQE70054
EPI_ISL_19910146	EPI_ISL_19893720	XPL75102	XQE70065
EPI_ISL_19910149	EPI_ISL_19893721	XPL75113	XQE70076
EPI_ISL_19910151	EPI_ISL_19893722	XPL75124	XQE70087
EPI_ISL_19910152	EPI_ISL_19893724	XPL75146	XQE70098
EPI_ISL_19910156	EPI_ISL_19893727	XPL75168	XQE70109
EPI_ISL_19910157	EPI_ISL_19908348	XPL75190	XQE70120
EPI_ISL_19910158	EPI_ISL_19908351	XPL75212	XQE70131
EPI_ISL_19910161	EPI_ISL_19910699	XPL75223	XQE70142
EPI_ISL_19910162	EPI_ISL_20015753	XPL75234	XQE70153
EPI_ISL_19910164	EPI_ISL_20015755	XPL75245	XQE70164
EPI_ISL_19910165	EPI_ISL_20015757	XPL75256	XPR32723
EPI_ISL_19911086	EPI_ISL_20015758	XPL75267	XPR32734
EPI_ISL_19159560	EPI_ISL_20015764	XPL75278	XPR32745
EPI_ISL_19159575	EPI_ISL_20015765	XPL75289	XPR32756
EPI_ISL_19159577	EPI_ISL_20015768	XPL75300	XPR32767
EPI_ISL_19159585	EPI_ISL_20047745	XPL75311	XPR32778
EPI_ISL_19159591	EPI_ISL_20049505	XPL75322	XPR32789
EPI_ISL_19159597	EPI_ISL_18915054	XPL75333	XPR32800
EPI_ISL_19159602	EPI_ISL_18915055	XPL75344	XPR32811
EPI_ISL_19159615	EPI_ISL_18915056	XPL75355	XPR32822
EPI_ISL_19159616	EPI_ISL_18915057	XPL75366	XPR32833
EPI_ISL_19159619	EPI_ISL_18915078	XPL75377	XPR32844
EPI_ISL_19159621	EPI_ISL_18915079	XPL75399	XPR32855
EPI_ISL_19159626	EPI_ISL_18915082	XPL75432	XPR32866
EPI_ISL_19159628	EPI_ISL_18915083	XPL75443	XPR32877
EPI_ISL_19159631	EPI_ISL_19045979	XPL75454	XPR32888
EPI_ISL_19762837	EPI_ISL_19045980	XPL75465	XPR32899
EPI_ISL_19762839	EPI_ISL_19045984	XPL75487	XPR32910
EPI_ISL_19762840	EPI_ISL_19045985	XPL75498	XPR32921
EPI_ISL_19762841	EPI_ISL_19050459	XPL75509	XPR32932
EPI_ISL_19762843	EPI_ISL_19050462	XPL75520	XPR32943
EPI_ISL_19762844	EPI_ISL_19050464	XPL75542	XPR32954
EPI_ISL_19762845	EPI_ISL_19050467	XPL75553	XPR32965
EPI_ISL_19762846	EPI_ISL_19125782	XPL75564	XPR32976
EPI_ISL_19762847	EPI_ISL_19326628	XPL75575	XPR32987
EPI_ISL_19762848	EPI_ISL_19353445	XPL75586	XPR33009
EPI_ISL_19762849	EPI_ISL_19353446	XPL75597	XPR33020
EPI_ISL_19762850	EPI_ISL_19353448	XPL75608	XPR33031
EPI_ISL_19762851	EPI_ISL_19353452	XPL75619	XPR33042
EPI_ISL_19762852	EPI_ISL_19510711	XPL75630	XPR33053
EPI_ISL_19762853	EPI_ISL_19510712	XPL75641	XPR33075
EPI_ISL_19762856	EPI_ISL_19510713	XPL75652	XPR33086
EPI_ISL_19762859	EPI_ISL_19510714	XPL75663	XPR33097
EPI_ISL_19762860	EPI_ISL_19510715	XPL75674	XPR33108
EPI_ISL_19762861	EPI_ISL_19510716	XPL75685	XPR33119
EPI_ISL_19762862	EPI_ISL_19510717	XPL75696	XPR33130
EPI_ISL_19762863	EPI_ISL_19510718	XPL75707	XPR33141
EPI_ISL_19762864	EPI_ISL_19510719	XPL75718	XPR33152
EPI_ISL_19762865	EPI_ISL_19510720	XPL75729	XPR33163
EPI_ISL_19762866	EPI_ISL_19510721	XPL75740	XPR33174
EPI_ISL_19762867	EPI_ISL_19510722	XPL75751	XPR33185
EPI_ISL_19762868	EPI_ISL_19510723	XPL75762	XPR33196
EPI_ISL_19762869	EPI_ISL_19510724	XPL73161	XPR30866
EPI_ISL_19770410	EPI_ISL_19510725	XPL73172	XPR30888
EPI_ISL_19770411	EPI_ISL_19510726	XPL73183	XPR30899
EPI_ISL_19771766	EPI_ISL_19510727	XPL73194	XPR30910
EPI_ISL_19785973	EPI_ISL_19510728	XPL73205	XPR30954
EPI_ISL_19785975	EPI_ISL_19510729	XPL73216	XPR30987
EPI_ISL_19796550	EPI_ISL_19510730	XPL73227	XPR31040
EPI_ISL_19810094	EPI_ISL_19510731	XPL73238	XPR31051
EPI_ISL_19810095	EPI_ISL_19510732	XPL73249	XPR31134
EPI_ISL_19810097	EPI_ISL_19510733	XPC13772	XPR31199
EPI_ISL_19810098	EPI_ISL_19510734	XPC13784	XPR31264
EPI_ISL_19810099	EPI_ISL_19510735	XPC13806	XPR31275
EPI_ISL_19810122	EPI_ISL_19510736	XPC13817	XPR31297
EPI_ISL_19810123	EPI_ISL_19510737	XPC13830	XPR31308
EPI_ISL_19810124	EPI_ISL_19510738	XPC13841	XPR31330
EPI_ISL_19810126	EPI_ISL_19510739	XPC13865	XPR31352
EPI_ISL_19810127	EPI_ISL_19510740	XPC13876	XPR31418
EPI_ISL_19810132	EPI_ISL_19510741	XPC13887	XPR31429
EPI_ISL_19810136	EPI_ISL_19510742	XPC13906	XPL75773
EPI_ISL_19810137	EPI_ISL_19510743	XPC13918	XPL75784
EPI_ISL_19810138	EPI_ISL_19510744	XPC13931	XPL75795
EPI_ISL_19810141	EPI_ISL_19510745	XPC13962	XPL75806
EPI_ISL_19810143	EPI_ISL_19510746	XPC13973	XPL75817
EPI_ISL_19810147	EPI_ISL_19510747	XPC13985	XPL75828
EPI_ISL_19810149	EPI_ISL_19510748	XPC13997	XPL75850
EPI_ISL_19810150	EPI_ISL_19510749	XPC14052	XPL75861
EPI_ISL_19810152	EPI_ISL_19510750	XPC14063	XPL75872
EPI_ISL_19810153	EPI_ISL_19510751	XPC14079	XPL75883
EPI_ISL_19810154	EPI_ISL_19510752	XPC14091	XPL75894
EPI_ISL_19810155	EPI_ISL_19510753	XPC14114	XPL75905
EPI_ISL_19810164	EPI_ISL_19510754	XPC14141	XPL75916
EPI_ISL_19814414	EPI_ISL_19510755	XPC14178	XPL75927
EPI_ISL_19814417	EPI_ISL_19510756	XPC14222	XPL75938
EPI_ISL_19814419	EPI_ISL_19510758	XPC14241	XPL75949
EPI_ISL_19814420	EPI_ISL_19510759	XPC14265	XPL75960
EPI_ISL_19814425	EPI_ISL_19510760	XPC14290	XPL75971
EPI_ISL_19814426	EPI_ISL_19510761	XPC14360	XPL75982
EPI_ISL_19854150	EPI_ISL_19510762	XPC14400	XPL75993
EPI_ISL_19864700	EPI_ISL_19510763	XPC14437	XPL76004
EPI_ISL_19864701	EPI_ISL_19510764	XPC14449	XPL76015
EPI_ISL_19864702	EPI_ISL_19510772	XPC14490	XPL76026
EPI_ISL_19864703	EPI_ISL_19510773	XPC14501	XPL76037
EPI_ISL_19864704	EPI_ISL_19510774	XPC14526	XPL76048
EPI_ISL_19864705	EPI_ISL_19510775	XPC14573	XPL76059
EPI_ISL_19864706	EPI_ISL_19510776	XPC14612	XPL76070
EPI_ISL_19864707	EPI_ISL_19510777	XPC14627	XPL76081
EPI_ISL_19864708	EPI_ISL_19510779	XPC14706	XPL76092
EPI_ISL_19864709	EPI_ISL_19510780	XPC14718	XPL76103
EPI_ISL_19864710	EPI_ISL_19510781	XPC14731	XPL76114
EPI_ISL_19864711	EPI_ISL_19510782	XPC14778	XPL76125
EPI_ISL_19864712	EPI_ISL_19510783	XPC14850	XPL76136
EPI_ISL_19864713	EPI_ISL_19510784	XPC14960	XPL76147
EPI_ISL_19864715	EPI_ISL_19510785	XPC14983	XPL76158
EPI_ISL_19864716	EPI_ISL_19510786	XPC15007	XPL76169
EPI_ISL_19884751	EPI_ISL_19510787	XPC15031	XPL76180
EPI_ISL_19884756	EPI_ISL_19510788	XPC15053	XPL76191
EPI_ISL_19884758	EPI_ISL_19510789	XPC15091	XPL76202
EPI_ISL_19884759	EPI_ISL_19510790	XPC15140	XPL76213
EPI_ISL_19884765	EPI_ISL_19510791	XPC15174	XPL76224
EPI_ISL_19884769	EPI_ISL_19510792	XPC15185	XPL76235
EPI_ISL_19884770	EPI_ISL_19510793	XPC15198	XPL76246
EPI_ISL_19884773	EPI_ISL_19510794	XPC15244	XPL76257
EPI_ISL_19884774	EPI_ISL_19510795	XPC15283	XPL76268
EPI_ISL_19884775	EPI_ISL_19510796	XPC15296	XPL76279
EPI_ISL_19884776	EPI_ISL_19510797	XPC15369	XPL76290
EPI_ISL_19884777	EPI_ISL_19510798	XPC15380	XPL76301
EPI_ISL_19884779	EPI_ISL_19510799	XPC15422	XPL76312
EPI_ISL_19884780	EPI_ISL_19521414	XPC15458	XPL76323
EPI_ISL_19884781	EPI_ISL_19521416	XPC15481	XPL76334
EPI_ISL_19884783	EPI_ISL_19521417	XPC15496	XPL76345
EPI_ISL_19887800	EPI_ISL_19521418	XPC15507	XPL76356
EPI_ISL_19887801	EPI_ISL_19521464	XPC15556	XPL76367
EPI_ISL_19887802	EPI_ISL_19521465	XPC15578	XPL76378
EPI_ISL_19893696	EPI_ISL_19521466	XPC15693	XPL76389
EPI_ISL_19893723	EPI_ISL_19564550	XPC15729	XPL76400
EPI_ISL_19893734	EPI_ISL_19564551	XPC15741	XPL76422
EPI_ISL_20015759	EPI_ISL_19564553	XPC15794	XPL76433
EPI_ISL_20015761	EPI_ISL_19564554	XPC15811	XPL76444
EPI_ISL_20015762	EPI_ISL_19564555	XPC15847	XPL76455
EPI_ISL_20015763	EPI_ISL_19564556	XPC15869	XPL76466
EPI_ISL_20015766	EPI_ISL_19564561	XPC15881	XPL76477
EPI_ISL_20047747	EPI_ISL_19564569	XPC15904	XPL76488
EPI_ISL_20047748	EPI_ISL_19564570	XPC15916	XPL76499
EPI_ISL_20047758	EPI_ISL_19564588	XPC15949	XPL76510
EPI_ISL_20047759	EPI_ISL_19568956	XPC16009	XPL76521
EPI_ISL_19159580	EPI_ISL_19589015	XPC16043	XPL76532
EPI_ISL_19725400	EPI_ISL_19589017	XPC16100	XPL76543
EPI_ISL_19725401	EPI_ISL_19589018	XPC16136	XPL76554
EPI_ISL_19725404	EPI_ISL_19608700	XPC16220	XPL76565
EPI_ISL_19725405	EPI_ISL_19717851	XPC16249	XPL76576
EPI_ISL_19725406	EPI_ISL_19717852	XPC16294	XPL76587
EPI_ISL_19725407	EPI_ISL_19739200	XPC16316	XPL76598
EPI_ISL_19725408	EPI_ISL_19739201	XPC16371	XPL76609
EPI_ISL_19725411	EPI_ISL_19739202	XPC16404	XPL76620
EPI_ISL_19770000	EPI_ISL_19739203	XPC16419	XPL76631
EPI_ISL_19770001	EPI_ISL_19739204	XPC16474	XPL76642
EPI_ISL_19770002	EPI_ISL_19739205	XPC16496	XPL76653
EPI_ISL_19770005	EPI_ISL_19739206	XPC16534	XPL76664
EPI_ISL_19770006	EPI_ISL_19739207	XOU03561	XPL76675
EPI_ISL_19770007	EPI_ISL_19739208	XOU03572	XPL76686
EPI_ISL_19770008	EPI_ISL_19739209	XOU03583	XPL76697
EPI_ISL_19770009	EPI_ISL_19739210	XOU03594	XPL76708
EPI_ISL_19770402	EPI_ISL_19739211	XOU03605	XPL76719
EPI_ISL_19770405	EPI_ISL_19739212	XOU03616	XPL76730
EPI_ISL_19774840	EPI_ISL_19751779	XOU03627	XPL76741
EPI_ISL_19864721	EPI_ISL_19751780	XOU03638	XPL76752
EPI_ISL_19864723	EPI_ISL_19751781	XOU03649	XPL76763
EPI_ISL_19908349	EPI_ISL_19751782	XOU03660	XPL76774
EPI_ISL_19908350	EPI_ISL_19751783	XOU03671	XPL76785
EPI_ISL_19908352	EPI_ISL_19751784	XOU03682	XPL76796
EPI_ISL_19908353	EPI_ISL_19751785	XOU03693	XPL76807
EPI_ISL_19908354	EPI_ISL_19751786	XOU03704	XPL76818
EPI_ISL_19909696	EPI_ISL_19751787	XOU03715	XPL76829
EPI_ISL_20047761	EPI_ISL_19751788	XOU03726	XPL76840
EPI_ISL_20047762	EPI_ISL_19751789	XOU03737	XPL76851
EPI_ISL_20047763	EPI_ISL_19751790	XOU03748	XPL76862
EPI_ISL_18915041	EPI_ISL_19751791	XOU03759	XPL76873
EPI_ISL_18915042	EPI_ISL_19751792	XOU03770	XPL76884
EPI_ISL_18915043	EPI_ISL_19751793	XOU03781	XPL76895
EPI_ISL_18915044	EPI_ISL_19751794	XOU03792	XPL76906
EPI_ISL_18915045	EPI_ISL_19751795	XOU03803	XPL76917
EPI_ISL_18915046	EPI_ISL_19757092	XOU03814	XPL76928
EPI_ISL_18915047	EPI_ISL_19757093	XOU03825	XPL76939
EPI_ISL_18915048	EPI_ISL_19757094	XOU03836	XPL76950
EPI_ISL_18915049	EPI_ISL_19757953	XOU03847	XPL76961
EPI_ISL_18915050	EPI_ISL_19757954	XOU03858	XPL76972
EPI_ISL_18915051	EPI_ISL_19757955	XOU03880	XPL76983
EPI_ISL_18915052	EPI_ISL_19757956	XOU03891	XPL76994
EPI_ISL_18915073	EPI_ISL_19757957	XOU03902	XPL77005
EPI_ISL_18915074	EPI_ISL_19757958	XOU03913	XPL77016
EPI_ISL_18915076	EPI_ISL_19875103	XOE90717	XPL77027
EPI_ISL_18915077	EPI_ISL_19875105	XOE90728	XPL77038
EPI_ISL_18915080	EPI_ISL_19875106	XOE90739	XPL77049
EPI_ISL_18915081	EPI_ISL_19893890	XOE90761	XPL77060
EPI_ISL_19005009	EPI_ISL_19893891	XOE90772	XPL77070
EPI_ISL_19005010	EPI_ISL_18931002	XOE90783	XPL77081
EPI_ISL_19005011	EPI_ISL_18931003	XOE90794	XPL77092
EPI_ISL_19005012	EPI_ISL_18931004	XOE90805	XPL77103
EPI_ISL_19005013	EPI_ISL_18931009	XOE90816	XPL77114
EPI_ISL_19005014	EPI_ISL_18931010	XOE90827	XPL77125
EPI_ISL_19005015	EPI_ISL_18931011	XOE90838	XPL77136
EPI_ISL_19005016	EPI_ISL_18931012	XOE90849	XPL77147
EPI_ISL_19005017	EPI_ISL_18931013	XOE90860	XPL77158
EPI_ISL_19005019	EPI_ISL_18931014	XOE90871	XPL77169
EPI_ISL_19045982	EPI_ISL_18931015	XOE90882	XPL77180
EPI_ISL_19045983	EPI_ISL_18931016	XOE90893	XPL77191
EPI_ISL_19050460	EPI_ISL_18931017	XOE90904	XPL77202
EPI_ISL_19050461	EPI_ISL_18931018	XOE90915	XPL77213
EPI_ISL_19050466	EPI_ISL_18931019	XOE90926	XPL77224
EPI_ISL_19050468	EPI_ISL_18956305	XOE90937	XPL77235
EPI_ISL_19078847	EPI_ISL_19013501	XOE90948	XPL77246
EPI_ISL_19078848	EPI_ISL_19446401	XOE90970	XPL77257
EPI_ISL_19078850	EPI_ISL_19446427	XOE90992	XPL77268
EPI_ISL_19125717	EPI_ISL_19446428	XOE91003	XPL77279
EPI_ISL_19326630	EPI_ISL_19446431	XOE91014	XPL77290
EPI_ISL_19481707	EPI_ISL_19446432	XOE91025	XPL77301
EPI_ISL_19521407	EPI_ISL_19446433	XOE91036	XPL77312
EPI_ISL_19521408	EPI_ISL_19446434	XOE91058	XPL77323
EPI_ISL_19532128	EPI_ISL_19446435	XOE91069	XPL77334
EPI_ISL_19564552	EPI_ISL_19446436	XOE91091	XPL77345
EPI_ISL_19564557	EPI_ISL_19446437	XOE91102	XPL77356
EPI_ISL_19564558	EPI_ISL_19446438	XOE91124	XPL77367
EPI_ISL_19564572	EPI_ISL_19446439	XOE91135	XPL77378
EPI_ISL_19564584	EPI_ISL_19446440	XOE91146	XPL77389
EPI_ISL_19564585	EPI_ISL_19446441	XOE91157	XPL77400
EPI_ISL_19589019	EPI_ISL_19446442	XOE91168	XPL77411
EPI_ISL_19608695	EPI_ISL_19446443	XOE91179	XPL77422
EPI_ISL_19630581	EPI_ISL_19446448	XOE91190	XPL77433
EPI_ISL_19630591	EPI_ISL_19446449	XOE91212	XPL77444
EPI_ISL_19630599	EPI_ISL_19446450	XOE91223	XPL77455
EPI_ISL_19630608	EPI_ISL_19446451	XOE91234	XPL77466
EPI_ISL_19630612	EPI_ISL_19446453	XOE91245	XPL77477
EPI_ISL_19630613	EPI_ISL_19446454	XOE91256	XPL77488
EPI_ISL_19692834	EPI_ISL_19446455	XOE91267	XPL77499
EPI_ISL_19717845	EPI_ISL_19446456	XOE91289	XPL77510
EPI_ISL_19717846	EPI_ISL_19446457	XOE91300	XPL77521
EPI_ISL_19717847	EPI_ISL_19446458	XOE91322	XPL77532
EPI_ISL_19717850	EPI_ISL_19446459	XOE91333	XPL77543
EPI_ISL_19730004	EPI_ISL_19446460	XOE91344	XPL77554
EPI_ISL_19751798	EPI_ISL_19510765	XOE91355	XPL77565
EPI_ISL_19751799	EPI_ISL_19510766	XOE91366	XPL77576
EPI_ISL_19757090	EPI_ISL_19510767	XOE91377	XPL77587
EPI_ISL_19757959	EPI_ISL_19510768	XOE91388	XPL77598
EPI_ISL_19762495	EPI_ISL_19510769	XOE91399	XPL77609
EPI_ISL_19762497	EPI_ISL_19510800	XOE91410	XPL77620
EPI_ISL_19847961	EPI_ISL_19510801	XOE91421	XPL77631
EPI_ISL_19847964	EPI_ISL_19510803	XOE91432	XPL77653
EPI_ISL_19847965	EPI_ISL_19510805	XOE91443	XPL77664
EPI_ISL_19847967	EPI_ISL_19510806	XOE91454	XPL77675
EPI_ISL_19847968	EPI_ISL_19510807	XOE91465	XPL77686
EPI_ISL_19847970	EPI_ISL_19510808	XOE91476	XPL77697
EPI_ISL_19871552	EPI_ISL_19510809	XOE91487	XPL77708
EPI_ISL_19871554	EPI_ISL_19510810	XOE91498	XPL77719
EPI_ISL_19871555	EPI_ISL_19510811	XOE91509	XPL77730
EPI_ISL_19871557	EPI_ISL_19510812	XOE91520	XPL73261
EPI_ISL_19871558	EPI_ISL_19510813	XOE91531	XPL73272
EPI_ISL_18939830	EPI_ISL_19510814	XOE91542	XPL73283
EPI_ISL_18939831	EPI_ISL_19510815	XOE91553	XPL73294
EPI_ISL_18939832	EPI_ISL_19510816	XOE91575	XPL73305
EPI_ISL_18939833	EPI_ISL_19510817	XOE91586	XPC13795
EPI_ISL_18939834	EPI_ISL_19510818	XOE91608	XPC13951
EPI_ISL_19013500	EPI_ISL_19510819	XOE91630	XPC14022
EPI_ISL_19033807	EPI_ISL_19510820	XOE91641	XPC14102
EPI_ISL_19046486	EPI_ISL_19510821	XOE91652	XPC14152
EPI_ISL_19159090	EPI_ISL_19510822	XOE91663	XPC14197
EPI_ISL_19159091	EPI_ISL_19510823	XOE91674	XPC14211
EPI_ISL_19159092	EPI_ISL_19510824	XOE91696	XPC14254
EPI_ISL_19159093	EPI_ISL_19510825	XOE91707	XPC14278
EPI_ISL_19159094	EPI_ISL_19510826	XOE91718	XPC14304
EPI_ISL_19159096	EPI_ISL_19510827	XOE91729	XPC14315
EPI_ISL_19159097	EPI_ISL_19510828	XOE91740	XPC14326
EPI_ISL_19159098	EPI_ISL_19510829	XOE91762	XPC14338
EPI_ISL_19159099	EPI_ISL_19564581	XOE91773	XPC14349
EPI_ISL_19209114	EPI_ISL_19608696	XOE91784	XPC14371
EPI_ISL_19209115	EPI_ISL_19634997	XOE91795	XPC14389
EPI_ISL_19209123	EPI_ISL_19634999	XOE91806	XPC14411
EPI_ISL_19209129	EPI_ISL_19692827	XOE91817	XPC14424
EPI_ISL_19209131	EPI_ISL_19692828	XOE91828	XPC14460
EPI_ISL_19209132	EPI_ISL_19692829	XOE91839	XPC14474
EPI_ISL_19209133	EPI_ISL_19692830	XOE91850	XPC14513
EPI_ISL_19209134	EPI_ISL_19692832	XOE91861	XPC14537
EPI_ISL_19209135	EPI_ISL_19692833	XOE91883	XPC14549
EPI_ISL_19209136	EPI_ISL_19692841	XOE91894	XPC14562
EPI_ISL_19209137	EPI_ISL_19692842	XOE91905	XPC14585
EPI_ISL_19230593	EPI_ISL_19692848	XOE91916	XPC14598
EPI_ISL_19230594	EPI_ISL_19692849	XOE91927	XPC14650
EPI_ISL_19230597	EPI_ISL_19692851	XOE93048	XPC14661
EPI_ISL_19230598	EPI_ISL_19692852	XNZ83270	XPC14673
EPI_ISL_19561500	EPI_ISL_19692853	XNZ83281	XPC14684
EPI_ISL_19561501	EPI_ISL_19692854	XNZ83292	XPC14695
EPI_ISL_19561502	EPI_ISL_19692855	XNZ83303	XPC14743
EPI_ISL_19561503	EPI_ISL_19692856	XNZ83325	XPC14755
EPI_ISL_19561504	EPI_ISL_19692857	XNZ83336	XPC14767
EPI_ISL_19561505	EPI_ISL_19692858	XNZ83347	XPC14789
EPI_ISL_19561506	EPI_ISL_19692859	XNZ83358	XPC14801
EPI_ISL_19561507	EPI_ISL_19692860	XNZ83369	XPC14813
EPI_ISL_19561508	EPI_ISL_19744656	XNZ83380	XPC14825
EPI_ISL_19561509	EPI_ISL_19744657	XNZ83391	XPC14836
EPI_ISL_19561510	EPI_ISL_19744658	XNZ83402	XPC14864
EPI_ISL_19561511	EPI_ISL_19744661	XNZ83413	XPC14875
EPI_ISL_19561512	EPI_ISL_19744670	XNZ83424	XPC14886
EPI_ISL_19561513	EPI_ISL_19744672	XNZ83435	XPC14897
EPI_ISL_19561514	EPI_ISL_19744674	XNZ83446	XPC14920
EPI_ISL_19561515	EPI_ISL_19744678	XNZ83457	XPC14938
EPI_ISL_19561516	EPI_ISL_19744699	XNZ83468	XPC14949
EPI_ISL_19561517	EPI_ISL_19751832	XNZ83479	XPC14972
EPI_ISL_19561519	EPI_ISL_19752299	XNZ83490	XPC14996
EPI_ISL_19561520	EPI_ISL_19757961	XNZ83501	XPC15019
EPI_ISL_19561521	EPI_ISL_19757964	XNZ83512	XPC15042
EPI_ISL_19561522	EPI_ISL_19757965	XNZ83523	XPC15064
EPI_ISL_19561523	EPI_ISL_19757966	XNZ83534	XPC15077
EPI_ISL_19561524	EPI_ISL_19757967	XNZ83545	XPC15114
EPI_ISL_19561525	EPI_ISL_19757968	XNZ83556	XPC15127
EPI_ISL_19561526	EPI_ISL_19757969	XNZ83567	XPC15152
EPI_ISL_19561527	EPI_ISL_19757970	XNZ83578	XPC15163
EPI_ISL_19561529	EPI_ISL_19757978	XNJ65146	XPC15209
EPI_ISL_19561530	EPI_ISL_19757979	XNJ65157	XPC15221
EPI_ISL_19561532	EPI_ISL_19757980	XNJ65168	XPC15233
EPI_ISL_19561533	EPI_ISL_19757981	XNJ65179	XPC15259
EPI_ISL_19561534	EPI_ISL_19757982	XNJ65190	XPC15271
EPI_ISL_19561535	EPI_ISL_19757983	XNJ65201	XPC15321
EPI_ISL_19561536	EPI_ISL_19757984	XNJ65212	XPC15332
EPI_ISL_19561537	EPI_ISL_19757985	XNJ65223	XPC15343
EPI_ISL_19561538	EPI_ISL_19757986	XNJ65234	XPC15354
EPI_ISL_19561539	EPI_ISL_19757987	XNJ65256	XPC15395
EPI_ISL_19561541	EPI_ISL_19757988	XNJ65267	XPC15408
EPI_ISL_19561542	EPI_ISL_19757989	XNJ65300	XPC15434
EPI_ISL_19561543	EPI_ISL_19757990	XNJ65333	XPC15447
EPI_ISL_19561544	EPI_ISL_19757991	XNJ65344	XPC15470
EPI_ISL_19561545	EPI_ISL_19757992	XNJ65355	XPC15518
EPI_ISL_19561548	EPI_ISL_19757993	XNJ65366	XPC15529
EPI_ISL_19561550	EPI_ISL_19757994	XNJ65377	XPC15545
EPI_ISL_19589064	EPI_ISL_19757995	XNJ65388	XPC15567
EPI_ISL_19589065	EPI_ISL_19757996	XNJ65399	XPC15589
EPI_ISL_19630503	EPI_ISL_19757997	XNJ65410	XPC15609
EPI_ISL_19630508	EPI_ISL_19757998	XNJ65421	XPC15620
EPI_ISL_19630509	EPI_ISL_19757999	XNJ65432	XPC15647
EPI_ISL_19630542	EPI_ISL_19815427	XNJ65443	XPC15658
EPI_ISL_19630553	EPI_ISL_19815428	XNJ65454	XPC15670
EPI_ISL_19630566	EPI_ISL_19815434	XNJ65476	XPC15706
EPI_ISL_19660335	EPI_ISL_19815438	XNJ65487	XPC15718
EPI_ISL_19660337	EPI_ISL_19815439	XNJ65520	XPC15752
EPI_ISL_19660338	EPI_ISL_19815440	XNJ65531	XPC15763
EPI_ISL_19660339	EPI_ISL_19815444	XNJ65542	XPC15781
EPI_ISL_19692840	EPI_ISL_19844805	XNJ65553	XPC15825
EPI_ISL_19692847	EPI_ISL_19844806	XNJ65564	XPC15858
EPI_ISL_19744659	EPI_ISL_19844807	XNJ65575	XPC15893
EPI_ISL_19744660	EPI_ISL_19871551	XNJ65586	XPC15927
EPI_ISL_19744664	EPI_ISL_18931000	XNJ65597	XPC15938
EPI_ISL_19744665	EPI_ISL_18931001	XNJ65608	XPC15961
EPI_ISL_19744669	EPI_ISL_18972351	XNJ65619	XPC15980
EPI_ISL_19744676	EPI_ISL_18972352	XNJ65641	XPC15998
EPI_ISL_19744679	EPI_ISL_18972353	XNJ65652	XPC16021
EPI_ISL_19751800	EPI_ISL_18972355	XNJ65663	XPC16032
EPI_ISL_19751801	EPI_ISL_18972356	XNJ65674	XPC16054
EPI_ISL_19751802	EPI_ISL_18972357	XNJ65685	XPC16067
EPI_ISL_19751804	EPI_ISL_18972358	XNJ65696	XPC16078
EPI_ISL_19751805	EPI_ISL_18972359	XNJ65707	XPC16089
EPI_ISL_19751807	EPI_ISL_18972360	XNJ65718	XPC16111
EPI_ISL_19751808	EPI_ISL_18972361	XNJ65729	XPC16123
EPI_ISL_19751811	EPI_ISL_18972362	XNJ65740	XPC16148
EPI_ISL_19751815	EPI_ISL_18972363	XNJ65751	XPC16159
EPI_ISL_19751816	EPI_ISL_18972364	XNJ65784	XPC16172
EPI_ISL_19751818	EPI_ISL_18972367	XNJ65806	XPC16183
EPI_ISL_19751821	EPI_ISL_18972368	XNJ65827	XPC16196
EPI_ISL_19751822	EPI_ISL_18972369	XNJ65838	XPC16208
EPI_ISL_19751823	EPI_ISL_18972370	XNJ65849	XPC16238
EPI_ISL_19752295	EPI_ISL_18972371	XNJ65871	XPC16262
EPI_ISL_19752297	EPI_ISL_18972378	XNJ65882	XPC16274
EPI_ISL_19752298	EPI_ISL_18972382	XNJ65893	XPC16305
EPI_ISL_19752301	EPI_ISL_19046487	XNJ65904	XPC16327
EPI_ISL_19752302	EPI_ISL_19427457	XNJ65915	XPC16338
EPI_ISL_19752305	EPI_ISL_19427471	XNJ65937	XPC16349
EPI_ISL_19757960	EPI_ISL_19481604	XNJ65948	XPC16360
EPI_ISL_19757963	EPI_ISL_19481640	XNJ65980	XPC16382
EPI_ISL_19762500	EPI_ISL_19501006	XNJ65991	XPC16393
EPI_ISL_19762504	EPI_ISL_19501007	XNJ66002	XPC16430
EPI_ISL_19762505	EPI_ISL_19501008	XNJ66013	XPC16441
EPI_ISL_19762509	EPI_ISL_19501009	XNJ66431	XPC16452
EPI_ISL_19788257	EPI_ISL_19561540	XMN63835	XPC16463
EPI_ISL_19828718	EPI_ISL_19589066	XMN63846	XPC16485
EPI_ISL_19828719	EPI_ISL_19589068	XMN63857	XPC16512
EPI_ISL_19867653	EPI_ISL_19589070	XMN63868	XPC16523
EPI_ISL_19945672	EPI_ISL_19589072	XMN63879	XOU03935
EPI_ISL_19945675	EPI_ISL_19589073	XMN63890	XOU03946
EPI_ISL_19945676	EPI_ISL_19589074	XMN63901	XOU03957
EPI_ISL_20047494	EPI_ISL_19589075	XMN63912	XOU03968
EPI_ISL_20047496	EPI_ISL_19589076	XMN63923	XOU03979
EPI_ISL_20047498	EPI_ISL_19611346	XMN63934	XOU03990
EPI_ISL_20047499	EPI_ISL_19660342	XMN63956	XOU04001
EPI_ISL_18972383	EPI_ISL_19660343	XMN63967	XOU04012
EPI_ISL_19230602	EPI_ISL_19662941	XMN63978	XOU04023
EPI_ISL_19230603	EPI_ISL_19662942	XMN63989	XOU04034
EPI_ISL_19230605	EPI_ISL_19662943	XMN64000	XOU04045
EPI_ISL_19230607	EPI_ISL_19662944	XMN64011	XOU04056
EPI_ISL_19230614	EPI_ISL_19662945	XMN64022	XOU04067
EPI_ISL_19230616	EPI_ISL_19662946	XMN64033	XOU04078
EPI_ISL_19427435	EPI_ISL_19662947	XMN64044	XOU04100
EPI_ISL_19427437	EPI_ISL_19662948	XMN64066	XOU04111
EPI_ISL_19427438	EPI_ISL_19689112	XMN64077	XOU04122
EPI_ISL_19427441	EPI_ISL_19689115	XMN64088	XOU04133
EPI_ISL_19427442	EPI_ISL_19689117	XMN64099	XOU04144
EPI_ISL_19427445	EPI_ISL_19689118	XMN64110	XOU04155
EPI_ISL_19427446	EPI_ISL_19689119	XMN64121	XOU04166
EPI_ISL_19427447	EPI_ISL_19689120	XMN64132	XOU04177
EPI_ISL_19427448	EPI_ISL_19689122	XMN64154	XOU04188
EPI_ISL_19427449	EPI_ISL_19689123	XMN64176	XOU04199
EPI_ISL_19427450	EPI_ISL_19744714	XMN64187	XOU04210
EPI_ISL_19427451	EPI_ISL_19744718	XMN64198	XOU04221
EPI_ISL_19427452	EPI_ISL_19744720	XMN64209	XOU04232
EPI_ISL_19427454	EPI_ISL_19744721	XMN64220	XOU04243
EPI_ISL_19427455	EPI_ISL_19744723	XMN64231	XOU04254
EPI_ISL_19427458	EPI_ISL_19744724	XMN64242	XOU04265
EPI_ISL_19427459	EPI_ISL_19744726	XMN64253	XOU04276
EPI_ISL_19427461	EPI_ISL_19744729	XMF68033	XOU04287
EPI_ISL_19427462	EPI_ISL_19744730	XMF68055	XOU04298
EPI_ISL_19427463	EPI_ISL_19744736	XMF68066	XOU04309
EPI_ISL_19427464	EPI_ISL_19744737	XMF68077	XOU04320
EPI_ISL_19427465	EPI_ISL_19744738	XMF68088	XOU04331
EPI_ISL_19427466	EPI_ISL_19744741	XMF68099	XOU04342
EPI_ISL_19427467	EPI_ISL_19744747	XMF68110	XOU04353
EPI_ISL_19427469	EPI_ISL_19744748	XMF68121	XOE91949
EPI_ISL_19427470	EPI_ISL_19744749	XMF68132	XOE91960
EPI_ISL_19427472	EPI_ISL_19744766	XMF68143	XOE91971
EPI_ISL_19427473	EPI_ISL_19752300	XMF68154	XOE91981
EPI_ISL_19427475	EPI_ISL_19752303	XMF68165	XOE91992
EPI_ISL_19427476	EPI_ISL_19752306	XMF68187	XOE92003
EPI_ISL_19427478	EPI_ISL_19752360	XMF68198	XOE92014
EPI_ISL_19427479	EPI_ISL_19764290	XMF68209	XOE92025
EPI_ISL_19427480	EPI_ISL_19764291	XMF68220	XOE92036
EPI_ISL_19427481	EPI_ISL_19764292	XMF68231	XOE92047
EPI_ISL_19427482	EPI_ISL_19764293	XMF68264	XOE92058
EPI_ISL_19427483	EPI_ISL_19764294	XMF68275	XOE92069
EPI_ISL_19427485	EPI_ISL_19764295	XMF68286	XOE92080
EPI_ISL_19427486	EPI_ISL_19764296	XMF68297	XOE92091
EPI_ISL_19427487	EPI_ISL_19764297	XMF68308	XOE92102
EPI_ISL_19427488	EPI_ISL_19764298	XMF68319	XOE92113
EPI_ISL_19427489	EPI_ISL_19764301	XMF68330	XOE92124
EPI_ISL_19427490	EPI_ISL_19764302	XMF68341	XOE92135
EPI_ISL_19427493	EPI_ISL_19764304	XMF68352	XOE92146
EPI_ISL_19427494	EPI_ISL_19764305	XMF68363	XOE92157
EPI_ISL_19427496	EPI_ISL_19764306	XLV86300	XOE92168
EPI_ISL_19427497	EPI_ISL_19764307	XLV86311	XOE92179
EPI_ISL_19427498	EPI_ISL_19764308	XLV86322	XOE92190
EPI_ISL_19427499	EPI_ISL_19764309	XLV86333	XOE92201
EPI_ISL_19481611	EPI_ISL_19764310	XLV86344	XOE92212
EPI_ISL_19481632	EPI_ISL_19764311	XLV86355	XOE92223
EPI_ISL_19481633	EPI_ISL_19764312	XLV86366	XOE92234
EPI_ISL_19481641	EPI_ISL_19764313	XLV86388	XOE92245
EPI_ISL_19481689	EPI_ISL_19764314	XLV86399	XOE92256
EPI_ISL_19611339	EPI_ISL_19764315	XLV86410	XOE92267
EPI_ISL_19611340	EPI_ISL_19764316	XLV86421	XOE92278
EPI_ISL_19611341	EPI_ISL_19764317	XLV86432	XOE92289
EPI_ISL_19611342	EPI_ISL_19764318	XLV86443	XOE92300
EPI_ISL_19611343	EPI_ISL_19764319	XLV86454	XOE92311
EPI_ISL_19611344	EPI_ISL_19764320	XLV86465	XOE92322
EPI_ISL_19611345	EPI_ISL_19764321	XLV86476	XOE92333
EPI_ISL_19611347	EPI_ISL_19764322	XLV86498	XOE92344
EPI_ISL_19611348	EPI_ISL_19764327	XLV86520	XOE92355
EPI_ISL_19611349	EPI_ISL_19764328	XLV86531	XOE92366
EPI_ISL_19611350	EPI_ISL_19764329	XLV86542	XOE92377
EPI_ISL_19611351	EPI_ISL_19764332	XLV86553	XOE92388
EPI_ISL_19660340	EPI_ISL_19764333	XLV86564	XOE92399
EPI_ISL_19660341	EPI_ISL_19764340	XLV86575	XOE92410
EPI_ISL_19664701	EPI_ISL_19764343	XLV86586	XOE92421
EPI_ISL_19664702	EPI_ISL_19764345	XLV86608	XOE92432
EPI_ISL_19664704	EPI_ISL_19764346	XLV86619	XOE92443
EPI_ISL_19664705	EPI_ISL_19764347	XLV86630	XOE92454
EPI_ISL_19664706	EPI_ISL_19764364	XLV86641	XOE92465
EPI_ISL_19664707	EPI_ISL_19764365	XLV86652	XOE92476
EPI_ISL_19664710	EPI_ISL_19788259	XLV86663	XOE92487
EPI_ISL_19664711	EPI_ISL_19788261	XLV86685	XOE92498
EPI_ISL_19664712	EPI_ISL_19882288	XLV86696	XOE92509
EPI_ISL_19664713	EPI_ISL_19882289	XLV86707	XOE92520
EPI_ISL_19664715	EPI_ISL_19882290	XLV86718	XOE92531
EPI_ISL_19664717	EPI_ISL_19884191	XLV86729	XOE92542
EPI_ISL_19664718	EPI_ISL_19884192	XLV86740	XOE92553
EPI_ISL_19664721	EPI_ISL_19912532	XLV86751	XOE92564
EPI_ISL_19664722	EPI_ISL_19912533	XLV86762	XOE92575
EPI_ISL_19664726	EPI_ISL_19912534	XLV86773	XOE92586
EPI_ISL_19664728	EPI_ISL_19912535	XLV86795	XOE92597
EPI_ISL_19744732	EPI_ISL_19912536	XLV86817	XOE92608
EPI_ISL_19744733	EPI_ISL_19912537	XLV86828	XOE92619
EPI_ISL_19744746	EPI_ISL_19912538	XLV86850	XOE92630
EPI_ISL_19744751	EPI_ISL_19912539	XLV86861	XOE92652
EPI_ISL_19744765	EPI_ISL_19912540	XLV86872	XOE92663
EPI_ISL_19744767	EPI_ISL_19912541	XLV86883	XOE92674
EPI_ISL_19752353	EPI_ISL_19912542	XLV86894	XOE92685
EPI_ISL_19752375	EPI_ISL_19912543	XLV86905	XOE92696
EPI_ISL_19752377	EPI_ISL_19912544	XLV86916	XOE92707
EPI_ISL_19752379	EPI_ISL_19912545	XLM37649	XOE92718
EPI_ISL_19762514	EPI_ISL_19912546	XLM37660	XOE92729
EPI_ISL_19762516	EPI_ISL_19912547	XLM37671	XOE92740
EPI_ISL_19762517	EPI_ISL_19912548	XLM37681	XOE92751
EPI_ISL_19762518	EPI_ISL_20047495	XLM37692	XOE92762
EPI_ISL_19762520	EPI_ISL_20047497	XLM37725	XOE92773
EPI_ISL_19762522	EPI_ISL_18913170	XLM37736	XOE92784
EPI_ISL_19762524	EPI_ISL_18913171	XLM37758	XOE92795
EPI_ISL_19762528	EPI_ISL_18913172	XLM37769	XOE92806
EPI_ISL_19762532	EPI_ISL_18913173	XLM37780	XOE92817
EPI_ISL_19762533	EPI_ISL_18913174	XLM37802	XOE92828
EPI_ISL_19762534	EPI_ISL_18913175	XLM37813	XOE92839
EPI_ISL_19762535	EPI_ISL_18913176	XLM37835	XOE92850
EPI_ISL_19762537	EPI_ISL_18913177	XLM37846	XOE92861
EPI_ISL_19762538	EPI_ISL_18913178	XLM37901	XOE92872
EPI_ISL_19762541	EPI_ISL_18913180	XLM37923	XOE92883
EPI_ISL_19762543	EPI_ISL_18913181	XLM37945	XOE92894
EPI_ISL_19762547	EPI_ISL_18913186	XLM37956	XOE92905
EPI_ISL_19762548	EPI_ISL_18913187	XLM37967	XOE92916
EPI_ISL_19884189	EPI_ISL_18972337	XLM37978	XOE92927
EPI_ISL_20047500	EPI_ISL_18972338	XLM37989	XOE92938
EPI_ISL_18913182	EPI_ISL_18972339	XLM38000	XOE92949
EPI_ISL_18972325	EPI_ISL_18972340	XLM38011	XOE92960
EPI_ISL_18972326	EPI_ISL_18972341	XLM38055	XOE92971
EPI_ISL_18972327	EPI_ISL_18972342	XLM38066	XOE92982
EPI_ISL_18972328	EPI_ISL_18972343	XLM38077	XOE92993
EPI_ISL_18972329	EPI_ISL_18972344	XLM38087	XOE93004
EPI_ISL_18972330	EPI_ISL_18972345	XLM38098	XOE93015
EPI_ISL_18972331	EPI_ISL_18972347	XLM38109	XOE93026
EPI_ISL_18972332	EPI_ISL_18972348	XLM38120	XOE93037
EPI_ISL_18972333	EPI_ISL_18972349	XLM38131	XNZ83589
EPI_ISL_18972334	EPI_ISL_18972350	XLM38142	XNZ83600
EPI_ISL_18972335	EPI_ISL_19013493	XLM38153	XNZ83622
EPI_ISL_18972336	EPI_ISL_19013499	XLM39121	XNZ83633
EPI_ISL_18972384	EPI_ISL_19243974	XLM39132	XNZ83644
EPI_ISL_19033856	EPI_ISL_19243975	XLM39143	XNZ83655
EPI_ISL_19230623	EPI_ISL_19243976	XLM39165	XNZ83666
EPI_ISL_19437699	EPI_ISL_19466187	XLM39176	XNZ83677
EPI_ISL_19466188	EPI_ISL_19466189	XLM39187	XNZ83688
EPI_ISL_19561442	EPI_ISL_19478106	XLM39198	XNZ83699
EPI_ISL_19561443	EPI_ISL_19478107	XLM39209	XNZ83710
EPI_ISL_19561445	EPI_ISL_19510700	XLM39220	XNZ83721
EPI_ISL_19561447	EPI_ISL_19510701	XLM39231	XNZ83732
EPI_ISL_19561448	EPI_ISL_19510702	XLM39242	XNZ83755
EPI_ISL_19561449	EPI_ISL_19510703	XLM39253	XNZ83766
EPI_ISL_19561480	EPI_ISL_19510704	XLM39264	XNZ83777
EPI_ISL_19561481	EPI_ISL_19510705	XLM39275	XNZ83788
EPI_ISL_19561484	EPI_ISL_19510706	XLM39286	XNZ83799
EPI_ISL_19561485	EPI_ISL_19510708	XLM39297	XNZ83810
EPI_ISL_19561487	EPI_ISL_19510709	XLM39330	XNZ83821
EPI_ISL_19561488	EPI_ISL_19561400	XLM39341	XNZ83832
EPI_ISL_19561489	EPI_ISL_19561401	XLM39352	XNZ83843
EPI_ISL_19561490	EPI_ISL_19561402	XLM39363	XNZ83854
EPI_ISL_19561491	EPI_ISL_19561405	XLM39374	XNZ83865
EPI_ISL_19561492	EPI_ISL_19561406	XLM39385	XNZ83876
EPI_ISL_19561493	EPI_ISL_19561407	XLM39396	XNZ83887
EPI_ISL_19561494	EPI_ISL_19561409	XLM39407	XNZ83898
EPI_ISL_19561495	EPI_ISL_19561415	XLM39418	XNZ83909
EPI_ISL_19561496	EPI_ISL_19561416	XLM39429	XNZ83920
EPI_ISL_19561497	EPI_ISL_19561418	XLM39451	XNZ83931
EPI_ISL_19561499	EPI_ISL_19561444	XLM39462	XNZ83942
EPI_ISL_19611352	EPI_ISL_19561446	XLM39473	XNZ83953
EPI_ISL_19611353	EPI_ISL_19561452	XLM39484	XNZ83964
EPI_ISL_19611354	EPI_ISL_19561468	XLM39495	XNZ83975
EPI_ISL_19611355	EPI_ISL_19561469	XLM39506	XNZ83986
EPI_ISL_19630487	EPI_ISL_19561470	XLM39517	XNZ83997
EPI_ISL_19630494	EPI_ISL_19561475	XLM39528	XNZ84008
EPI_ISL_19662928	EPI_ISL_19561479	XLM39539	XNZ84019
EPI_ISL_19662929	EPI_ISL_19561482	XLM39550	XNZ84030
EPI_ISL_19662930	EPI_ISL_19561483	XLM39561	XNZ84041
EPI_ISL_19662937	EPI_ISL_19564548	XLM39572	XNZ84052
EPI_ISL_19662938	EPI_ISL_19564549	XLM39583	XNZ84063
EPI_ISL_19662939	EPI_ISL_19633520	XLM39616	XNZ84074
EPI_ISL_19662940	EPI_ISL_19633522	XLM39627	XNZ84085
EPI_ISL_19665100	EPI_ISL_19633524	XLM39638	XNZ84840
EPI_ISL_19665103	EPI_ISL_19633525	XLM39649	XNJ66024
EPI_ISL_19742196	EPI_ISL_19633526	XLM39660	XNJ66046
EPI_ISL_19744701	EPI_ISL_19662931	XLM39671	XNJ66057
EPI_ISL_19744702	EPI_ISL_19662933	XLM39682	XNJ66079
EPI_ISL_19744706	EPI_ISL_19662936	XLM39693	XNJ66090
EPI_ISL_19744707	EPI_ISL_19662950	XLM39704	XNJ66101
EPI_ISL_19744713	EPI_ISL_19664643	XLM39715	XNJ66112
EPI_ISL_19744715	EPI_ISL_19664649	XLM39726	XNJ66123
EPI_ISL_19744719	EPI_ISL_19665107	XLM39737	XNJ66134
EPI_ISL_19744725	EPI_ISL_19665120	XLM39748	XNJ66145
EPI_ISL_19752321	EPI_ISL_19689100	XLM39759	XNJ66156
EPI_ISL_19752329	EPI_ISL_19689101	XLM39770	XNJ66167
EPI_ISL_19752332	EPI_ISL_19689102	XLM39781	XNJ66178
EPI_ISL_19752333	EPI_ISL_19744703	XLM39792	XNJ66189
EPI_ISL_19752342	EPI_ISL_19744708	XLM39803	XNJ66200
EPI_ISL_19752355	EPI_ISL_19744779	XLM39814	XNJ66211
EPI_ISL_19752356	EPI_ISL_19744782	XLM39825	XNJ66222
EPI_ISL_19752357	EPI_ISL_19744784	XLM39836	XNJ66233
EPI_ISL_19760853	EPI_ISL_19744785	XLM39847	XNJ66244
EPI_ISL_19760857	EPI_ISL_19744790	XLM39858	XNJ66255
EPI_ISL_19760858	EPI_ISL_19744799	XLM39869	XNJ66266
EPI_ISL_19760862	EPI_ISL_19752315	XLM39880	XNJ66277
EPI_ISL_19760863	EPI_ISL_19752318	XLM39891	XNJ66288
EPI_ISL_19760864	EPI_ISL_19752324	XLM39902	XNJ66299
EPI_ISL_19760865	EPI_ISL_19752331	XLM39924	XNJ66310
EPI_ISL_19760866	EPI_ISL_19760850	XLM39935	XNJ66321
EPI_ISL_19760867	EPI_ISL_19760851	XLM39946	XNJ66332
EPI_ISL_19760868	EPI_ISL_19760852	XLM39957	XNJ66343
EPI_ISL_19760869	EPI_ISL_19760854	XLM39968	XNJ66354
EPI_ISL_19760872	EPI_ISL_19760855	XLM39979	XNJ66365
EPI_ISL_19760873	EPI_ISL_19760856	XLM40001	XNJ66376
EPI_ISL_19760874	EPI_ISL_19760859	XLM40023	XNJ66387
EPI_ISL_19760875	EPI_ISL_19760861	XLM40034	XNJ66398
EPI_ISL_19760876	EPI_ISL_19760870	XLM40045	XNJ66409
EPI_ISL_19760877	EPI_ISL_19760871	XLM40056	XNJ66453
EPI_ISL_19760878	EPI_ISL_19760883	XLM40067	XNJ66464
EPI_ISL_19760879	EPI_ISL_19760884	XLM40089	XNJ66475
EPI_ISL_20047525	EPI_ISL_19760885	XLM40111	XMN64275
EPI_ISL_20047546	EPI_ISL_19760886	XLM40122	XMN64286
EPI_ISL_20047549	EPI_ISL_19760887	XLM40144	XMN64297
EPI_ISL_20047550	EPI_ISL_20047506	XLM40177	XMN64308
EPI_ISL_20047553	EPI_ISL_20047507	XLM40210	XMN64319
EPI_ISL_20047555	EPI_ISL_20047509	XLM40243	XMN64330
EPI_ISL_20047556	EPI_ISL_20047510	XLM40254	XMN64341
EPI_ISL_20047557	EPI_ISL_20047512	XLM40276	XMN64352
EPI_ISL_20047559	EPI_ISL_20047513	XLM40298	XMN64363
EPI_ISL_20047561	EPI_ISL_20047522	XLM40353	XMN64374
EPI_ISL_20047562	EPI_ISL_20047523	XLM40364	XMN64385
EPI_ISL_20047564	EPI_ISL_20047524	XLM40386	XMN64396
EPI_ISL_20047565	EPI_ISL_20047527	XLM40397	XMN64407
EPI_ISL_20047572	EPI_ISL_20047528	XLM40419	XMN64418
EPI_ISL_20047573	EPI_ISL_20047529	XLM40441	XMN64429
EPI_ISL_20047576	EPI_ISL_20047530	XLM40485	XMN64440
EPI_ISL_20047578	EPI_ISL_20047531	XLM40496	XMN64451
EPI_ISL_20047579	EPI_ISL_20047533	XLM41035	XMN64462
EPI_ISL_20047580	EPI_ISL_20047534	XLM41046	XMN64473
EPI_ISL_20047582	EPI_ISL_20047536	XLM41057	XMN64495
EPI_ISL_20047583	EPI_ISL_20047538	XLM41068	XMN64506
EPI_ISL_20047584	EPI_ISL_20047539	XLM41079	XMN64517
EPI_ISL_20047585	EPI_ISL_20047542	XLM41101	XMN64528
EPI_ISL_20047587	EPI_ISL_20047543	XLM41112	XMN64539
EPI_ISL_20047588	EPI_ISL_20047548	XLM41156	XMN64550
EPI_ISL_20047589	EPI_ISL_20047551	XLM41211	XMN64572
EPI_ISL_18954890	EPI_ISL_20047552	XLM41244	XMN64583
EPI_ISL_19013490	EPI_ISL_20047554	XLM41255	XMN64594
EPI_ISL_19013492	EPI_ISL_20047558	XLM41310	XMN64605
EPI_ISL_19013496	EPI_ISL_20047560	XLM41321	XMN64616
EPI_ISL_19013497	EPI_ISL_20047563	XLM41332	XMN64627
EPI_ISL_19013498	EPI_ISL_20047566	XLM41354	XMN64638
EPI_ISL_19016332	EPI_ISL_20047567	XLM41365	XMN64649
EPI_ISL_19016334	EPI_ISL_20047568	XLM41376	XMN64660
EPI_ISL_19203993	EPI_ISL_20047570	XLM41387	XMN64671
EPI_ISL_19203997	EPI_ISL_20047571	XLM41398	XMN64682
EPI_ISL_19215998	EPI_ISL_20047574	XLM41409	XMN64693
EPI_ISL_19270770	EPI_ISL_20047575	XLM41420	XMN64704
EPI_ISL_19426279	EPI_ISL_20047577	XLM41431	XMN64715
EPI_ISL_19465871	EPI_ISL_20047581	XLM41453	XMN64726
EPI_ISL_19465872	EPI_ISL_20047586	XLM41464	XMN64737
EPI_ISL_19465873	EPI_ISL_18864801	XLM41475	XMN64748
EPI_ISL_19465874	EPI_ISL_18864802	XLM41486	XMN64759
EPI_ISL_19465875	EPI_ISL_18864803	XLM41497	XMN64770
EPI_ISL_19465876	EPI_ISL_18864804	XLM41508	XMN64781
EPI_ISL_19465880	EPI_ISL_18864805	XLM41530	XMN64792
EPI_ISL_19465882	EPI_ISL_18864809	XLM41541	XMN64803
EPI_ISL_19465883	EPI_ISL_18864820	XLM41552	XMN64814
EPI_ISL_19465884	EPI_ISL_18864821	XLM41563	XMN64825
EPI_ISL_19465885	EPI_ISL_18954893	XLM41574	XMN64836
EPI_ISL_19465886	EPI_ISL_18973165	XLM41585	XMN64847
EPI_ISL_19465887	EPI_ISL_18973166	XLM41596	XMN64880
EPI_ISL_19465888	EPI_ISL_19013489	XLM41607	XMN64891
EPI_ISL_19465889	EPI_ISL_19203994	XLM41651	XMN64902
EPI_ISL_19465891	EPI_ISL_19203995	XLM41662	XMN64913
EPI_ISL_19465892	EPI_ISL_19203996	XLM41673	XMN64924
EPI_ISL_19465893	EPI_ISL_19215975	XLM41695	XMN64935
EPI_ISL_19478104	EPI_ISL_19270766	XLM41717	XMN64946
EPI_ISL_19510707	EPI_ISL_19270767	XLM41750	XMN64957
EPI_ISL_19561403	EPI_ISL_19270769	XLM41761	XMN64968
EPI_ISL_19561408	EPI_ISL_19270775	XLM41772	XMN64979
EPI_ISL_19561410	EPI_ISL_19270776	XLM41783	XMN64990
EPI_ISL_19561411	EPI_ISL_19270777	XLM41849	XMN65001
EPI_ISL_19561413	EPI_ISL_19270778	XLM41860	XMN65012
EPI_ISL_19561414	EPI_ISL_19270779	XLM41871	XMN65023
EPI_ISL_19561417	EPI_ISL_19294754	XLM41882	XMN65034
EPI_ISL_19561419	EPI_ISL_19294780	XLM41893	XMN65045
EPI_ISL_19561421	EPI_ISL_19294781	XLM41904	XMN65056
EPI_ISL_19561422	EPI_ISL_19294783	XLM41915	XMN65067
EPI_ISL_19561423	EPI_ISL_19294784	XLM41926	XMF68396
EPI_ISL_19561427	EPI_ISL_19294785	XLM41937	XMF68407
EPI_ISL_19561428	EPI_ISL_19294787	XLM41948	XMF68429
EPI_ISL_19561430	EPI_ISL_19294788	XLM41959	XMF68440
EPI_ISL_19561432	EPI_ISL_19294790	XLM41981	XMF68451
EPI_ISL_19561433	EPI_ISL_19294791	XLM41992	XMF68462
EPI_ISL_19561434	EPI_ISL_19294792	XLM42003	XMF68473
EPI_ISL_19561436	EPI_ISL_19294794	XLM42014	XMF68484
EPI_ISL_19561439	EPI_ISL_19294795	XLM42025	XMF68495
EPI_ISL_19561440	EPI_ISL_19294796	XLM42036	XMF68506
EPI_ISL_19561441	EPI_ISL_19294798	XLM42047	XMF68517
EPI_ISL_19561450	EPI_ISL_19294799	XLM42058	XMF68528
EPI_ISL_19561451	EPI_ISL_19303351	XLM42069	XMF68539
EPI_ISL_19561453	EPI_ISL_19303358	XLM42080	XMF68550
EPI_ISL_19561454	EPI_ISL_19303361	XLM42091	XMF68561
EPI_ISL_19561455	EPI_ISL_19478100	XLM42102	XMF68572
EPI_ISL_19561456	EPI_ISL_19478101	XLM42113	XMF68583
EPI_ISL_19561458	EPI_ISL_19478102	XLM42135	XMF68594
EPI_ISL_19561461	EPI_ISL_19478103	XLM42146	XMF68605
EPI_ISL_19561463	EPI_ISL_19478105	XLM42157	XMF68616
EPI_ISL_19561464	EPI_ISL_19561412	XLM42168	XMF68627
EPI_ISL_19561465	EPI_ISL_19561420	XLM42179	XMF68638
EPI_ISL_19561467	EPI_ISL_19561426	XLM42190	XMF68649
EPI_ISL_19561471	EPI_ISL_19608500	XLM42201	XMF68660
EPI_ISL_19561473	EPI_ISL_19608501	XLM42212	XMF68671
EPI_ISL_19561474	EPI_ISL_19608502	XLM42223	XMF68682
EPI_ISL_19561477	EPI_ISL_19608503	XLM42234	XMF68693
EPI_ISL_19561478	EPI_ISL_19608504	XLM42245	XMF68704
EPI_ISL_19608508	EPI_ISL_19608505	XLM42256	XMF68715
EPI_ISL_19608511	EPI_ISL_19608517	XLM42267	XMF68726
EPI_ISL_19608538	EPI_ISL_19608518	XLM42278	XMF68737
EPI_ISL_19630408	EPI_ISL_19608519	XLM42289	XMF68748
EPI_ISL_19630409	EPI_ISL_19608522	XLM42300	XMF68759
EPI_ISL_19630443	EPI_ISL_19608523	XLM42311	XMF68770
EPI_ISL_19664693	EPI_ISL_19608524	XLM42322	XMF68781
EPI_ISL_19664694	EPI_ISL_19608525	XLM42333	XMF68792
EPI_ISL_19664695	EPI_ISL_19608527	XLM42344	XMF68803
EPI_ISL_19664696	EPI_ISL_19608528	XLM42355	XMF68814
EPI_ISL_19664698	EPI_ISL_19608530	XLM42366	XMF68825
EPI_ISL_19665111	EPI_ISL_19608531	XLM42377	XMF68836
EPI_ISL_19665112	EPI_ISL_19608532	XLM42388	XMF68847
EPI_ISL_19665126	EPI_ISL_19608537	XLM42399	XMF68858
EPI_ISL_19665128	EPI_ISL_19608540	XLM42410	XMF68869
EPI_ISL_19687309	EPI_ISL_19654804	XLM42421	XMF68880
EPI_ISL_19687310	EPI_ISL_19659289	XLM42443	XMF68891
EPI_ISL_19687315	EPI_ISL_19659296	XLM42454	XMF68902
EPI_ISL_19687322	EPI_ISL_19659297	XLM42465	XMF68913
EPI_ISL_19713270	EPI_ISL_19664625	XLM42476	XMF68924
EPI_ISL_19742197	EPI_ISL_19664627	XLM42487	XLZ19245
EPI_ISL_19742198	EPI_ISL_19664633	XLM42498	XLZ19256
EPI_ISL_19744773	EPI_ISL_19664634	XLM42509	XLZ19267
EPI_ISL_19744778	EPI_ISL_19664657	XLM42520	XLZ19278
EPI_ISL_19744786	EPI_ISL_19664660	XLM42531	XLZ19289
EPI_ISL_19744787	EPI_ISL_19664662	XLM42542	XLZ19311
EPI_ISL_19744791	EPI_ISL_19664668	XLM42553	XLZ19322
EPI_ISL_19744794	EPI_ISL_19664672	XLM42564	XLZ19333
EPI_ISL_19744797	EPI_ISL_19664674	XLM42575	XLZ19344
EPI_ISL_19744798	EPI_ISL_19664675	XLM42586	XLZ19355
EPI_ISL_19757221	EPI_ISL_19664680	XLM42597	XLZ19366
EPI_ISL_19760826	EPI_ISL_19664683	XLM42608	XLZ19377
EPI_ISL_19760827	EPI_ISL_19664687	XLM42630	XLZ19388
EPI_ISL_19760828	EPI_ISL_19687311	XLM42641	XLZ19399
EPI_ISL_19760829	EPI_ISL_19696200	XLM42652	XLZ19410
EPI_ISL_19760830	EPI_ISL_19738934	XLM42663	XLZ19421
EPI_ISL_19760831	EPI_ISL_19738935	XLM42685	XLZ19432
EPI_ISL_19760832	EPI_ISL_19738936	XLM42696	XLZ19443
EPI_ISL_19760833	EPI_ISL_19738937	XLM42707	XLZ19454
EPI_ISL_19760834	EPI_ISL_19738938	XLM42718	XLZ19465
EPI_ISL_19760837	EPI_ISL_19738939	XLM42729	XLZ19476
EPI_ISL_19760841	EPI_ISL_19738940	XLM42740	XLZ19487
EPI_ISL_19760845	EPI_ISL_19738941	XLM42751	XLZ19498
EPI_ISL_19760846	EPI_ISL_19738942	XLM42762	XLZ19509
EPI_ISL_19760847	EPI_ISL_19738943	XLM42773	XLZ19520
EPI_ISL_19760848	EPI_ISL_19738944	XLM42784	XLZ19531
EPI_ISL_19767444	EPI_ISL_19738945	XLM42795	XLZ19542
EPI_ISL_19767445	EPI_ISL_19738946	XLM42806	XLZ19553
EPI_ISL_19767447	EPI_ISL_19738947	XLM42817	XLZ19564
EPI_ISL_19767448	EPI_ISL_19738948	XLM42828	XLZ19575
EPI_ISL_19767961	EPI_ISL_19738949	XLM42839	XLZ19586
EPI_ISL_19767962	EPI_ISL_19738950	XLM42850	XLZ19597
EPI_ISL_19767963	EPI_ISL_19738951	XLM42861	XLZ19608
EPI_ISL_19767964	EPI_ISL_19738952	XLM42872	XLZ19630
EPI_ISL_19767965	EPI_ISL_19738953	XLM42883	XLZ19641
EPI_ISL_19767966	EPI_ISL_19738954	XLM42894	XLV86938
EPI_ISL_19767967	EPI_ISL_19738955	XLM42905	XLV86949
EPI_ISL_19767968	EPI_ISL_19738956	XLM42916	XLV86960
EPI_ISL_19767969	EPI_ISL_19738957	XLM42927	XLV86971
EPI_ISL_19767970	EPI_ISL_19738958	XLM42938	XLV86982
EPI_ISL_19767971	EPI_ISL_19738959	XLM42949	XLV86993
EPI_ISL_19767972	EPI_ISL_19738960	XLM42960	XLV87004
EPI_ISL_19767973	EPI_ISL_19760849	XLM42971	XLV87015
EPI_ISL_19783179	EPI_ISL_19783178	XLM42982	XLV87026
EPI_ISL_19783180	EPI_ISL_19876261	XLM42993	XLV87037
EPI_ISL_19898478	EPI_ISL_19876263	XLM43004	XLV87048
EPI_ISL_19898479	EPI_ISL_20047590	XLM43015	XLV87059
EPI_ISL_19898481	EPI_ISL_20047592	XLM43037	XLV87070
EPI_ISL_19898482	EPI_ISL_20047593	XLM43048	XLV87081
EPI_ISL_19898493	EPI_ISL_20047597	XLM43070	XLV87092
EPI_ISL_19898494	EPI_ISL_20047598	XLM43103	XLV87103
EPI_ISL_19898495	EPI_ISL_20047599	XLM43125	XLV87114
EPI_ISL_20047503	EPI_ISL_18789940	XLM43136	XLV87125
EPI_ISL_20047504	EPI_ISL_18789941	XLM43158	XLV87136
EPI_ISL_20047508	EPI_ISL_18789942	XLM43169	XLV87147
EPI_ISL_20047511	EPI_ISL_18864806	XLM43180	XLV87158
EPI_ISL_20047514	EPI_ISL_18864807	XLM43191	XLV87169
EPI_ISL_20047515	EPI_ISL_18864808	XLM43202	XLV87180
EPI_ISL_20047516	EPI_ISL_18864810	XLM43224	XLV87191
EPI_ISL_20047517	EPI_ISL_18864811	XLM43257	XLV87202
[truncated: 11,730 more rows]

## Sheet: Table S2 - GISAID RSVA 
Postion	A	C	D	E	F	G	H	I	J	K	L	M	N	P	Q	R	S	T	V	W	Y
1	0	0	0	0	0	0	0	0	0	0	0	1	0	0	0	0	0	0	0	0	0
2	0	0	0.999636	0.00014573	0	0	0	0	0	0	0	0	0.00014573	0	0	0	0	0	0	0	7.28651e-05
3	0	0	0	0	0	0	0	0	0	0	0.000145709	0	0	0.999709	0	0	0.000145709	0	0	0	0
4	0	0	0	0	7.28651e-05	0	0	0.996648	0	0	0	0	0	0	0	0	0	0.0014573	0.00182163	0	0
5	0	0	0	0	0	0	0	0.998688	0	0	0	0	0	0	0	0	0	0.000582963	0.000728704	0	0
6	0	7.29661e-05	0	0	0	0.00321051	0	0.000583729	0	0	0	0	0.0283108	0	0	0	0.967822	0	0	0	0
7	0	0	0	0.000364564	0	0.997375	0	0	0	0	0	0	0	0	0	0.0022603	0	0	0	0	0
8	0	0	0.0002918	0	0	0	0	0	0	7.29501e-05	0	0	0.996644	0	0	0	0.0017508	0	0	0	0.00124015
9	0	0	0	0	7.29341e-05	0	0	0	0	0	0	0	0	0.000656407	0	0	0.998323	0.000948144	0	0	0
10	0.999854	0	0	0	0	0	0	0	0	0	0	0	0	0	0	0	0	0.000145836	0	0	0
11	0	0	0	0	0	0	0	0	0	7.29341e-05	0	0	0.999781	0	0	0	0.000145868	0	0	0	0
12	0	0	0	0	0	0	0	0.000802334	0	0	0	0	0	0	0	0	0	0	0.999198	0	0
13	0	0	0	0	0	0	0	0	0	0	0	0	0	0	0	0	0	0	0	0	1
14	0	0	0	0	0	0	0	0	0	0	0.999927	0	0	7.29076e-05	0	0	0	0	0	0	0
15	0	0	0	0	0	0	0	0	0	0	0	0	0	0	0	0	0	1	0	0	0
16	0	0	1	0	0	0	0	0	0	0	0	0	0	0	0	0	0	0	0	0	0
17	0	0	0	0	0	0	0	0	0	0	0	0	0	0	0	0	1	0	0	0	0
18	0	0	0	0	0	0	0	0	0	0	0	0	0	0	0	0	0	0	0	0	1
19	0	0	0	0	0	0	0	0	0	0	1	0	0	0	0	0	0	0	0	0	0
20	0	0	0	0	0	0	0	0	0	1	0	0	0	0	0	0	0	0	0	0	0
21	0	0	0	0	0	0.999927	0	0	0	0	0	0	0	0	0	0	7.29341e-05	0	0	0	0
22	0	0	0	0	0	0	0	0	0	0	0	0	0	0	0	0	0	0	1	0	0
23	0	0	0	0	0	0	0	0.999927	0	0	0	0	0	0	0	0	0	7.29554e-05	0	0	0
24	0	0	0	0	0	0	0	0	0	0	0	0	0	0	0	0	1	0	0	0	0
25	0	0	0	0	1	0	0	0	0	0	0	0	0	0	0	0	0	0	0	0	0
26	0	0	0	0	7.29661e-05	0	0	0	0	0	0	0	0	0	0	0	0.999927	0	0	0	0
27	0	0	0	1	0	0	0	0	0	0	0	0	0	0	0	0	0	0	0	0	0
28	0	1	0	0	0	0	0	0	0	0	0	0	0	0	0	0	0	0	0	0	0
29	0	0	0	0	0	0	0	0	0	0	0	0	0.999927	0	0	0	0	0	0	0	7.29714e-05
30	0.998321	0	0	0	0	0	0	0	0	0	0	0	0	0	0	0	0.00167871	0	0	0	0
31	0	0	0	0	0	0	0	0	0	0	1	0	0	0	0	0	0	0	0	0	0
32	0	0	0	0	0	1	0	0	0	0	0	0	0	0	0	0	0	0	0	0	0
33	0	0.000146574	0	0	0	0	0	0	0	0	0	0	0	0	0	0	0.999853	0	0	0	0
34	0	7.34646e-05	0	0	0.0168969	0	0	0	0	0	0	0	0	0	0	0	0	0	0	0	0.98303
35	0	0	0	0	0	0	0	0.999634	0	0	7.32547e-05	0.000293019	0	0	0	0	0	0	0	0	0
36	0	0	0	0	0.999342	0	0	0	0	0	0.000658039	0	0	0	0	0	0	0	0	0	0
37	0	0	0.0473057	0	0	0	0	0	0	0	0	0	0.950428	0	0	0	0.00226658	0	0	0	0
38	0	0	0.00021893	0	0	0.998322	0	0	0	0	0	0	0	0	0	0	0.00145953	0	0	0	0
39	0	0	0	0	0	0	0	0	0	0	7.29607e-05	0	0	0.999343	0	0	0.000583686	0	0	0	0
40	0	0	0	0	0.0021893	0	0	0	0	0	0	0	0	0	0	0	0	0	0	0	0.997811
41	0	0	0	0	0	0	0	7.30034e-05	0	0	0.999927	0	0	0	0	0	0	0	0	0	0
42	0	0	0	0	0	0	0	0	0	1	0	0	0	0	0	0	0	0	0	0	0
43	0	0	0.00073062	0	0	0	0.000146124	0	0	0	0	0	0.99905	0	0	0	7.3062e-05	0	0	0	0
44	0	0	1	0	0	0	0	0	0	0	0	0	0	0	0	0	0	0	0	0	0
45	0	0	0	0	0.00014621	0	0.00014621	0	0	0	0	0	0	0	0	0	0	0	0	0	0.999708
46	0	0	0	0	0	0	0	0	0	0	0	0	0	0	0	0	0	1	0	0	0
47	0	0	7.31101e-05	0	0	0	0.000584881	0	0	0	0	0	0.998099	0	0	0	0.000877321	0	0	0	0.000365551
48	0.00021933	0	0	0	0	0	0	0	0	0	0.994663	0	0	0	0	0	0.000804211	0	0.0043135	0	0
49	0	0	0	0	0	0	0	0.999927	0	0	0	7.31048e-05	0	0	0	0	0	0	0	0	0
50	0	0	0	0	0	7.31101e-05	0	0	0	0	0	0	0	0	0	0	0.999927	0	0	0	0
51	0	0	0	0	0	0	0	0.000365577	0	0.000146231	0	0	0	0	0	0.999488	0	0	0	0	0
52	0	0	0	0	0	0	0.00109665	0	0	0.000804211	0	0	0	0	0.997953	0.00014622	0	0	0	0	0
53	0	0	0	0	0	0	7.30994e-05	0	0	7.30994e-05	0	0	0.99883	0	0	0	0.00102339	0	0	0	0
54	0	0	0	0	0	0	0	0	0	0	7.30994e-05	0	0	0.999927	0	0	0	0	0	0	0
55	0	0	0	0	7.31101e-05	0	0	7.31101e-05	0	0	0.999854	0	0	0	0	0	0	0	0	0	0
56	0	0	0	7.30887e-05	0	0	0	0.99905	0	0	0.000146177	0.000219266	0	0	0	0	0	0.000292355	0.000219266	0	0
57	7.30887e-05	0	0	0.999781	0	0	7.30887e-05	0	0	7.30887e-05	0	0	0	0	0	0	0	0	0	0	0
58	0	0	0	0	0	0	0.999927	7.30887e-05	0	0	0	0	0	0	0	0	0	0	0	0	0
59	0	0	0	0	0	0	0	0.985162	0	0	0.000877129	0.00423946	0	0	0	0	0	0.000657847	0.00906366	0	0
60	0	0	0	0	0	0	0	0	0	7.30834e-05	0	0	0.995396	0	0	0	0.00453117	0	0	0	0
61	0	0	0	0	0	0	0	0.000146177	0	0	0.999854	0	0	0	0	0	0	0	0	0	0
62	0	0	0	0	0	0	0	0	0	0.999634	0	0	0	0	0	0.000365524	0	0	0	0	0
63	0	0	0	0	0	0	0	0	0	0.996053	0	0	7.30994e-05	0	0	0.00387427	0	0	0	0	0
64	0	0	0	0	0	0	0	0.000438693	0	0	0.999488	0	0	0	7.31154e-05	0	0	0	0	0	0
65	0	0	0	0	0	0	0	0.000365577	0	7.31154e-05	0	0	0.99883	0	0	0	0.000511808	0.000219346	0	0	0
66	0	0	0	0	0	0	0	0.992472	0	0	0.000146177	0.00613945	0	0	0	0	0	0.000292355	0.000950153	0	0
67	0	0	0	0	0	0	0	0.000365444	0	0	0	0	7.30887e-05	0	0	0	0	0.999561	0	0	0
68	0	0	0	0	0	0	0.000146284	0	0	0	0	0	0	0	0.999634	0.000146284	0	7.31422e-05	0	0	0
69	0	0	0	0	0.00263177	0	0	0	0	0	0	0	0	0	7.31048e-05	0	0.99247	0.00482491	0	0	0
70	0	0	0	0	0.000146242	0	0	0	0	0	0.999781	0	0	0	0	0	7.31208e-05	0	0	0	0
71	0	0	0	0	0	0	0	0.999781	0	0	7.31261e-05	7.31261e-05	0	0	0	0	0	7.31261e-05	0	0	0
72	0	0	0	0	0.000512258	0	0	0	0	0	0	0	0	0	0	0	0.998317	7.31797e-05	0	0	0.00109769
73	0	0	0	0	0	0	0	0	0	0.999561	0	0	0	0	7.31957e-05	0.000292783	0	7.31957e-05	0	0	0
74	0	0.003367	0	0	7.31957e-05	0	0.000219587	0	0	0	0	0	0	0	0	0	0	0	0	0	0.99634
75	0	0	0	0	0	0	0.997879	0	0	0	0.00065828	0	0.00065828	0	7.31422e-05	0	0	0	0	0	0.000731422
76	0	0	0	0	0	0	0	0	0	0.999561	0	0	0	0	0	0.000438629	0	0	0	0	0
77	0	0	0.000666864	0	0	0.998666	0	0	0	0	0	0	0	0	0	0	0.000666864	0	0	0	0
78	0	0	0.00155625	0.996962	0	0.00133393	0	0	0	7.4107e-05	0	0	0	0	0	0	0	0	7.4107e-05	0	0
79	0	0	0	0	0	0	0	0.999184	0	0	7.4173e-05	0.000445038	0	0	0	0	0	7.4173e-05	0.000222519	0	0
80	0	0	0	7.4118e-05	0	0	0	0.000963534	0	0.995331	0	0	7.4118e-05	0	0	0.00355766	0	0	0	0	0
81	0	0	0	0	0	0	0	0.99622	0	0.00103773	0.0022237	0.000296494	0	0	0	0	0	0	0.00022237	0	0
82	0	0	0	0.998961	0	0	0	0.00103912	0	0	0	0	0	0	0	0	0	0	0	0	0
83	0	0	0	0.999926	0	7.41235e-05	0	0	0	0	0	0	0	0	0	0	0	0	0	0	0
84	0	0	0	0	0	0	0	0	0	0	0.000146585	0	0	0.99978	0	0	0	7.32923e-05	0	0	0
85	7.32923e-05	0	0	0	0	0	0	0	0	0	0	0.000146585	0	0	0	0	0	0.99978	0	0	0
86	0	0	0	0	0	0	0	0	0	0	0	0	0	0	0	0	0	0.000657702	0	0	0.999342
87	0	0	0	0	0.99905	0	0	0.000146124	0	0	0	0	0	0	0	0	0	0	0	0	0.000803682
88	0	0	0	0	0	0	0	0	0	0.000730941	0	0	0	0	0.999269	0	0	0	0	0	0
89	0	0	0	0	0	0	0	0	0	0	0.000219154	0	0	7.30514e-05	0	0	0.999708	0	0	0	0
90	0	0	0	0	0	0	0	0	0	0	0.999196	0.000730727	0	0	0	0	0	0	7.30727e-05	0	0
91	0	0	0	0	0.000146071	0	0	0.000876424	0	0	0.99832	0	0	0	0	0	0	0.000657318	0	0	0
92	0	0	0	0	0	0	0	0	0	0	0.000876552	0.998466	0	0	0	0	0.000657414	0	0	0	0
93	7.29235e-05	0	0	0	0	0	0	7.29235e-05	0	0.000218771	0	0	0	7.29235e-05	0	0	0.000729235	0.998833	0	0	0
94	0	0	0	0.000656216	0	0	0	0	0	0	0	0	0	0	0	0	0	0	0	0	0.999344
95	0	0	0	0	0	0	0	0	0	0.999344	0	0	0	0	0.000656216	0	0	0	0	0	0
96	0	7.29022e-05	0	0	0	0.000145804	0	0	0	0	0	0	7.29022e-05	0	0	7.29022e-05	0.998979	0.00065612	0	0	0
97	0	0	0	0	0	0	0	0.000145815	0	0	0	0.999198	0	0	0	0	0	0.000656168	0	0	0
98	0	0	0	0	0	0	0	0.000145847	0	0	0	0	0	0	0	0	0.000802159	0.999052	0	0	0
99	0.000364751	0	0	0	0.000437701	0	0	0	0	0	0	0	0	0.000583601	0	0	0.997666	0.000948351	0	0	0
100	0	0	0	0	0	0	0	0	0	0	0.0331875	0	0.000656455	7.29395e-05	0.000364697	0	0.965718	0	0	0	0
101	0	0	0.000145879	0.999198	0	0	0	0	0	0	0.000656455	0	0	0	0	0	0	0	0	0	0
102	0	0	0	0	0	0	0.000219058	0	0	0	0.000876232	0	0	7.30194e-05	0.998759	7.30194e-05	0	0	0	0	0
103	0.00102205	0	0	0	0	0	0	0.0350416	0	0	0	0	7.30034e-05	0	0	0	0	0.963863	0	0	0
104	0.0113885	0	0	0	0	0	0	0.000949044	0	0	0	0	0.00394218	0	0	0	0	0.98372	0	0	0
105	0	0	0	0	0	0	0	0.000365017	0	0	0	0	0.000146007	0	0	0	0	0.999416	7.30034e-05	0	0
106	0	0	0	0	0	0	0	0.000292099	0	0	0	0	7.30247e-05	0	0	0	0	0.999635	0	0	0
107	0	0	7.3046e-05	0	0	0	0	0	0	0	0	0	0.999854	0	0	0	0	7.3046e-05	0	0	0
108	0	0	0	0	0	0	0	0	0	0	0.999196	0	0	0	0	0	0.000730514	0	7.30514e-05	0	0
109	0	0	0	0	0	0	0	7.29767e-05	0	0	0.999927	0	0	0	0	0	0	0	0	0	0
110	0	0	0	0	0	0	0	0	0	0.999854	0	0	7.29767e-05	0	0	7.29767e-05	0	0	0	0	0
111	0	0	0	0	0	0	0	0	0	0.999708	0	0	0	0	0	0.000291907	0	0	0	0	0
112	0	0	0	0	0	0	0	0.999635	0	0	7.29874e-05	0.000145975	0	0	0	0	0	0.000145975	0	0	0
113	0	0	0	0	0	0	0	0.999635	0	0	7.29661e-05	7.29661e-05	0	0	0	0	0	7.29661e-05	0.000145932	0	0
114	0	0	0	0	0	0	0	7.30087e-05	0	0.033803	0	0	0	0	0	0.966051	0	7.30087e-05	0	0	0
115	0	0	0	0	0	0	0	0	0	0	0	0	0	0	0	1	0	0	0	0	0
116	0.999708	0	0	0	0	0	0	0	0	0	0	0	0	0	0	0	0.000291886	0	0	0	0
117	0	0	0	0	0	0	0	0.999854	0	0	0	0	0	0	0	0	0	0	0.000145911	0	0
118	0	0	0	1	0	0	0	0	0	0	0	0	0	0	0	0	0	0	0	0	0
119	0	0	0	0	0	0	0	0.999635	0	0	0	0	0	0	0	0	0	0	0.000365043	0	0
120	0	0	0	0	0	7.30034e-05	0	0	0	0	0	0	0	0	0	7.30034e-05	0.999854	0	0	0	0
121	0	0	0.999927	0	0	7.30034e-05	0	0	0	0	0	0	0	0	0	0	0	0	0	0	0
122	0	0	0	0	0	0	0	0.000145985	0	0	0	0	0	0	0	0	0	0	0.999854	0	0
123	0	0	0	0	0	0	0	0	0	1	0	0	0	0	0	0	0	0	0	0	0
124	7.29874e-05	0	0	0	0	0	0	0.00664185	0	0	0	0	0	0	0	0	0	0	0.993285	0	0
125	0	0	0	0	7.29874e-05	0	0.00182468	0	0	0	0	0	0	0	0	0	0	0	0	0	0.998102
126	1	0	0	0	0	0	0	0	0	0	0	0	0	0	0	0	0	0	0	0	0
127	0	0	0	0	0	0	0	0.999708	0	0	0	7.30247e-05	0	0	0	0	0	7.30247e-05	0.000146049	0	0
128	0	0	0	0	0	7.3078e-05	0	0	0	0	0.999927	0	0	0	0	0	0	0	0	0	0
129	0	0	0	0	0	0	7.31368e-05	0	0	7.31368e-05	0	0	0.999634	0	0	0	0.000146274	7.31368e-05	0	0	0
130	0	0	0	0	0	0	0	0	0	1	0	0	0	0	0	0	0	0	0	0	0
131	0	0	0	0	0	0	0	0	0	0	0.999927	7.31208e-05	0	0	0	0	0	0	0	0	0
132	7.31154e-05	0	0	0	0	0.999927	0	0	0	0	0	0	0	0	0	0	0	0	0	0	0
133	0	0	0	0	0	0	0	7.31422e-05	0	0	0.999927	0	0	0	0	0	0	0	0	0	0
134	0	0	0	0	0	0	0	0	0	1	0	0	0	0	0	0	0	0	0	0	0
135	0	0	7.31315e-05	0.999707	0	0.000146263	7.31315e-05	0	0	0	0	0	0	0	0	0	0	0	0	0	0
136	0	0	0	0	0	0	0	0	0	0.999781	0	0	0	0	0	0.000219106	0	0	0	0	0
137	0	0	0.998905	0.000803213	0	0	0	0	0	0	0	0	0.000219058	0	0	0	0	0	7.30194e-05	0	0
138	0	0	0	0	0	0	0	0	0	0.997153	0	0	0	0	0	0.00284692	0	0	0	0	0
139	0	0	0	0	0	0	0	0.99256	0	0	0	7.29395e-05	7.29395e-05	0	0	0	0	0.00444931	0.00284464	0	0
140	0	0	0	0	0	0	0	0	0	0.999344	0	0	0	0	0	0.000656359	0	0	0	0	0
141	0.000218723	0	0	0	0.00153106	0	0	0	0	0	0	0	0	0.00692622	0	0	0.990012	0.00131234	0	0	0
142	0	0	0.00116695	0	0	0	0	7.29341e-05	0	0	0	0	0.996499	0	0	0	0.00189629	0	0	0	0.000364671
143	0	0	0.336079	7.29022e-05	0	0	0	0	0	0.000291609	0	0	0.662754	0	0	0	0.000729022	0	0	0	7.29022e-05
144	0	0	0	0.0145815	0	0.98294	0	0	0	0	0	0	7.29076e-05	0	0	0.00160397	0	0	0.000801983	0	0
145	0	0	0	0	0	0	7.28969e-05	0	0	0.000145794	0.00174953	0	0	0	0.997594	0.000364485	7.28969e-05	0	0	0	0
146	0	0	0.974127	0.00247795	0	0.0187304	0	0	0	0	0	0	0.00444574	0	0	0	0	0	0.000218643	0	0
147	0	0	0.00255083	0.99672	0	0.000291524	0	0	0	0.000437286	0	0	0	0	0	0	0	0	0	0	0
148	0	0	0.979448	7.2881e-05	0	7.2881e-05	0	0	0	7.2881e-05	0	0	0.0203338	0	0	0	0	0	0	0	0
149	0	0	7.29076e-05	0	0	0	0	0	0	0.00029163	0	0	0.99949	0	0	0	0.000145815	0	0	0	0
150	0	0	0	0	0	0	0	0	0	0	0.000364485	0	0	0.000145794	0	0	0.999125	0.000364485	0	0	0
151	0.000364485	0	0.000218691	0	0.000364485	0	0	0.0023327	0	0	0	0	0	0	0	0	0	0	0.99672	0	0
152	0	0	0	0	0	0	0	0.999563	0	0	7.29022e-05	0	0	0	0	0	0	7.29022e-05	0.000291609	0	0
153	0.000510316	0	0	0	0	0	0	0	0	0	0	0	0.000145804	0.000145804	0	0	0	0.999198	0	0	0
154	0.000583133	0	0	0	0	0	0	0	0	0	0	0	0.000364458	0	0	0	0	0.999052	0	0	0
155	0	0	0	0	0	0	0	0.999198	0	0	0.000291524	0.000218643	0	0	0	0	0	0	0.000291524	0	0
156	0	0	0	0	0	0	0	0.997959	0	0	0	0	0	0	0	0	0	0	0.00204052	0	0
157	0	0	0	0	0	0	0	0	0	0.999781	0	0	7.2881e-05	0	0	0.000145762	0	0	0	0	0
158	0	0	0.99898	7.2881e-05	0	0.000510167	0	0	0	0	0	0	0.000437286	0	0	0	0	0	0	0	0
159	7.2881e-05	0	0.997814	0	0	0.00102033	0	0	0	0	0	0	0.00109321	0	0	0	0	0	0	0	0
160	0	0	0	0	0	0	0	0.998834	0	0	0	0.000801749	0	0	0	0	0	0	0.000364431	0	0
161	0	0	0	0	0.000218707	0	0	0.00291609	0	0	0.996865	0	0	0	0	0	0	0	0	0	0
162	0	0	0	0	0.000437413	0	0	0	0	0	0.996501	0	0	0	0	0	0.00306189	0	0	0	0
163	0.999125	0	7.29022e-05	0	0	0	0	0	0	0	0	0	0	0	0	0	7.29022e-05	0.000583218	0.000145804	0	0
164	0.000145773	0	0	0	0.000218659	0	0	0.000947522	0	0	0	0	0	0	0	0	0	0	0.998688	0	0
165	0	0	0	0.000145794	0	0	0	0	0	0.999271	0	7.28969e-05	0	0	0	0.000510278	0	0	0	0	0
166	0	0	0.998178	0.000145773	0	0.000218659	0	0	0	0	0	0	0.00145773	0	0	0	0	0	0	0	0
167	0	0	0.000874572	0	0	0	0	0	0	7.2881e-05	0	0	0.979666	0	0	0	0.000291524	0.0190948	0	0	0
168	0	0	0	0	0	0	0.000291503	0	0	0.00393529	0.000291503	0	0	0.000218627	0.995117	0.000145751	0	0	0	0	0
169	0	0	0	0	0.0080892	0	0.00255065	0	0	0	0	0	0	0.000364378	0	0	0.987903	0	0	0	0.00109314
170	0	0	0	0	0	0	0.993149	0	0	0	0.000218643	0	0.000947453	7.2881e-05	0.00313388	0.00138474	0	0	0	0	0.00109321
171	0	0	0	0	0	0	0.0017494	0.00196807	7.28916e-05	0	0.985932	0	0	0.00998615	0.000218675	0	0	7.28916e-05	7.28916e-05	0	0
172	0	0	0	0.000145783	0	0	0	0	0	0.999052	0	0	0.000364458	0	0.000218675	0.000218675	0	0	0	0	0
173	0.965816	0	0	0.000364431	0	0	0	0	0	0	0	0	0	0	0	0	0.0137755	0.0164723	0.00357143	0	0
174	0	0	0.974776	0.00145804	0	0.0210687	0	0	0	0	0	0	0.00204126	0	0	0	0	0	0.000583218	0	7.29022e-05
175	0	0	0	0	0	0	0	0	0	0.990666	0	0	0.000291673	0	0	0.00904186	0	0	0	0	0
176	0	0	0.000510353	0	0	0	0.00408282	7.29076e-05	0	0.000218723	0	0	0.991616	0	0	0	0.000510353	0	0	0	0.00298921
177	0	0	0	0	0	0	0.0293817	0	0	0.000437445	0.00029163	0	0.000145815	0	0.969379	0.00029163	0	0	0	0	7.29076e-05
178	0.00183446	0	0	0	0.00117405	0	0	0	0	0	0	0	0	0.00154095	0	0	0.986205	0.000220135	0	0	0.00902554
179	0.036087	0	0	0	0	0	0	0.0024254	0	0.00132295	0.00139644	0.000220491	0	0.000220491	0	0	0.33397	0.624283	7.3497e-05	0	0
180	0	0	0	0	0	0	0	7.33999e-05	0	0.98899	0	0	0.000954198	0	0.000513799	0.00322959	0.00623899	0	0	0	0
181	0	0	0	0	0	0	0	0	0	0	0.000729554	0	0	0	0.998833	0.000437733	0	0	0	0	0
182	0	0	0	7.29395e-05	0	0	0	0.000364697	0	0.993435	0	0	0.00182349	0	0	0.00430343	0	0	0	0	0
183	0	0	0.995771	0.000291673	0	0.000145836	0	7.29182e-05	0	0	0	0	0.00335424	0	0	0	0	0	0.000218755	0	0.000145836
184	0.011811	0	0	0	0	0	0	0.00415573	0	7.29076e-05	0	7.29076e-05	7.29076e-05	0	0	0	0.000145815	0.983669	0	0	0
185	0	0	0	0	0	0	0	0.999927	0	0	0	0	0	0	0	0	0	0	7.29235e-05	0	0
186	0	0	0	0	0	0	0	0	0	0.999927	0	0	0	0	0	7.29235e-05	0	0	0	0	0
187	0	0	0	0	0	0	0	0	0	0	0	0	0	0	0	0	0	1	0	0	0
188	0.000145804	0	0	0	0	0	0	0	0	0	0	0	0	0	0	0	0.000145804	0.999708	0	0	0
189	0	0	0	0	0	0	0	0.000145836	0	0	0.999854	0	0	0	0	0	0	0	0	0	0
190	0	0	0	0	0	0	0	0	0	0	1	0	0	0	0	0	0	0	0	0	0
191	0	0	0	0	0	0	0	0	0	0.998979	0	7.29235e-05	0	0	0	0.000948006	0	0	0	0	0
192	0	0	0	7.29235e-05	0	0	0	0	0	0.999562	0	0	7.29235e-05	0	0	0.000291694	0	0	0	0	0
193	0	0	0	0	0	0	0	0	0	0	1	0	0	0	0	0	0	0	0	0	0
194	0	0	0	0	0	0	0	0.00175042	0	0	0	0.998177	0	0	0	0	0	0	7.29341e-05	0	0
195	0	0.999417	0	0	0	0.000218755	0	0	0	0	0	0	0	0	0	0.000145836	0	0	0	0	0.000218755
196	0	0	0	0	0	0	0	0	0	0	0.000729182	0	0	0	0	0	0.999125	7.29182e-05	0	7.29182e-05	0
197	0	0	0	0	0	0	0	0	0	0	0	0.999927	0	0	0	0	0	7.29129e-05	0	0	0
198	0	0	0	0	0	0	0.00051039	0	0	0.00102078	0.000802042	0	0	0	0.997667	0	0	0	0	0	0
199	0	0	0	0	0	0	0.999854	0	0	0	0	0	0	0	0	0.000145868	0	0	0	0	0
200	0	0	0	0	0	0	0	0	0	0	0.000437605	0	0	0.999562	0	0	0	0	0	0	0
201	0	0	0	0	0	0	0	0	0	0	0	0	0	0.999854	0	0	0.000145847	0	0	0	0
202	0	0	0	0	0	0	0	0	0	0	0.00204216	0	0	0	0	0	0.997812	0.000145868	0	0	0
203	0	7.29341e-05	0	0	0	0	0	0	0	0	0.000656407	0	0	0	0	0	0	0	0	0.999271	0
204	0	0	0	0	0	0	0	0	0	0	1	0	0	0	0	0	0	0	0	0	0
205	0	0	0	0	0	0	0	0.999562	0	0	0	7.29288e-05	0	0	0	0	0	0	0.000364644	0	0
206	0	7.31529e-05	0	0	0	0	0.999927	0	0	0	0	0	0	0	0	0	0	0	0	0	0
207	0	0	0	0	0	0	0	0	0	0	0	0	0	0	0	0	0	0	0	1	0
208	0	0	0	0	1	0	0	0	0	0	0	0	0	0	0	0	0	0	0	0	0
209	0	0	0	0	0	0	0	0	0	0	0	0	0.99949	0	0	0	0.000510278	0	0	0	0
210	0	0	0	0	0	0	0	7.29022e-05	0	0	0.999927	0	0	0	0	0	0	0	0	0	0
211	0	0	0	0	0	0	0.000729076	0	0	0	0	0	0	0	0	0	0.000145815	0	0	0	0.999125
212	0	0	0	0	0	0	0	7.29022e-05	0	0.000364511	0	0	0	0	0	0	7.29022e-05	0.99949	0	0	0
213	0	0	0	0	0	0	0	0	0	0.999562	0	0	0	0	7.29182e-05	0.000364591	0	0	0	0	0
214	0	0	0	0	0.000291566	0	0	0	0	0	0.999708	0	0	0	0	0	0	0	0	0	0
215	0	0	0	0	0	0	0	0	0	0	0	0	0.998906	0	0	0	0.00102063	7.29022e-05	0	0	0
216	0	0.000364538	0	0	0	0.000510353	0	0	0	0	0	0	0.0312044	0	0	0	0.967921	0	0	0	0
217	0	0	0	0	0	0	0	0.999563	0	0	0	0.000437318	0	0	0	0	0	0	0	0	0
218	0	0	0	0	0	0	0	0	0	0	1	0	0	0	0	0	0	0	0	0	0
219	0	0	0	0	0	0	0	0.000874636	0	0	0	0	0	0	0	0	0	0.999125	0	0	0
220	0	0	0	0	0	0	0.000145794	0	0	7.28969e-05	7.28969e-05	0	0	0	0.999636	7.28969e-05	0	0	0	0	0
221	0	0.000218723	0	0	0	0	0	0	0	0	0	0	0	0	0	0	0	0	0	0	0.999781
222	0	0	0	0	0	0	0	0	0	0	0	0	0	0	0	1	0	0	0	0	0
223	0	0	0	0	7.29341e-05	0	0	0	0	0	0	0	0	0	0	0	0.999854	7.29341e-05	0	0	0
224	0	0	0	0	0	0.0002918	0	0	0	0	0	0	0.0237088	0	0	0	0.975999	0	0	0	0
225	0	0	0	1	0	0	0	0	0	0	0	0	0	0	0	0	0	0	0	0	0
226	0.000583601	0	0	0	0	0	0	0.000437701	0	0	0	0	0	0	0	0	0	0	0.998979	0	0
227	0	0	0	0	0	0	0	0	0	0.999708	0	0	0	0	0	0.0002918	0	0	0	0	0
228	0	0	0	0	0	0	0	0	0	0.000145921	0	0	0.999635	0	0	0	0.000145921	7.29607e-05	0	0	0
229	0	0	0	0	0	0	0.999927	0	0	0	0	0	0	0	0	0	0	0	0	0	7.29341e-05
230	0	0	0	0	0	1	0	0	0	0	0	0	0	0	0	0	0	0	0	0	0
231	0	0	0	0	0.999781	0	0	7.29554e-05	0	0	0	0	0	7.29554e-05	0	0	7.29554e-05	0	0	0	0
232	0	0	0	0	0	0	0	0.997738	0	0	0	0	0	0	0	0	0	0.00211617	0.000145943	0	0
233	0	0	0	0	0.00145996	0	0	0	0	0	0.99854	0	0	0	0	0	0	0	0	0	0
234	0	0	0	0	0	0	0	0.990585	0	0	0	0.0020435	0	0	0	0	0	0.000145964	0.00722522	0	0
235	0	0	0.999854	0	0	0	0	0	0	0	0	0	0.000145964	0	0	0	0	0	0	0	0
236	0	0	0.000291907	0	0	0	0	0	0	0.000145953	0	0	0.998978	0	0	0	0.00043786	0.000145953	0	0	0
237	0	0	0	0	0	0	0.983872	0	0	0	0	0	0	0	0.012479	7.29767e-05	0	0	0	0	0.00357586
238	0	0	0	0	0	0	0	0	0	0	0	0	0	0	0	0	0	1	0	0	0
239	0	0	0	0	0.000291928	0	0	0.00145964	0	0	0.998175	0	0	7.2982e-05	0	0	0	0	0	0	0
240	0	0.000146017	0	0	0	0.000511061	0	0.000365043	0	0	0	0	0.0494269	0	0	0.000292035	0.949186	0	0	0	7.30087e-05
241	0	0	0	7.29874e-05	0	0.999854	0	0	0	0	0	0	0	0	0	7.29874e-05	0	0	0	0	0
242	0	0	0	0	0.999854	0	0	7.30034e-05	0	0	0	0	0	0	0	0	0	0	0	0	7.30034e-05
243	0	0	0	0	0	0	0	0	0	0	0	0	0	0	1	0	0	0	0	0	0
244	0	0	0	0	0.999927	0	0	0	0	0	0	0	0	7.30194e-05	0	0	0	0	0	0	0
245	0	0	0	0	0	0	0	0.999051	0	0	0	0	0	0	0	0	0	0.000219058	0.000730194	0	0
246	0	0	0	0	7.30034e-05	0	0	0	0	0	0.999781	0.000146007	0	0	0	0	0	0	0	0	0
247	0	0	0	0	0	0	0	0	0	0	0	0	0.998613	0	0	0	0.00138706	0	0	0	0
248	0	0	0	0	0	0	0	0	0	0	0	0	0	0	1	0	0	0	0	0	0
249	0	0	0	0	0	0	0.000145953	0	0	0	0	0	0	0	0	0	0	0	0	0	0.999854
250	0	0	0	0	0	1	0	0	0	0	0	0	0	0	0	0	0	0	0	0	0
251	0	1	0	0	0	0	0	0	0	0	0	0	0	0	0	0	0	0	0	0	0
252	0	0	0	0	0	0	0	0.998169	0	0	0	0.00139153	0	0	0	0	0	7.32386e-05	0.000366193	0	0
253	7.35078e-05	0	0	0	0	0	0	0.000808586	0	0	0	0	0	0	0	0	0	0	0.999118	0	0
254	0	0.000292954	0	0	0	0	0.00102534	0	0	0	0	0	7.32386e-05	0	0	0	0	0	0	0	0.998608
255	0	0	0	0	0	0	0.998389	0	0	0	0	0	0.00153812	0	0	0	0	0	0	0	7.3244e-05
256	0	0	0	0	0	0	0	0	0	0.99304	0	0	7.32601e-05	0	0	0.00681319	0	7.32601e-05	0	0	0
257	0	0	0.00518135	0.992921	0	0.00175144	0	0	0	7.29767e-05	0	0	0	0	0	0	0	0	7.29767e-05	0	0
258	0	0	0	0	0	0	0	0.000291822	0	0	0.999708	0	0	0	0	0	0	0	0	0	0
259	0	0	0	7.29501e-05	0	0	0	0	0	0.999489	0	0	0.0001459	0	0	0.0002918	0	0	0	0	0
260	0	0	0	0	0	0	0	0.000364751	0	0.0020426	0	0	0	0	0	0.997447	0.0001459	0	0	0	0
261	0	0	0	0	0	0	0	0.996936	0	0	0.000729448	0	0	0	0	0	0	7.29448e-05	0.00226129	0	0
262	7.29607e-05	0	0	0	0	0	0	0	0	0	0	0	0	0	0	0	0	0.999927	0	0	0
263	0.00036483	0	0	0	0	0	0	0	0	0	0	0	0	0	0	0	0	7.29661e-05	0.999562	0	0
264	0	0	0	0	0	0	0	0.000218882	0	0	0	0	0	0	0	0	0	0.999781	0	0	0
265	0.000145921	0	0	0	0	0	0	0	0	0	0	0	0	0	0	0	0	0.999854	0	0	0
266	0	7.29448e-05	0	0	7.29448e-05	0	7.29448e-05	0	0	0	0	0	0	0	0	0	0	0	0	0	0.999781
267	0	0	0	0	0	0	0	0	0	0	0	0	1	0	0	0	0	0	0	0	0
268	0	0	0	0	0	0	0	0	0	0	0	0	0	0	1	0	0	0	0	0	0
269	0	0	0	0	0.999708	0	0	0	0	0	0	0	0	0	0	0	0	0	0	0	0.000291949
270	0	0	0	0	0	0	0	0	0	0	1	0	0	0	0	0	0	0	0	0	0
271	7.3078e-05	0	0	0	0	0	0	0	0	0	0	0	0	0	0	0	0	0.999927	0	0	0
272	0	0	0	0	0	0	0	0	0	0	0	0	0	0	0	0	0	0	0	1	0
273	0	0	0	0	0	0	0	0	0	1	0	0	0	0	0	0	0	0	0	0	0
274	0	0	0.999927	0	0	0	0	0	0	0	0	0	7.31208e-05	0	0	0	0	0	0	0	0
275	0	0	0	0	0	0	0	0.999562	0	0	0	0	7.3062e-05	0	0	0	0	0.000146124	0.000219186	0	0
276	0	0	0	0	0	0	0	0	0	0	0	0	0	0	0	0	1	0	0	0	0
277	0	0	0	0	0	0	0	0	0	0	1	0	0	0	0	0	0	0	0	0	0
278	0	0	0	0	0	0	0	0	0	0	0	0	0	0	0	0	1	0	0	0	0
279	0	0	0	0	0	0	0	0	0	0	0	0	0	0	0	1	0	0	0	0	0
280	0	0	0	0	0	0	0	0	0	0	1	0	0	0	0	0	0	0	0	0	0
281	0	0	0	0	0	0	0	0	0	0	0	0	1	0	0	0	0	0	0	0	0
282	0.000145847	0	0	0	0	0	0	0	0	0	0	0	0	0	0	0	0	0	0.999854	0	0
283	0	1	0	0	0	0	0	0	0	0	0	0	0	0	0	0	0	0	0	0	0
284	0	0	0	0	0	0	0	0	0	0	0.999708	0.000291779	0	0	0	0	0	0	0	0	0
285	0	0	0	0	0	0	0	0.999854	0	0	0	0	0	0	0	0	0	7.28969e-05	7.28969e-05	0	0
286	0	0	0	0	0	0	0	0.000145826	0	0	0	0	0	0	0	0	0	0.999854	0	0	0
287	0	0	0	0	0	0	0	0	0	0	0	0	0	0	0	0	0	0	0	1	0
288	0	0	0	0	0	0	0	0.999708	0	0	0	0	0	0	0	0	0	0	0.000291609	0	0
289	0	0	0	0	0	0	0	0	0	0	0	0	0	0	0	0	1	0	0	0	0
290	0	0	0	0	0	0	0	0	0	0	0	0	0.999927	0	0	0	0	0	0	0	7.29076e-05
291	0	1	0	0	0	0	0	0	0	0	0	0	0	0	0	0	0	0	0	0	0
292	0	0	0	0	0	0	0	0	0	0	1	0	0	0	0	0	0	0	0	0	0
293	0	0	0	0	0	0	0	0	0	0.000145826	0	0	0.999635	0	0	0	0.000218739	0	0	0	0
294	0	0	0	0	0	0	0	0.000510353	0	0	0	0	0	0	0	0	0.000145815	0.999344	0	0	0
295	0	0	0	0	0.000364485	0	0	0	0	0	0.999636	0	0	0	0	0	0	0	0	0	0
296	0	0	0	0	0	0	0	0	0	7.28969e-05	0	0	0.999636	0	0	0	7.28969e-05	0.000218691	0	0	0
297	0	0	0	0	0	0	0	0	0	0.999781	0	0	0	0	0	0.000218707	0	0	0	0	0
298	0	0	0	0	0	0	0	7.29182e-05	0	0	0	0	0	0	0	0	0.999927	0	0	0	0
299	0	0	0	0	0	0	0	0.000145826	0	0	0.999563	0	0	0	0	0	0.000291651	0	0	0	0
300	0	0	0	0	0	1	0	0	0	0	0	0	0	0	0	0	0	0	0	0	0
301	0	0	0	0	0	0	0	0	0	0	1	0	0	0	0	0	0	0	0	0	0
302	0	0	0	0	0	0	0	0	0	0	0	0	0	0	0	1	0	0	0	0	0
303	0	1	0	0	0	0	0	0	0	0	0	0	0	0	0	0	0	0	0	0	0
304	0	0	0	0.000656072	0	0.999271	0	0	0	0	0	0	0	0	0	7.28969e-05	0	0	0	0	0
305	0	0	0	0	0.999854	0	0	0	0	0	0.000145773	0	0	0	0	0	0	0	0	0	0
306	0	0	0	0	0	0	0	0	0	0	0	0	1	0	0	0	0	0	0	0	0
307	0	0	0	0	0	0	0	0	0	0	0	0	0.999563	0	0	0	7.28438e-05	0.000364219	0	0	0
308	0.000291397	0	0	0	0	0.000145698	0	0.0045895	0	0	0	0	0	0	0	0	0	0	0.994973	0	0
309	0	0	0	0	0	0	0	0.999272	0	0	0	0	0	0	0	0	0	0.000145688	0.000582751	0	0
310	0	0	0	0	0	0	0	0	0	0	1	0	0	0	0	0	0	0	0	0	0
311	0.000582835	0	0	0	0	0	0	0	0	0	0	0	0	0	0	0	7.28544e-05	0.999344	0	0	0
312	0	0	0	0	0	0	0	0	0	0	0	0	0	0	1	0	0	0	0	0	0
313	0	0	0	0	0	0	0	0	0	0	1	0	0	0	0	0	0	0	0	0	0
314	0	0	0	0	0.999927	0	0	0	0	0	7.28651e-05	0	0	0	0	0	0	0	0	0	0
315	0	0	0	0	0.000801516	0	0.00160303	0.00014573	0	0	0.99745	0	0	0	0	0	0	0	0	0	0
316	0	0	0	0	0.00014573	0	0.000510055	0	0	0	0	0	0	0	0	0	0	0	0	0	0.999344
317	0	0	0	0	0	1	0	0	0	0	0	0	0	0	0	0	0	0	0	0	0
318	0	0	1	0	0	0	0	0	0	0	0	0	0	0	0	0	0	0	0	0	0
319	0	0.999927	0	0	7.32601e-05	0	0	0	0	0	0	0	0	0	0	0	0	0	0	0	0
320	0	0	0	0	0	0	0	0.999707	7.32493e-05	0	0	0.000146499	0	0	0	0	0	0	0.000146499	0	0
321	0	0	0	0	0	0	0	0	0	0	1	0	0	0	0	0	0	0	0	0	0
322	0	0	0	0	0	0	0	0	0	0.999707	0	0	7.32654e-05	0	0	0.000219796	0	0	0	0	0
323	0	0	0	0	0	0	0	0.000732601	0	0	0.999267	0	0	0	0	0	0	0	0	0	0
324	0	0	0	0	1	0	0	0	0	0	0	0	0	0	0	0	0	0	0	0	0
325	0	0	0	0	0	0	0.999854	0	0	0	0	0	0	0	0	0.000146488	0	0	0	0	0
326	0	0	0	0	0	0	0	0	0	0	0	0	1	0	0	0	0	0	0	0	0
327	0	0	0	1	0	0	0	0	0	0	0	0	0	0	0	0	0	0	0	0	0
328	0	0	0	7.29341e-05	0	0.999927	0	0	0	0	0	0	0	0	0	0	0	0	0	0	0
329	0	0	0	0	0.997082	0	0	0	0	0	0	0	0	0	0	0	0	0	7.29395e-05	0	0.00284464
330	0	0	7.31582e-05	0	0	0	0	0	0	0	0	0	0	0	0	0	0	0	0	0	0.999927
331	0	0	0	0	0	0	0	0.999854	0	0	7.30674e-05	7.30674e-05	0	0	0	0	0	0	0	0	0
332	0	0	0	0	0	0	0	0.999927	0	0	7.30514e-05	0	0	0	0	0	0	0	0	0	0
333	0	0	0	0	0	0	0	0	0	1	0	0	0	0	0	0	0	0	0	0	0
334	0	0	0	1	0	0	0	0	0	0	0	0	0	0	0	0	0	0	0	0	0
335	0	0	0	0	0	0	0	0.0668273	0	0	0	0	0	0	0	0	0	0	0.933173	0	0
336	0	0	0	1	0	0	0	0	0	0	0	0	0	0	0	0	0	0	0	0	0
337	0	0	0	0	0	1	0	0	0	0	0	0	0	0	0	0	0	0	0	0	0
338	0	0	0	0	0.999781	0	0	0	0	0	0.000146156	0	0	0	0	0	0	0	7.3078e-05	0	0
339	0	0	0	0	0	0	0	0.999927	0	0	0	0	0	0	0	0	0	7.30087e-05	0	0	0
340	0	0	0	0	0	0	0	0	0	0	0	1	0	0	0	0	0	0	0	0	0
341	0	0	0	0	0	0	0	0	0	0	0	0	0	0	0	0	1	0	0	0	0
342	0	0	0	0	0	0	0	0	0	0	0.999927	0	0	0	7.31208e-05	0	0	0	0	0	0
343	0	0	0	0	0	0	0	0.999927	0	0	0	0	0	0	0	0	0	0	7.32225e-05	0	0
344	0	0	0	0	0	0	0	0	0	0	1	0	0	0	0	0	0	0	0	0	0
345	0	0	0	0	0	0	0	0	0	0	0	0	1	0	0	0	0	0	0	0	0
346	0	0	0	0	0	0	0	0.999781	0	0	0	0.000145741	0	0	0	0	0	0	7.28704e-05	0	0
347	0	0	0	0	0	0	0	0	0	0	0	0	0	0	0	0	0	1	0	0	0
348	0	0	0	1	0	0	0	0	0	0	0	0	0	0	0	0	0	0	0	0	0
349	0	0	0	1	0	0	0	0	0	0	0	0	0	0	0	0	0	0	0	0	0
350	0	0	0.999636	0	0	0	0	0	0	0	0	0	0.000364378	0	0	0	0	0	0	0	0
351	0	0	0	0	0	0	0	0	0	0	0	0	0	0	0.999927	7.28757e-05	0	0	0	0	0
352	0	0	0	0	1	0	0	0	0	0	0	0	0	0	0	0	0	0	0	0	0
353	0	0	0	0	0	0	0	0	0	0	0	0	0	0	7.28704e-05	0.999927	0	0	0	0	0
354	0	0	0	7.28597e-05	0	0	0	0	0	0.999344	0	0	0	0	0.000218579	0.000364299	0	0	0	0	0
355	0	0	0	0	0	0	0	0	0	0	0	0	0	0	0	1	0	0	0	0	0
356	0	0	0	0	0.999927	0	0	7.28704e-05	0	0	0	0	0	0	0	0	0	0	0	0	0
357	0	0	0	0	0	0	0	0	0	0	0	0	0	0	0	0	0	0	0	0	1
358	0	0	0	0	0	0	0.000218547	0	0	0	0	0	0.999781	0	0	0	0	0	0	0	0
359	0	0	0	0	0	0	0	0	0	0	0	0	0	0	0	0	1	0	0	0	0
360	0	0	0	0	0	0	0	0	0	0	0	1	0	0	0	0	0	0	0	0	0
361	0	0	0	0	0	0	0	7.28704e-05	0	0	0.999927	0	0	0	0	0	0	0	0	0	0
362	0	0	0	0	0	0	0	0	0	0	0	0	1	0	0	0	0	0	0	0	0
363	0	0	0	0	0	0	0	0	0	0	0	0	0.999927	0	0	0	7.28651e-05	0	0	0	0
364	0	0	0	0	0	0	0	1	0	0	0	0	0	0	0	0	0	0	0	0	0
365	0.000145741	0	0	0	0	0	0	0	0	0	0	0	0	0	0	0	7.28704e-05	0.999781	0	0	0
366	0	0	0.999125	0.000874636	0	0	0	0	0	0	0	0	0	0	0	0	0	0	0	0	0
367	1	0	0	0	0	0	0	0	0	0	0	0	0	0	0	0	0	0	0	0	0
368	0.999417	0	0	0	0	0	0	0	0	0	0	0	0	0	0	0	0	0.000218643	0.000364405	0	0
369	0	0	0	0	0	0	0	0.000364378	0	0.000364378	0	0	0.998834	0	0	0	0.000291503	7.28757e-05	0	0	7.28757e-05
370	0	0	0	0	0	0	0	0	0	0.999344	0	0	0.000437318	0	7.28863e-05	0.000145773	0	0	0	0	0
371	1	0	0	0	0	0	0	0	0	0	0	0	0	0	0	0	0	0	0	0	0
372	0	0	0	0	0	0	0	0	0	0	0.00102145	0	0	0	0.998979	0	0	0	0	0	0
373	0	0	0	0	0	0	0	0	0	0.998178	0	0	0	0	0.000145773	0.0016035	0	7.28863e-05	0	0	0
374	0	0	0.00116635	0	0	0	0	0	0	0	0	0	0.998834	0	0	0	0	0	0	0	0
375	0	0	0	0	0	0	0	0	0	0	0.999708	0.00029163	0	0	0	0	0	0	0	0	0
376	0	0	0	0	0	0	0	0.00160385	0	0	0.998396	0	0	0	0	0	0	0	0	0	0
377	7.28863e-05	0	0	0	0	0	0	0	0	0	0.000510204	0	0	0	0	0	0.999417	0	0	0	0
378	0	0	0	0	0	0	0	0	0	0	0	0	0	0	0	1	0	0	0	0	0
379	0	0	0	0	0	0	0	0.000874572	0	0	0.000655929	0	0	0	0	0	0	0	0.998469	0	0
380	0	0.996939	0	0	0	0	0	0	0	0	0	0	0	0	0	0.000291481	0	0	0	0	0.00276907
381	0	0	0	0	0	0	0.999344	0	0	0	0	0	0.000145804	0	0	0.000510316	0	0	0	0	0
382	0	0	0	0	0	0	0	0	0	0	0	0	0	0	0	0	0	1	0	0	0
383	0	0	0	0	0	0	0	0	0	0	0.999854	0	0	0	0	0	0	0	0.000145804	0	0
384	0	0	0	0	0	0	0	7.29129e-05	0	0	0.999927	0	0	0	0	0	0	0	0	0	0
385	0	0	0.99949	0	0	0.000291694	0	0	0	0	0	0	0.000218771	0	0	0	0	0	0	0	0
386	0	0	0	0.00102093	0	0	0	0	0	0.998614	0	0	7.29235e-05	0	0	0.000291694	0	0	0	0	0
387	0.000218755	0	0	0	0	0	0	0	0	0	0	0	0	0	0	0	0.000437509	0.999344	0	0	0
388	0	0	0	0	0	0	0	0.969666	0	0	0	0	0	0	0	0	0	0.000364591	0.0299694	0	0
389	0	0	0	0	0	0	0	0	0	0	7.29076e-05	0	0	0.000364538	0	0	0.99949	7.29076e-05	0	0	0
390	0	0	0.999052	0.000145858	0	0.000145858	0	0	0	0	0	0	0.000364644	0	0	0	0	0	7.29288e-05	0	0.000218786
391	0	0	0.000145868	0	0	0	0	0	0	7.29341e-05	0	0	0.999489	0	0	0	0.000145868	0.000145868	0	0	0
392	0	0	0	0	0	0	0	0.997375	0	0	0	0.00262525	0	0	0	0	0	0	0	0	0
393	0	0	0	0	0	0	0	0.999417	0	0	0	7.29235e-05	0	0	0	0	0	7.29235e-05	0.000437541	0	0
394	0	0	0	0	0	0	0	0	0	7.45657e-05	0	0	0.999925	0	0	0	0	0	0	0	0
395	0	0	0	0	0	1	0	0	0	0	0	0	0	0	0	0	0	0	0	0	0
396	0	0	0	0	0	0.0011184	0	0	0	0.00201312	0	0	0	0	0	0.996794	7.45601e-05	0	0	0	0
397	0	0	0	0	0	0	0	0	0	0	0	0	0	0	0	0	0	0	0	1	0
398	0	0	0	0	0	0	0	0.997317	0	0	0.000521726	0.000298129	0	0	0	0	0	0.000745323	0.00111798	0	0
399	0	0	0	0	0	0	0	0.999106	0	0	0	0	7.45323e-05	0	0	0	0.000149065	0.000447194	0.000223597	0	0
400	0	0	0	0	0	0	0	0.000149042	0	0	0.999851	0	0	0	0	0	0	0	0	0	0
401	0	0	0	0	0	0	0	0	0	0	1	0	0	0	0	0	0	0	0	0	0
402	0	7.49008e-05	0	0	0	0.000374504	0	0	0	0	0	0	7.49008e-05	0	0	0	0.999476	0	0	0	0
403	0	0	0	7.48671e-05	0	0	0	0	0	0.99985	0	0	0	0	0	7.48671e-05	0	0	0	0	0
404	0	0	0	0	0.999775	0	0	0	0	0	0.000149779	0	0	0	0	0	0	0	0	0	7.48895e-05
405	0	0	0	0	0	0	0	0	0	0	1	0	0	0	0	0	0	0	0	0	0
406	0	0	0	7.45823e-05	0	0	0	0	0	0.999553	0	0	0.000149165	0	0	0.000223747	0	0	0	0	0
407	0	0	0	0	0	0	0	0	0	0	0.999627	0	0	0	0	0	0.000372717	0	0	0	0
408	0	0	0	0	0	0	0	1	0	0	0	0	0	0	0	0	0	0	0	0	0
409	0	0	0	0.000149154	0	0	0	0	0	0.999627	0	0	0.000149154	0	0	7.45768e-05	0	0	0	0	0
410	0	0	0	0	0.000298285	0	7.45712e-05	0	0	0	0.999627	0	0	0	0	0	0	0	0	0	0
411	0.999702	0	0	0	0	0	0	0	0	0	0	0	0	0	0	0	0.00022368	7.45601e-05	0	0	0
412	0	0	0	0	0	0.999925	0	7.45657e-05	0	0	0	0	0	0	0	0	0	0	0	0	0
413	0	0	0.998285	0.000223714	0	7.45712e-05	0	0	0	0	0	0	0.00141685	0	0	0	0	0	0	0	0
414	0	0	0	0	0	0	0.00014922	7.46102e-05	0	0	0	0	0.999403	0	0	0	0.000298441	0	0	0	7.46102e-05
415	0	0	0	0	0	0	0	0.000149098	0	0	0	0	0.999702	0	0	0	7.4549e-05	0	0	0	7.4549e-05
416	0	0	0	0	0.000298174	0	0	0	0	0	0.999702	0	0	0	0	0	0	0	0	0	0
417	0	0	0	0	0	0	0	0	0	0	0	0	0.999925	0	0	0	0	7.45323e-05	0	0	0
418	0	0	0	0	0	0	0	7.44491e-05	0	0	0	0	0.999702	0	0	0	0.000223347	0	0	0	0
419	0	0	0	0	0	0	0	0	0	0	0.996947	0.00305264	0	0	0	0	0	0	0	0	0
420	0	0	0	0	0	7.44657e-05	0	0	0	0	0	0	0	0	0	0	0.999926	0	0	0	0
421	0	0	0	1	0	0	0	0	0	0	0	0	0	0	0	0	0	0	0	0	0
422	0	0	0	0	0	0	0	0	0	0	1	0	0	0	0	0	0	0	0	0	0
423	0	0	0	0	0	0	0	0	0	0	0	0	0	0	0	0	0	0	0	0	1
424	0	0	0	0	0.999851	0	0	0	0	0	0.000148943	0	0	0	0	0	0	0	0	0	0
425	0	0	0	0	0	0	0	0	0	0	1	0	0	0	0	0	0	0	0	0	0
426	0	0	0	0	1	0	0	0	0	0	0	0	0	0	0	0	0	0	0	0	0
427	0	0	0	0	0	0	0	0	0	0	0	0	0	0	0	1	0	0	0	0	0
428	0	0	0	0	0	0	0	0.999926	0	0	0	0	0	0	0	0	0	7.44768e-05	0	0	0
429	0	0	0	0	1	0	0	0	0	0	0	0	0	0	0	0	0	0	0	0	0
430	0	0	0	0	0	1	0	0	0	0	0	0	0	0	0	0	0	0	0	0	0
431	0	0	0	0	0	0	1	0	0	0	0	0	0	0	0	0	0	0	0	0	0
432	0	0	0	0	0	0	0	0	0	0	0	0	0	1	0	0	0	0	0	0	0
433	0	0	0	0	0	0	0	0	0	0	0	1	0	0	0	0	0	0	0	0	0
434	0	0	0	0	0	0	0	0.000145858	0	0	0.000145858	0	0	0	0	0	0	0	0.999708	0	0
435	0	0	0.999854	7.29448e-05	0	0	0	0	0	0	0	0	7.29448e-05	0	0	0	0	0	0	0	0
436	0	0	0	1	0	0	0	0	0	0	0	0	0	0	0	0	0	0	0	0	0
437	0	0	0	0	0	0	0	0	0	0.000364671	0	0	0	0	0	0.999635	0	0	0	0	0
438	0	0	0	0	0	0	7.29288e-05	0	0	0	7.29288e-05	0	0	0	0.999781	7.29288e-05	0	0	0	0	0
439	0.999927	0	7.29288e-05	0	0	0	0	0	0	0	0	0	0	0	0	0	0	0	0	0	0
440	0	0	0	0	0	0	0	0	0	0	0	1	0	0	0	0	0	0	0	0	0
441	0	0	1	0	0	0	0	0	0	0	0	0	0	0	0	0	0	0	0	0	0
442	0.999416	0	0	0	0	0	0	0	0	0	0	0	0	0	0	0	0	0.000218834	0.000364724	0	0
443	0	0	0	0	0	0	0	7.29288e-05	0	0	0	0	0	0	0	0	0	0	0.999927	0	0
444	0	0	0	0	0	0	0	0	0	0.999344	0	0	0	0	0.000364644	0.000291715	0	0	0	0	0
445	0	0	0	0	0.000145879	0	0	0.00547046	0	0	0	0	0	0	0	0	0	0	0.994384	0	0
446	0	0	0	0	0	0	0	0	0	0	0	0	1	0	0	0	0	0	0	0	0
447	0	1	0	0	0	0	0	0	0	0	0	0	0	0	0	0	0	0	0	0	0
448	0	0	0	0	0	0	0	0	0	0	0	0	0.999927	0	0	0	7.29341e-05	0	0	0	0
449	0	0	7.29235e-05	0.999927	0	0	0	0	0	0	0	0	0	0	0	0	0	0	0	0	0
450	0	0	0	0	0	0	0	0	0	0	0	0	0	0	0	0	0	1	0	0	0
451	0	0	0	0	0	0	0	0	0	1	0	0	0	0	0	0	0	0	0	0	0
452	0	7.29341e-05	0	0	0.999489	0	0	0	0	0	0.000364671	0	0	0	0	0	0	0	7.29341e-05	0	0
453	0	0	0	0	0	0	0	0	0	0	0	0	0	0	0	0	0	0	0	0	1
454	0	0	0	0	0.00021885	0	0	0	0	0	0.998176	0.001459	0	0	0	0	0.0001459	0	0	0	0
455	0	0	0	0	0	0	0	0	0	0	0.999927	0	0	0	0	0	0	0	7.29554e-05	0	0
456	0	0	0	0	0	7.29395e-05	0	0	0	0	0	0	0	0	0	0	0.999927	0	0	0	0
457	0	0	0	0	0	0.000364724	0	0	0	0	0	0	0.00138595	0	0	7.29448e-05	0.998176	0	0	0	0
458	0	0	0	0	0	0	0	0	0	0	1	0	0	0	0	0	0	0	0	0	0
459	0	0.000145847	0	0	0	0	0	0	0	0	0	0	0	0	0	0	0.999854	0	0	0	0
460	0	0	0	0	0	0	0	0	0	0	7.29235e-05	0.999417	0	0	0	0	0	0.000364618	0.000145847	0	0
461	0	0	0	0	0	0	0	0	0	0	1	0	0	0	0	0	0	0	0	0	0
462	0	0	0	0	0	0	0	0	0	0	0	0	0	0	0	1	0	0	0	0	0
463	0	0	0	0	0	1	0	0	0	0	0	0	0	0	0	0	0	0	0	0	0
464	0.999854	0	0	0	0	0	0	0	0	0	0	0	0	0	0	0	7.29288e-05	7.29288e-05	0	0	0
465	0	0	0	0	1	0	0	0	0	0	0	0	0	0	0	0	0	0	0	0	0
466	0	0	0	0	0	0	0	0.999927	0	0	0	0	0	0	0	0	0	0	7.29448e-05	0	0
467	0	7.29661e-05	0	0	0	0	0	0	0	0	0	0	0	0	0	0	0	0	0	0	0.999927
468	0	0	0	0	0	0	0	7.29714e-05	0	0	0	0	0	0	0	0.999927	0	0	0	0	0
469	0	0	0	0	0	0	0	0.999489	0	0	0	0	0	0	0	0	0	0	0.000510874	0	0
470	0	0	0	0	0	0	0	0.999052	0	0	0	0	0	0	0	0	0	0	0.00094849	0	0
471	0	0	0	0	0	0	0	7.29501e-05	0	0.999854	0	0	7.29501e-05	0	0	0	0	0	0	0	0
472	0	0	0	0	0	1	0	0	0	0	0	0	0	0	0	0	0	0	0	0	0
473	0	0	0	0	1	0	0	0	0	0	0	0	0	0	0	0	0	0	0	0	0
474	0	0	0	0	0	0	0	0.000145868	0	0	0	0	0	0	0	0	0	0	0.999854	0	0
475	0	0	0	0	0	0	0	0	0	0	0	0	0.99803	0	0	0	0.00182415	0.000145932	0	0	0
476	0	0	7.29607e-05	0	0	0	0	0	0	7.29607e-05	0	0	0.999635	0	0	0	7.29607e-05	0.000145921	0	0	0
477	0	0	0	0	7.29607e-05	0	7.29607e-05	0	0	0	0	0	0	0	0	0	0	0	0	0	0.999854
478	0	0	0	0	0	0	0	0	0	0	0	0	1	0	0	0	0	0	0	0	0
479	0	0	0	0	0	0	0	0	0	0	0	0	0	0	0	1	0	0	0	0	0
480	0	0	0	0	0	0	0	0	0	0	7.29714e-05	0	0	0	0	0	0	0	0	0.999927	0
481	0	0	0	0	0	0	0	0	0	0	0	0	0	0.999781	0	0	7.29767e-05	0.000145953	0	0	0
482	7.29767e-05	0	0	0	0	0	0	0.000291907	0	0	0	0	0	0	0	0	0	0.999635	0	0	0
483	0	0	0	0	0	0	0	0	0	0	0.999927	0	0	0	0	0	0	0	7.29874e-05	0	0
484	0	0	0	0	0	0	0	0	0	0.00270053	0	0	0	0	0	0.997299	0	0	0	0	0
485	0	0	0	0	0	0	0	0	0	0	0	0	0.999927	0	0	0	0	0	0	0	7.2982e-05
486	0.999854	0	0	0	0	0	0	0	0	0	0	0	0	0	0	0	0	0.000145975	0	0	0
487	0	0	0	0	0	0	0	0.99876	0	0	0	0	0	0	0	0	0	0	0.00123997	0	0
488	0.000437541	0	0	0	0	0	0	0.000729235	0	0	0	0	0	0	0	0	0	0	0.998833	0	0
489	0	0	0	0	0	0	0	7.29448e-05	0	0	0.999927	0	0	0	0	0	0	0	0	0	0
490	7.29395e-05	0	0	0	0	0	0	0	0	0	0	0	0	0.999927	0	0	0	0	0	0	0
491	0	0	0	0	7.29554e-05	0	0	0.00109433	0	0	0.998687	0	0	0	0	0	0.000145911	0	0	0	0
492	0	0	0	0	0	0	0	0	0	0	0	0	0	0	0	1	0	0	0	0	0
493	0	0	0	0	0	0	0	0	0	0	0	0	0	0	0	0	0	0	0	1	0
494	0	0	0	0	7.29661e-05	0	0	0	0	0	0.999708	0	0	0	0	0	0	0	0.000218898	0	0
495	0	0	0	0	0	0	0	0	0	0	0	0	0.00175144	0	0	0	7.29767e-05	0.998176	0	0	0
496	0	0	0	0	0	0	7.29501e-05	0	0	0	0	0	0	0	0	0	0	0	0	0	0.999927
497	0	0	0	0	0	0	0	0	0	0	0	0	0	0	0	0	0	0	0	0	1
498	0	0	0	0	0	0	0	0	0	1	0	0	0	0	0	0	0	0	0	0	0
499	0	0	0	0	0	0	0	0	0	0	1	0	0	0	0	0	0	0	0	0	0
500	0	0	0	0	0	0	0	7.29448e-05	0	0	0	0	0.999708	0	0	0	0.00014589	7.29448e-05	0	0	0
501	0.000145868	0	0	0	0	0	0	0	0	0	0	0	0	0	0	0	0.000145868	0.999708	0	0	0
502	0	0	0	0	0	0	0	0	0	0	0	0	0	0	0	0	0	0	0	0	1
503	0	0	0	0	0	0	0	0	0	0	0	0	0	1	0	0	0	0	0	0	0
504	0	0	0	0	0	0	0	0	0	0	0	0	0	0	0	0	0.99876	0.00124015	0	0	0
505	0	0	0	0	0	0	0	0	0	0	0.999927	7.29607e-05	0	0	0	0	0	0	0	0	0
506	0	0	0	0	7.29661e-05	0	0	0	0	0	0.999854	0	0	0	0	0	7.29661e-05	0	0	0	0
507	0	0	0	1	0	0	0	0	0	0	0	0	0	0	0	0	0	0	0	0	0
508	0	0	0	0	0.000145879	0	7.29395e-05	0.000218818	0	0	0.999562	0	0	0	0	0	0	0	0	0	0
509	0.000218834	0	0	0	0	0	0	0	0	0	0	0	0	0	0	0	0	0.999781	0	0	0
510	0	0	0	1	0	0	0	0	0	0	0	0	0	0	0	0	0	0	0	0	0
511	0	0	0	0	0	0.000364618	0	0.000291694	0	0.019106	0	0	0.000145847	0	0	0.979946	0.000145847	0	0	0	0
512	0	0	1	0	0	0	0	0	0	0	0	0	0	0	0	0	0	0	0	0	0
513	0	0	0	0	0.000218771	0	0	0	0	0	0.999781	0	0	0	0	0	0	0	0	0	0
514	0	0	0	0	0	0	0	0.999708	0	0	0	7.29288e-05	0	0	0	0	0	0	0.000218786	0	0
515	7.29235e-05	0	0	0	0	0	0	0.00175016	0	0	0	0	0	0	0	0	0	0	0.998177	0	0
516	0	0	0	0	0	0	0	0	0	0	1	0	0	0	0	0	0	0	0	0	0
517	7.29129e-05	0	0	0	0	0	0	0	0	0	0	0	0	0	0	0	0.999927	0	0	0	0
518	0	0	0	0	0	1	0	0	0	0	0	0	0	0	0	0	0	0	0	0	0
519	0	0	0	0	0	0	0	0	0	0	0.999927	0	0	0	0	0	0	0	7.29129e-05	0	0
520	0	7.29129e-05	0	0	0	0	0	0	0	0	0	0	0	0	0	0.999927	0	0	0	0	0
521	0	0	0	0	1	0	0	0	0	0	0	0	0	0	0	0	0	0	0	0	0
522	0	7.29395e-05	0	0	0	0	0	0	0	0	0	0	0	0	0	0	0	0	0	0	0.999927
523	0	0	0	0	0	0	0	0	0	0	0.000145836	0	0	0	0.000145836	0.999708	0	0	0	0	0
524	0	0	0	1	0	0	0	0	0	0	0	0	0	0	0	0	0	0	0	0	0
525	0	0	0	0	1	0	0	0	0	0	0	0	0	0	0	0	0	0	0	0	0
526	0	0	0	0	0	0	0.0001459	0	0	0	0	0	0	0	0	0.999416	0	0	0	0.000437701	0
527	0	0	0	0	0	0	0	0	0	0	1	0	0	0	0	0	0	0	0	0	0
528	0	0	0	0	0	0	0	0	0	0	0	0	0	1	0	0	0	0	0	0	0
529	0	0	0	7.29341e-05	0	0	0	0	0	0.999781	0	0	0	0	0.000145868	0	0	0	0	0	0
530	0	0	0	0	0	0	0	0	0	0.999854	0	0	0	0	0	7.29501e-05	0	7.29501e-05	0	0	0
531	0	0	0	0	0	7.29501e-05	0	0	0	0	0	0	0	0	0	0	0	0	0.999927	0	0
532	0	0	1	0	0	0	0	0	0	0	0	0	0	0	0	0	0	0	0	0	0
533	0	0	0	0	0	0	0	0.000145879	0	0	0.999781	0	0	7.29395e-05	0	0	0	0	0	0	0
534	0	0	0	0.999927	0	7.29395e-05	0	0	0	0	0	0	0	0	0	0	0	0	0	0	0
535	0	0	0	0	0	0	0	0.000145879	0	0	0	0.999854	0	0	0	0	0	0	0	0	0
536	0	0	0	0	0	0	0	0.999927	0	0	0	0	0	0	0	0	0	7.29341e-05	0	0	0
537	0	0	0	0	0	0	0	0.999854	0	0	0.000145858	0	0	0	0	0	0	0	0	0	0
538	0	0	0	0	0	0	0	0	0	0	0	0	1	0	0	0	0	0	0	0	0
539	0	0	1	0	0	0	0	0	0	0	0	0	0	0	0	0	0	0	0	0	0
540	0	0	0	0	0	0	0	0	0	1	0	0	0	0	0	0	0	0	0	0	0
541	1	0	0	0	0	0	0	0	0	0	0	0	0	0	0	0	0	0	0	0	0
542	0	0	0	0	0	0	0	0.999927	0	0	0	0	0	0	0	0	0	0	7.29022e-05	0	0
543	0	0	0	0	0	0	0	0	0	0	0	0	0	0	0	0	1	0	0	0	0
544	0	0	0	0	0	0	0	0	0	0	0	0	0	1	0	0	0	0	0	0	0
545	0	0	0	0	0	0	0	0	0	0	0	0	0	1	0	0	0	0	0	0	0
546	0	0	0	0	0	0	0	0	0	0.999854	0	0	0	0	0	0.000145911	0	0	0	0	0
547	0	0	0.000583686	0	0	0	0	0	0	0.000218882	0	0	0.997957	0	0	0	0.00124033	0	0	0	0
548	0	0	0	0	0	0	0	0	0	0	1	0	0	0	0	0	0	0	0	0	0
549	0	0	0	0	0	0	0	1	0	0	0	0	0	0	0	0	0	0	0	0	0
550	0	0	0	0	0	0	0	0	0	0	0	0	0	0	0	0	0	0	0	1	0
551	7.2982e-05	0	0	0	0	0	0	7.2982e-05	0	0	0	0	0	0	0	0	0	0.999854	0	0	0
552	0	0	0	0	0	0	0	0	0	0	0	0	0	0	0	0	1	0	0	0	0
553	0	0	0	0	0.999781	0	0	0	0	0	0	0	0	0	0	0	0	0	7.29927e-05	0	0.000145985
554	0	0	0	0	0	0	0	0	0	0	0	0	0	1	0	0	0	0	0	0	0
555	0	0	0	0	0	0	0	0	0	0.000802803	0	0	0	0	0	0.999124	7.2982e-05	0	0	0	0
556	0	0	0	0	0	0	0	0	0	0	0	0	1	0	0	0	0	0	0	0	0
557	0	0	0	0	0	0	0	0	0	0	0	0	0	0	0	0	0	0	0	0	1
558	0	0	0	0	0	0	0	7.29607e-05	0	0	0	0.999927	0	0	0	0	0	0	0	0	0
559	0	0	0	7.29714e-05	0	0	0	0	0	0	0	0	0	0.999854	7.29714e-05	0	0	0	0	0	0
560	0	0	0	0	0	0	7.29607e-05	0	0	0	0.00590982	0	0	0.00357508	0	0	0.990223	0.000218882	0	0	0
561	0	0	0	7.29448e-05	0	0	0.999927	0	0	0	0	0	0	0	0	0	0	0	0	0	0
562	0	0	0	0	0	0	0	0.999635	0	7.29767e-05	0.000145953	0.000145953	0	0	0	0	0	0	0	0	0
563	0	0	0	0	0	0	0.000218962	0	0	0	7.29874e-05	0	0	0	0.999635	7.29874e-05	0	0	0	0	0
564	0	0	0.000145911	0	0	0	0	0	0	7.29554e-05	0	0	0.998906	0	0	0	0.00080251	0	7.29554e-05	0	0
565	0	7.29554e-05	0	0	7.29554e-05	0	0.000729554	0	0	0	0	0	0	0	0	0	7.29554e-05	0	0	0	0.999052
566	0	0	0	0	0	0	0	0.999635	0	0	0	0	0	0	0	0	7.29288e-05	0.000145858	7.29288e-05	0	7.29288e-05
567	0	0	0.000145879	0.999635	0	7.29395e-05	0	0	0	0.000145879	0	0	0	0	0	0	0	0	0	0	0
568	0	0	0	0	0	0	0.997812	0	0	0	7.29395e-05	0	0	0	0	0.000291758	7.29395e-05	0	0	0	0.00175055
569	0	0	7.29448e-05	0.999271	0	0.000510613	0	0	0	0	0	0	0	0	0	0	0	0	0.00014589	0	0
570	0	0	0	0	0	0	0	7.29501e-05	0	0.99927	0	0	0.000364751	0	0	0.0002918	0	0	0	0	0
571	0	0	0	0	7.29235e-05	0	0	0	0	0	0.999562	0	0	7.29235e-05	0	0	0.000291694	0	0	0	0
572	0	0	0	0	0	0	0	0	0	0.999927	0	0	0	0	0	7.29448e-05	0	0	0	0	0
573	0	0	0	0	0.99927	0	0	0	0	0	0.0002918	0	0	0	0	0	0	0	0	0	0.000437701
574	0	0	0	0	0	0	0	0	0	0	0	0	0	0.000145858	0	0	0.999271	0.000437573	0	0	0.000145858
575	0	0	0.970099	0.0299008	0	0	0	0	0	0	0	0	0	0	0	0	0	0	0	0	0
576	0	0	0	0	0	0	0	0	0	0	0	0	0.000583345	0	0	0	0.999417	0	0	0	0
577	0	0	0.999198	0	0	0	0	0	0	0	0	0	0.000802042	0	0	0	0	0	0	0	0
578	0	0	0	7.29129e-05	0	0	0	0	0	0.999417	0	0	0.000145826	0	0.000145826	0.000218739	0	0	0	0	0
579	0	0	0	0	0	0	0	0	0	0	0	0	0	0	0	0	0.999927	7.28969e-05	0	0	0
580	0	0	0	0	0	0.000145804	0	0	0	7.29022e-05	0	0	0	0	0	0.999781	0	0	0	0	0
581	0	0	0	0	0	0	0	0	0	0	0	0	0	0	0	1	0	0	0	0	0
582	0	0	0	0	0	0	0	0	0	0	0	0	0	0	0	0	0	0	1	0	0
583	0	0	0	0	0	0	0	0	0	0	1	0	0	0	0	0	0	0	0	0	0
584	0	0	0	1	0	0	0	0	0	0	0	0	0	0	0	0	0	0	0	0	0
585	0	0	0	0	0.0118153	0	0	0	0	0	0	0	0	0	0	0	0	0	0	0	0.988185
586	0	0	0	0	0	0	0	0	0	0	0	0	0.00014589	0	0	0	0	0	0	0	0.999854
587	0	0	0	0	0	0	0	0	0	0	1	0	0	0	0	0	0	0	0	0	0
588	0	0	0	0	0	0	0	0	0	0	0	0	0	0	0	0.999854	0.000145879	0	0	0	0
589	0	0	0.999854	0	0	0	0	0	0	0	0	0	7.29448e-05	0	0	0	0	0	7.29448e-05	0	0
590	0	0	0	0	0	0	0	0.00080251	0	7.29554e-05	0	0	0.999052	0	0	0	0	7.29554e-05	0	0	0
591	0	0	0	7.29554e-05	0	0	0	0	0	0.99927	0	0	0.000291822	0	0.000218866	0.000145911	0	0	0	0	0
592	0	0	0	0	0.999927	0	0	0	0	0	0	0	0	0	0	0	0	0	0	0	7.29448e-05
593	0	0	0.000437701	0	0	0	0	0	0	0	0	0	0.999562	0	0	0	0	0	0	0	0
594	0	0	7.29448e-05	0.999854	0	0	0	0	0	7.29448e-05	0	0	0	0	0	0	0	0	0	0	0
595	0	0.999489	0	0	0.000145879	0	0	0	0	0	0	0	0	0	0	0.000291758	0	0	0	0	7.29395e-05
596	0	0	0.999343	7.29501e-05	0	0.00021885	0	0	0	0	0	0	0.000364751	0	0	0	0	0	0	0	0
597	0	0	0	0	0	0	0	0	0	0	1	0	0	0	0	0	0	0	0	0	0
598	0	0	0	0	0	0	0.89162	0	0	0	0	0	0	0	0	0	0	0	0	0	0.10838
599	0	0	0.000948351	0	0	0	7.29501e-05	0	0	0	0	0	0.986067	0	0	0	0.0124015	0.00021885	0	0	0.0002918
600	0	0.999125	0	0	0	7.29395e-05	0	0	0	0	0	0	0	0	0	0	0.000729395	0	0	0	7.29395e-05
601	0	0	0	0	0	0	0	0.00218771	0	0	0	0	0	0	0	0	0	0	0.997812	0	0
602	0	0	0	0	0	0	0	0.000656407	0	0	0	0	0	0	0	0	0	0	0.999344	0	0
603	0	0	0.0017508	0	0	0	0	0	0	0	0	0	0.998103	0	0	0	0.0001459	0	0	0	0
604	0	0	0	0	0	0	0	0	0	0	0	0	0	0	0.999927	7.29661e-05	0	0	0	0	0
605	0	0.000510874	0	0	0	0.000875785	7.2982e-05	0.000145964	0	0	0	0	0	0	0	0.000145964	0.998248	0	0	0	0
606	0	0	0	0	0	0	0	0	0	0	0	0	0	0	0	0	0	0	0	0	1
607	0	0	0	0	7.29182e-05	0	0	7.29182e-05	0	0	0.999854	0	0	0	0	0	0	0	0	0	0
608	0	0	0	0	0	0	0	0	0	0	0	0	1	0	0	0	0	0	0	0	0
609	0	0	0	0	0	0	0	0	0	0	0	0	0.999635	0	0	0	0.000364564	0	0	0	0
610	0	0	0	0	0	0	0	0	0	0	0.000729607	0	0	0.995039	0.000218882	0	0.00401284	0	0	0	0
611	0	0	7.29076e-05	0	0	0	7.29076e-05	0	0	0	0	0	0.999563	0	0	0	0.00029163	0	0	0	0
612	0	0	0	0	0	0	1	0	0	0	0	0	0	0	0	0	0	0	0	0	0
613	0	0	0	0	0	0	0	0	0	0	0	0	0	0	0	0	0	0	1	0	0
614	0	0	0	0	0	0	0	0	0	0	0	0	0	0	0	0	0	0	1	0	0
615	0	0	0	0	0	0	0	0	0	0	0	0	0	0	0	0	1	0	0	0	0
616	0	0	0	0	0	0	0	0	0	0	1	0	0	0	0	0	0	0	0	0	0
617	0	0	0	0	0	0	0	0	0	0	0	0	0	0	0	0	0	1	0	0	0
618	0	0	0	0	0	1	0	0	0	0	0	0	0	0	0	0	0	0	0	0	0
619	0	0	0	0	0	0	0	0	0	0.999927	0	0	0	0	0	7.28969e-05	0	0	0	0	0
620	0	0	0	1	0	0	0	0	0	0	0	0	0	0	0	0	0	0	0	0	0
621	0	0	0	0	0	0	0	0	0	0	0	0	0	0	0	1	0	0	0	0	0
622	0	0	0	1	0	0	0	0	0	0	0	0	0	0	0	0	0	0	0	0	0
623	0	0	0	0	0	0	0	0	0	0	1	0	0	0	0	0	0	0	0	0	0
624	0	0	0	0	0	0	0	0	0	0	7.28863e-05	0	0	0	0	0	0.999927	0	0	0	0
625	0	0	0	7.2881e-05	0	0	0	0	0	0	0	0	0	0	0	0	0	0	0.999927	0	0
626	0	0	0	0	0	1	0	0	0	0	0	0	0	0	0	0	0	0	0	0	0
627	0	0	0	0	0	0	0	0	0	0	0	0	0	0	0	0.999927	7.28863e-05	0	0	0	0
628	0	0	0	0	0	0	0	0	0	0	0	1	0	0	0	0	0	0	0	0	0
629	0	0	0	0	1	0	0	0	0	0	0	0	0	0	0	0	0	0	0	0	0
630	1	0	0	0	0	0	0	0	0	0	0	0	0	0	0	0	0	0	0	0	0
631	0	0	0	0	0	0	0	0	0	0	0	0.999927	0	0	0	0	0	0	7.28969e-05	0	0
632	0	0	0	0	0	0	0	0	0	0	0	0	0	0	0.999927	7.29076e-05	0	0	0	0	0
633	0	0	0	0	0	0	0	0	0	0	0	0	0	1	0	0	0	0	0	0	0
634	0	0	0	0	0	1	0	0	0	0	0	0	0	0	0	0	0	0	0	0	0
635	0	0	0	0	0	0	0	0.000218643	0	7.2881e-05	0	0.998178	0	0	0	0	0	7.2881e-05	0.00145762	0	0
636	0	0	0	0	0.999854	0	0	0	0	0	7.2881e-05	0	0	0	7.2881e-05	0	0	0	0	0	0
637	0	0	0	0	0	0	0	0	0	0	0	0	0	0	0	1	0	0	0	0	0
638	0	0	0	0	0	0	0	0	0	0	0	0	0	0	1	0	0	0	0	0	0
639	0	0	0	0	0	0	0	0.00145783	0	0	0	0	0	0	0	0	0	0	0.998542	0	0
640	0	0	0	0	0	0	0	0	0	0	0	0	0	0	1	0	0	0	0	0	0
641	0	0	0	0	0	0	0	0.999927	0	0	0	0	0	0	0	0	0	0	7.28863e-05	0	0
642	0	0	0	0	7.28916e-05	0	0	0	0	0	0.999927	0	0	0	0	0	0	0	0	0	0
643	1	0	0	0	0	0	0	0	0	0	0	0	0	0	0	0	0	0	0	0	0
644	0	0	0	1	0	0	0	0	0	0	0	0	0	0	0	0	0	0	0	0	0
645	0	0	0	0	0	0	0	0	0	0.999854	0	0	0	0	7.29022e-05	7.29022e-05	0	0	0	0	0
646	0	0	0	0	0	0	0	0	0	7.29129e-05	0.00277069	0.997156	0	0	0	0	0	0	0	0	0
647	0	0	0	0	0	0	0	0.999635	0	0	7.29182e-05	0	0	0	0	0	0	7.29182e-05	0.000218755	0	0
648	0.999927	0	0	0	0	0	0	0	0	0	0	0	0	0	0	0	0	7.29395e-05	0	0	0
649	0	0	7.29182e-05	0.999927	0	0	0	0	0	0	0	0	0	0	0	0	0	0	0	0	0
650	0	0	0	0	0	0	0	0	0	0	0	0	1	0	0	0	0	0	0	0	0
651	0	0	0	0	0	0	0	1	0	0	0	0	0	0	0	0	0	0	0	0	0
652	0	0	0	0	0	0	0	0	0	0	0.999927	0	0	0	0	0	0	0	7.28916e-05	0	0
653	0	0	0	0	0	0	7.29341e-05	0	0	0	0	0	0	7.29341e-05	0.999854	0	0	0	0	0	0
654	0	0	0	0	1	0	0	0	0	0	0	0	0	0	0	0	0	0	0	0	0
655	0	0	0	0	1	0	0	0	0	0	0	0	0	0	0	0	0	0	0	0	0
656	0	0	0	0	0	0	0	0	0	0	0	0	0	0.999927	0	0	7.29129e-05	0	0	0	0
657	0	0	7.29076e-05	0.999927	0	0	0	0	0	0	0	0	0	0	0	0	0	0	0	0	0
658	0	0	0	0	0	0	0	0	0	0	0	0	0	0	0	0	0.999854	0.000145847	0	0	0
659	0	0	0	0	0	0	0	0	0	0	1	0	0	0	0	0	0	0	0	0	0
660	0.000145815	0	0	0	0	0	0	7.29076e-05	0	0	0	0	0	0	0	0	0	0.999781	0	0	0
661	0	0	0	0	0	0	0	0	0	7.29022e-05	0	0	0	0	0	0.999854	7.29022e-05	0	0	0	0
662	0	0	0	0	0	0	0	0	0	0	0	0	0	0	0	0	0	0	0	0	1
663	0	0	0	0	0	1	0	0	0	0	0	0	0	0	0	0	0	0	0	0	0
664	0	0	1	0	0	0	0	0	0	0	0	0	0	0	0	0	0	0	0	0	0
665	0	0	0	0	0	0	0	0.000218723	0	0	0.999781	0	0	0	0	0	0	0	0	0	0
666	0	0	7.28969e-05	0.999927	0	0	0	0	0	0	0	0	0	0	0	0	0	0	0	0	0
667	0	0	0	0	0	0	0	7.29182e-05	0	0	0.999927	0	0	0	0	0	0	0	0	0	0
668	0	0	0	0	0	0	0	0	0	0	0	0	0	0	1	0	0	0	0	0	0
669	0	0	0	0	0	0	0	0	0	0.999927	0	0	0	0	0	7.29182e-05	0	0	0	0	0
670	0	0	0	0	0	0	0	0.999927	0	0	7.29182e-05	0	0	0	0	0	0	0	0	0	0
671	0	0	0	0	0	0	0	0	0	0	1	0	0	0	0	0	0	0	0	0	0
672	0	0	0	0.999854	0	0	0	0	0	0	7.29235e-05	0	0	0	7.29235e-05	0	0	0	0	0	0
673	0	0	0	0	0	0	0	0	0	0	0.999927	0	0	0	7.29501e-05	0	0	0	0	0	0
674	0	0	0	0	0	0	0	0	0	0.999927	0	0	0	0	0	7.29395e-05	0	0	0	0	0
675	0.999927	0	0	0	0	0	0	7.29341e-05	0	0	0	0	0	0	0	0	0	0	0	0	0
676	0	0	0	0	0	0.999927	0	0	0	0	0	7.29448e-05	0	0	0	0	0	0	0	0	0
677	0	0	0	0	0	0	0	0.999781	0	0	0	0.000218818	0	0	0	0	0	0	0	0	0
678	0	0	0	0	0	0	0	0	0	0	0	0	0	0	0	0	1	0	0	0	0
679	0	0	0	0	0	0	0	0	0	7.29714e-05	0	0	0.999927	0	0	0	0	0	0	0	0
680	0	0	0	0	0	0	0	0	0	1	0	0	0	0	0	0	0	0	0	0	0
681	0	0	0	0	0	0	0	0	0	0	0	0	0	0	0	0	1	0	0	0	0
682	0	0	0	0	0	0	0	7.29395e-05	0	0	0	0	0.999927	0	0	0	0	0	0	0	0
683	0	0	0	0	0	0	0	0	0	0	0	0	0	0	0	1	0	0	0	0	0
684	0	0.00029163	0	0	0	0	7.29076e-05	0	0	0	0	0	0.000218723	0	0	0	7.29076e-05	0	0	0	0.999344
685	0	0	0	0	0	0	0	0	0	0	0	0	0.999854	0	0	0	0.000145804	0	0	0	0
686	0	0	1	0	0	0	0	0	0	0	0	0	0	0	0	0	0	0	0	0	0
687	0	0	0	0	0	0	0	0	0	0	0	0	0.999781	0	0	0	0.000218691	0	0	0	0
688	0	0	0	0	0	0	0	0	0	0	0	0	0	0	0	0	0	0	0	0	1
689	0	0	0	0	0	0	0	0	0	0	0	0	1	0	0	0	0	0	0	0	0
690	0	0	0	0	0	0	0	0	0	0	0	0	1	0	0	0	0	0	0	0	0
691	0	0	0	0	0	0	0	0	0	0	0	0	0	0	0	0	0	0	0	0	1
692	0	0	0	0	0	0	0	0.999854	0	0	0	0	0	0	0	0	0	0	0.000145836	0	0
693	0	0	0	0	0	0	0	0	0	0	0	0	0	0	0	0	1	0	0	0	0
694	0	0	0	0	0	0	0	0	0	1	0	0	0	0	0	0	0	0	0	0	0
695	0	0.999927	0	0	0	0	0	0	0	0	0	0	0	0	0	0	0	0	0	7.28863e-05	0
696	0	0	0	0	0	0	0	0	0	0	0	0	0	0	0	0	1	0	0	0	0
697	0	0	0	0	0	0	0	1	0	0	0	0	0	0	0	0	0	0	0	0	0
698	0	0	0	0	0	0	0	1	0	0	0	0	0	0	0	0	0	0	0	0	0
699	0	0	0	0	0	0	0	0	0	0	0	0	0	0	0	0	0	1	0	0	0
700	0	0	1	0	0	0	0	0	0	0	0	0	0	0	0	0	0	0	0	0	0
701	0	0	0	0	0	0	0	7.28969e-05	0	0	0.999927	0	0	0	0	0	0	0	0	0	0
702	0	0	0	0	0	0	0	0	0	0	0	0	0	0	0	0	1	0	0	0	0
703	0	0	0	0	0	0	0	0	0	1	0	0	0	0	0	0	0	0	0	0	0
704	0	0	0	0	1	0	0	0	0	0	0	0	0	0	0	0	0	0	0	0	0
705	0	0	0	0	0	0	0	0	0	0	0	0	1	0	0	0	0	0	0	0	0
706	0	0	0	0	0	0	0	0	0	0	0	0	0	0	1	0	0	0	0	0	0
707	1	0	0	0	0	0	0	0	0	0	0	0	0	0	0	0	0	0	0	0	0
708	0	0	0	0	1	0	0	0	0	0	0	0	0	0	0	0	0	0	0	0	0
709	0	0	0	0	0	0	0	0	0	0	0	0	0	0	0	1	0	0	0	0	0
710	0	0	0	0	0	0	0	0	0	0	0	0	0	0	0	0	0	0	0	0	1
711	0	0	0	1	0	0	0	0	0	0	0	0	0	0	0	0	0	0	0	0	0
712	0	0	0	0	0	0	0	0	0	0	0	0	0	0	0	0	0	1	0	0	0
713	0	0	0	0	0	0	0	0	0	0	0	0	0	0	0	0	1	0	0	0	0
714	0	1	0	0	0	0	0	0	0	0	0	0	0	0	0	0	0	0	0	0	0
715	0	0	0	0	0	0	0	0.998105	0	0	0	0	0	0	0	0	0	0	0.00189518	0	0
716	0	1	0	0	0	0	0	0	0	0	0	0	0	0	0	0	0	0	0	0	0
717	0	0	0	0	0	0	0	0	0	0	0	0	0	0	0	0	1	0	0	0	0
718	0	0	1	0	0	0	0	0	0	0	0	0	0	0	0	0	0	0	0	0	0
719	0	0	0	0	0	7.2881e-05	0	0	0	0	0	0	0	0	0	0	0	0	0.999927	0	0
720	0	0	0	0	0	0	0	0	0	0	1	0	0	0	0	0	0	0	0	0	0
721	0	0	1	0	0	0	0	0	0	0	0	0	0	0	0	0	0	0	0	0	0
722	0	0	0	1	0	0	0	0	0	0	0	0	0	0	0	0	0	0	0	0	0
723	0	0	0	0	0	0	0	0	0	0	0.999927	7.28969e-05	0	0	0	0	0	0	0	0	0
724	0	0	0	0	0	0	0.999781	0	0	0	0	0	0	0	0	7.28916e-05	0	0	0	0	0.000145783
725	0	0	0	0	0	1	0	0	0	0	0	0	0	0	0	0	0	0	0	0	0
726	7.29022e-05	0	0	0	0	0	0	7.29022e-05	0	0	0	0	0	0	0	0	0	0	0.999854	0	0
727	0	0	0	0	0	0	0	0	0	0	0	0	0	0	1	0	0	0	0	0	0
728	0	0	0	0	0	0	0	0	0	0	0	0	0	0	0	0	1	0	0	0	0
729	0	0	0	0	0	0	0	0	0	0	1	0	0	0	0	0	0	0	0	0	0
730	0	0	0	0	1	0	0	0	0	0	0	0	0	0	0	0	0	0	0	0	0
731	0	0	0	0	0	0	0	0	0	0	0	0	0	0	0	0	1	0	0	0	0
732	0	0	0	0	0	0	0	0	0	0	0	0	0	0	0	0	0	0	0	1	0
733	0	0	0	0	0	7.29022e-05	0	0	0	0	0.999927	0	0	0	0	0	0	0	0	0	0
734	0	0	0	0	0	0	1	0	0	0	0	0	0	0	0	0	0	0	0	0	0
735	0	0	0	0	0	0	0	0	0	0	1	0	0	0	0	0	0	0	0	0	0
736	0	0	0	0	0	0	0	0	0	0	0	0	0	0	0	0	0	1	0	0	0
737	0	0	0	0	0	0	0	1	0	0	0	0	0	0	0	0	0	0	0	0	0
738	0	0	0	0	0	0	0	0	0	0	0	0	0	1	0	0	0	0	0	0	0
739	0	0	0	0	0	0	0.999125	0	0	0	7.29182e-05	0	0	7.29182e-05	0.000364591	0	0	0	0	0	0.000364591
740	0.00211494	0	0	0	0	0	0	0.000218786	0	0	0	0	0	0	0	0	0	0	0.997666	0	0
741	0	0	0	0	0	0	0	0	0	0	0	0	0	0	0	0	7.29129e-05	0.999927	0	0	0
742	0	0	0	0	0	0	0	0.999708	0	0	0	0.000145836	0	0	0	0	0	0	0.000145836	0	0
743	0	0	0	0	0	0	0	0.999854	0	0	0.000145836	0	0	0	0	0	0	0	0	0	0
744	0	1	0	0	0	0	0	0	0	0	0	0	0	0	0	0	0	0	0	0	0
745	0.000145826	0	0	0	0	0	0	0	0	7.29129e-05	0	0	0	0	0	0	7.29129e-05	0.999708	0	0	0
746	0	0	0	0	0	0	0	0	0	0	0	0	0	0	0	0	0	0	0	0	1
747	0	0	0	0	0	0	0	0	0	0	0	0	0	0	0	1	0	0	0	0	0
748	0	0	0	0	0	0	1	0	0	0	0	0	0	0	0	0	0	0	0	0	0
749	1	0	0	0	0	0	0	0	0	0	0	0	0	0	0	0	0	0	0	0	0
750	0	0	0	0	0	0	0	0	0	0	0	0	0	1	0	0	0	0	0	0	0
751	0	0	0	0	0	0	0	0	0	0	0	0	0	1	0	0	0	0	0	0	0
752	0	0	0	7.29129e-05	0.000291651	0	0.00051039	0	0	0	0	0	0	0	0	0	0	0	0	0	0.999125
753	0	0	0	0	0	0	0	0.99949	0	0	0	0	0	0	0	0	0	7.29129e-05	0.000437477	0	0
754	0	0	0	0.000145836	0	0.00167712	0	0	0	0.971635	0	0.000218755	0.000437509	0	7.29182e-05	0.025813	0	0	0	0	0
755	0	0	0.972945	0	0	0.0266171	0	0	0	0	0	0	0.000437541	0	0	0	0	0	0	0	0
756	0	7.29235e-05	0	7.29235e-05	0	0	0.995187	0	0	0	0	0	0.000948006	0.00160432	0.000145847	0.000437541	0	0	0	0	0.00153139
757	0	0	0	0	0	0	0	0.997302	0	0	0	0	0.000145815	0	0	0	0	0.00029163	0.00226013	0	0
758	0.000145794	0	0	0	0	0	0	0.000728969	0	0	7.28969e-05	0	0	0	0	0	0	0	0.998979	0	7.28969e-05
759	0	0	0.998615	0.000874699	0	0	0	0	0	0	0	0	0.000510241	0	0	0	0	0	0	0	0
760	0	0	0	0	0	0	0	0.000437382	0	0	0.99949	0	0	7.28969e-05	0	0	0	0	0	0	0
761	0	0	0.00109337	0	0	0	0	0	0	0	0	0	0.998907	0	0	0	0	0	0	0	0
762	0	0	0.000291609	0.000145804	0	0	0	0	0	0.00386382	0	0	0.995261	0	0	0	0.000218707	0.000145804	0	0	7.29022e-05
763	7.28916e-05	0	0	0	0	0	0	0.000145783	0	0	0	0	0	0	0	0	0	0	0.999781	0	0
764	0	0	0.998907	0.000947591	0	0.000145783	0	0	0	0	0	0	0	0	0	0	0	0	0	0	0
765	0	0	0	1	0	0	0	0	0	0	0	0	0	0	0	0	0	0	0	0	0
766	0	0	0	0	0	0	0	0	0	0	0	0	0	0	1	0	0	0	0	0	0
767	0	0	0	0	0	7.2881e-05	0	0	0	0	0	0	7.2881e-05	0	0	0	0.999854	0	0	0	0
768	0	0	0	0	0	1	0	0	0	0	0	0	0	0	0	0	0	0	0	0	0
769	0	0	0	0	0	0	0	0	0	0	1	0	0	0	0	0	0	0	0	0	0
770	0	0	0	0	0	0	0	0	0	0	0	0	0	0	0	0	0	0	0	0	1
771	0	0	0	0	0	0	0	0	0	0	0	0	0	0	0	1	0	0	0	0	0
772	0	0	0	0	0	0	7.28438e-05	0	0	0	0	0	0	0	0	0	0	0	0	0	0.999927
773	0	0	0	0	0	0	0.999927	0	0	0	0	0	0	0	0	7.28597e-05	0	0	0	0	0
774	0	0	0	0	0	0	0	0	0	0	0	1	0	0	0	0	0	0	0	0	0
775	0	0	0	0	0	1	0	0	0	0	0	0	0	0	0	0	0	0	0	0	0
776	7.28438e-05	0	0	0	0	0.999927	0	0	0	0	0	0	0	0	0	0	0	0	0	0	0
777	0	0	0	0	0	0	0	0.999709	0	0	0	0	0	0	0	0	0	0	0.000291375	0	0
778	0	0	0	1	0	0	0	0	0	0	0	0	0	0	0	0	0	0	0	0	0
779	0	0	0	0	0	0.999927	0	0	0	0	0	0	0	0	0	7.28438e-05	0	0	0	0	0
780	0	0	0	0	0	0	0	0	0	0	0	0	0	0	0	0	0	0	0	1	0
781	0	0.999927	0	0	0	0	0	0	0	0	0	0	0	0	0	7.28651e-05	0	0	0	0	0
782	0	0	0	0	0	0	0	0	0	0	0	0	0	0	1	0	0	0	0	0	0
783	0	0	0	0	0	0	0	0	0	1	0	0	0	0	0	0	0	0	0	0	0
784	0	0	0	0	0	0	0	0	0	0	1	0	0	0	0	0	0	0	0	0	0
785	0	0	0	0	0	0	0	0	0	0	0	0	0	0	0	0	0	0	0	1	0
786	0	0	0	0	0	0	0	0	0	0	0	0	0	0	0	0	0	1	0	0	0
787	0	0	0	0	0	0	0	0.999709	0	0	0	0.000145709	0	0	0	0	0	0.000145709	0	0	0
788	0	0	0	1	0	0	0	0	0	0	0	0	0	0	0	0	0	0	0	0	0
789	1	0	0	0	0	0	0	0	0	0	0	0	0	0	0	0	0	0	0	0	0
790	0	0	0	0	0	0	0	1	0	0	0	0	0	0	0	0	0	0	0	0	0
791	7.28385e-05	0	0	0	0	0	0	0	0	0	0	0	0	0	0	0	0.999927	0	0	0	0
792	0	0	0	0	0	0	0	0	0	0	1	0	0	0	0	0	0	0	0	0	0
793	0	0	0	0	0	0	0	0	0	0	1	0	0	0	0	0	0	0	0	0	0
794	0	0	0.999927	7.28385e-05	0	0	0	0	0	0	0	0	0	0	0	0	0	0	0	0	0
795	0	0	0	0	0	0	0	7.28385e-05	0	0	0.999854	0	0	0	0	0	0	0	7.28385e-05	0	0
796	0	0	0	0	0	0	0	0.999709	0	0	0	0	0	0	0	0	0	0.000145677	0.000145677	0	0
797	0	0	0	0	0	0	0	0	0	0	0	0	0	0	0	0	1	0	0	0	0
798	0	0	0	0	0	0	0	0.000145677	0	0	0.999781	0	0	0	0	0	0	0	7.28385e-05	0	0
799	0	0	0	0	0	0	0	0	0	1	0	0	0	0	0	0	0	0	0	0	0
800	0	0	0	0	0	0.999927	0	0	0	0	0	0	0	0	0	0	0	7.28385e-05	0	0	0
801	0	0	0	0	0	0	0	0	0	0.998325	0	0	0	0	0	0.00167529	0	0	0	0	0
802	0	7.28385e-05	0	0	0.999927	0	0	0	0	0	0	0	0	0	0	0	0	0	0	0	0
803	0	0	0	0	0	0	0	0	0	0	0	0	0	0	7.28385e-05	0	0.999854	7.28385e-05	0	0	0
804	0	0	0	0	0	0	0	0.999927	0	0	0	7.28491e-05	0	0	0	0	0	0	0	0	0
805	0	0	0	0	0	0	0	0	0	0	0	0	0	0	0	0	0	1	0	0	0
806	0.999927	0	0	0	0	0	0	0	0	0	0	0	0	0	0	0	7.28385e-05	0	0	0	0
807	0	0	0	0	0	0	0	0	0	0	1	0	0	0	0	0	0	0	0	0	0
808	0	0	0	0	0	0	0	0.999927	0	0	7.28385e-05	0	0	0	0	0	0	0	0	0	0
809	0	0	0	0	0	0	0	0	0	0	0	0	1	0	0	0	0	0	0	0	0
810	0	0	0	0	0	1	0	0	0	0	0	0	0	0	0	0	0	0	0	0	0
811	0	0	1	0	0	0	0	0	0	0	0	0	0	0	0	0	0	0	0	0	0
812	0	0	0	0	0	0	0	0	0	0	0	0	1	0	0	0	0	0	0	0	0
813	0	0	0	0	0	0	0	0	0	0	0	0	0	0	1	0	0	0	0	0	0
814	0	0	0	0	0	0	0	0	0	0	0	0	0	0	0	0	1	0	0	0	0
815	0	0	0	0	0	0	0	1	0	0	0	0	0	0	0	0	0	0	0	0	0
816	0	0	1	0	0	0	0	0	0	0	0	0	0	0	0	0	0	0	0	0	0
817	0	0	0	0	0	0	0	0.999854	0	0	0	7.28438e-05	0	0	0	0	0	0	7.28438e-05	0	0
818	0	0	0	0	0	0	0	0	0	0	0	0	0	0	0	0	1	0	0	0	0
819	0	0	0	7.28491e-05	0	0	0	0	0	0.999781	0	0	0	0	0	0.000145698	0	0	0	0	0
820	0	0	0	0	0	0	0	0	0	0	0	0	0	1	0	0	0	0	0	0	0
821	0.000291418	0	0	0	0	0	0	0.00182136	0	0	0	0	0	0	0	0	0	0	0.997887	0	0
822	0	0	0	0	0	0	0	0	0	0.000145719	0	0	0	0	0	0.999854	0	0	0	0	0
823	0	0	0	0	0	0	0	0	0	0	0.999927	0	0	0	0	0	0	0	7.28597e-05	0	0
824	0	0	0	0	0	0	0	0.0145023	0	0.000218627	0.000145751	0.978356	0	0	0	7.28757e-05	0	0.00109314	0.00561143	0	0
825	0	0	0	0.999563	0	0.000291439	0	0	0	0.000145719	0	0	0	0	0	0	0	0	0	0	0
826	0	0	0	0	0	0.999854	0	0	0	0	0	0	0	0	0	7.28597e-05	7.28597e-05	0	0	0	0
827	0	0	0	0	0	0	0	0	0	0.000145719	0	0	0	0	0.999854	0	0	0	0	0	0
828	0	0	0	0	0	0	0	0	0	0	0	0	0	0	0	0	0.000218595	0.999781	0	0	0
829	0	0	0	0	0	0	0.999709	0	0	0	0	0	0	0.000145741	0	0.000145741	0	0	0	0	0
830	0.999198	0	0	0	0	0	0	0	0	0	0	0	0	0	0	0	0.00072881	7.2881e-05	0	0	0
831	0	0	0	0	0	0	0.000584283	0	0	0	0	0	0	0	0.999416	0	0	0	0	0	0
832	0.999927	0	0	0	0	0	0	0	0	0	0	0	0	0	0	0	0	7.30407e-05	0	0	0
833	0	0	1	0	0	0	0	0	0	0	0	0	0	0	0	0	0	0	0	0	0
834	0	0	0	0	0	0	0	0	0	0	0	0	0	0	0	0	0	0	0	0	1
835	0	0	0	0	0.000365364	0	0	0	0	0	0.758714	0.240775	0	0	0	0	0	0.000146145	0	0	0
836	0	0	0	0	0	0	0	0	0	0	1	0	0	0	0	0	0	0	0	0	0
837	1	0	0	0	0	0	0	0	0	0	0	0	0	0	0	0	0	0	0	0	0
838	0	0	0	0	0	0	0	0	0	0	1	0	0	0	0	0	0	0	0	0	0
839	0	0	7.29022e-05	0	0	0	0	0	0	0	0	0	0.999125	0	0	0	0.000583218	0.000218707	0	0	0
840	0	0	0	0	0	0.000145804	0	0	0	0	0	0	0	0	0	0	0.999854	0	0	0	0
841	0	0	0	0	0	0	0	0	0	0	1	0	0	0	0	0	0	0	0	0	0
842	0	0	0	0	0	0	0	0	0	0.99949	0	0	0	0	0	0.000510241	0	0	0	0	0
843	0	0	0	0	0	0	0	0	0	0	1	0	0	0	0	0	0	0	0	0	0
844	0	0	0	0	0	0	0	0	0	0	1	0	0	0	0	0	0	0	0	0	0
845	0	0	0	0	0	0	0.000728863	0	0	0	0	0	0	0	0	0	0	0	0	0	0.999271
846	0	0	0	0	0	0	0	0	0	0.999708	0	0	7.2881e-05	0	7.2881e-05	0.000145762	0	0	0	0	0
847	0	0	0	1	0	0	0	0	0	0	0	0	0	0	0	0	0	0	0	0	0
848	0	0	0	0	0	0	0	0	0	0	0	0	0	0	0	0	0	0	0	0	1
849	0.99949	0	7.28916e-05	0	0	0	0	0	0	0	0	0	0	0	0	0	0.000364458	7.28916e-05	0	0	0
850	0	0	0	0	0	0.99949	0	0	0	0	0	0	0	0	0	0.00043735	7.28916e-05	0	0	0	0
851	0	0	0	0	0	0	0	1	0	0	0	0	0	0	0	0	0	0	0	0	0
852	0	0	0	0	0	1	0	0	0	0	0	0	0	0	0	0	0	0	0	0	0
853	0	0	0	0	0	0	1	0	0	0	0	0	0	0	0	0	0	0	0	0	0
854	0	0	0	0	0	0	0	0	0	1	0	0	0	0	0	0	0	0	0	0	0
855	0	0	0	0	0	0	0	0	0	0	1	0	0	0	0	0	0	0	0	0	0
856	0	0	0	0	0	0	0	0	0	1	0	0	0	0	0	0	0	0	0	0	0
857	0	0	0	0	0	1	0	0	0	0	0	0	0	0	0	0	0	0	0	0	0
858	0	0	0	0	0	0	0	0	0	0	0	0	0	0	0	0	0	1	0	0	0
859	0	0	0	0.999927	0	7.28969e-05	0	0	0	0	0	0	0	0	0	0	0	0	0	0	0
860	0	0	0	0	0	0	0	0	0	0	0	0	0	0	0	0	0	1	0	0	0
861	0	0	0	0	0	0	0	0	0	0	0	0	0	0	0	0	0	0	0	0	1
862	0	0	0	0	0	0	0	1	0	0	0	0	0	0	0	0	0	0	0	0	0
863	0	0	0	0	0	0	0	0	0	0	0	0	0	0	0	7.28863e-05	0.999927	0	0	0	0
864	0	0	7.28916e-05	0	0	0	0	0	0	0	0	0	0	0	0	0.999927	0	0	0	0	0
865	0	0	1	0	0	0	0	0	0	0	0	0	0	0	0	0	0	0	0	0	0
866	0	0	0	0	0	0	0	0	0	0	0	1	0	0	0	0	0	0	0	0	0
867	0	0	0	0	0	0	0	0	0	0	0	0	0	0	1	0	0	0	0	0	0
868	0	0	0	0	1	0	0	0	0	0	0	0	0	0	0	0	0	0	0	0	0
869	0	0	0	0	0	0	0	0	0	0	0	1	0	0	0	0	0	0	0	0	0
870	0	0	0	0	0	0	0	0	0	0	0	7.29022e-05	0	0	0	0	0.999927	0	0	0	0
871	0	0	0	0	0	0	0	0	0	0.999927	0	0	0	0	0	0	7.29022e-05	0	0	0	0
872	0	0	0	0	0	0	0	0	0	7.29022e-05	0	0	0	0	0	0	7.29022e-05	0.999854	0	0	0
873	0	0	0	0	0	0	0	0.999854	0	0	0	0	0	0	0	0	0	7.28916e-05	7.28916e-05	0	0
874	0	0	0	0	0	0	0	0	0	0	0	0	0	0	1	0	0	0	0	0	0
875	0	0	0	0	0	0	1	0	0	0	0	0	0	0	0	0	0	0	0	0	0
876	0	0	0	0	0	0	0	0	0	0.000218659	0	0	0.999781	0	0	0	0	0	0	0	0
877	0	0	0	0	0	1	0	0	0	0	0	0	0	0	0	0	0	0	0	0	0
878	0	0	0	0	0	0	0	0.000801749	0	0	0	0	0	0	0	0	0	0	0.999198	0	0
879	0	0.000145773	0	0	0	0	0	0	0	0	0	0	0	0	0	0	0	0	0	0	0.999854
880	0	0	0	0	0	0	0.000145996	0	0	0	0	0	0	0	0	0	0	0	0	0	0.999854
881	0	0	0	0	0	0	0	0	0	0	0	0	0	1	0	0	0	0	0	0	0
882	1	0	0	0	0	0	0	0	0	0	0	0	0	0	0	0	0	0	0	0	0
883	0	0	0	0	0	0	0	0	0	0	0	0	0	0	0	0	1	0	0	0	0
884	0	0	0	0	0	0	0	0.999854	0	0	0	0.000146359	0	0	0	0	0	0	0	0	0
885	0	0	0	0	0	0	0	0	0	1	0	0	0	0	0	0	0	0	0	0	0
886	0	0	0	0	0	0	0	0	0	1	0	0	0	0	0	0	0	0	0	0	0
887	0	0	0	0	0	0	0	0.000365791	0	0	0	0	0	0	0	0	0	0	0.999634	0	0
888	0	0	0	0	0	0	0	0	0	0	1	0	0	0	0	0	0	0	0	0	0
889	0	0	0	0	0	0	0	0	0	0	0	0	0	0	0	1	0	0	0	0	0
890	0	0	0	0	0	0	0	0	0	0	0	0	0	0	0	0	0	0	1	0	0
891	0	0	0	0	0	1	0	0	0	0	0	0	0	0	0	0	0	0	0	0	0
892	0	0	0	0	0	0	0	0	0	0	0	0	0	1	0	0	0	0	0	0	0
893	0	0	0	0	0	0	0	0	0	0	0	0	0	0	0	0	0	0	0	1	0
894	0	0	0	0	0	0	0	0.999927	0	0	0	0	0	0	0	0	0	0	7.29022e-05	0	0
895	0	0	0	0	0	0	0	0	0	0	0	0	1	0	0	0	0	0	0	0	0
896	0	0	0	0	0	0	0	0	0	0	0	0	0	0	0	0	0	1	0	0	0
897	0	0	0	0	0	0	0	1	0	0	0	0	0	0	0	0	0	0	0	0	0
898	0	0	0	0	0	0	0	0	0	0	1	0	0	0	0	0	0	0	0	0	0
899	0	0	1	0	0	0	0	0	0	0	0	0	0	0	0	0	0	0	0	0	0
900	0	0	1	0	0	0	0	0	0	0	0	0	0	0	0	0	0	0	0	0	0
901	0	0	0	0	0.999125	0	0	7.29022e-05	0	0	0	0	0	0	0	0	0	0	0	0	0.000801925
902	0	0	0	0	0	0	0	0	0	0.999563	0	0	0	0	0	0.000437382	0	0	0	0	0
903	0	0	0	0	0	0	0	0	0	0	0	0	0	0	0	0	0	0	1	0	0
904	0	0	0	0	0	0.000145794	0	0	0	0	0	0	0	0	0	0	0.999854	0	0	0	0
905	0	0	0	0	0	0	0	7.2881e-05	0	0	0.999927	0	0	0	0	0	0	0	0	0	0
906	0	0	0	1	0	0	0	0	0	0	0	0	0	0	0	0	0	0	0	0	0
907	0	0	0	0	0	0	0	0	0	0	0	0	0	0	0	0	1	0	0	0	0
908	0	0	0	0	0	0	0	1	0	0	0	0	0	0	0	0	0	0	0	0	0
909	0	0	0	0	0	1	0	0	0	0	0	0	0	0	0	0	0	0	0	0	0
910	0	0	0	0	0	0	0	0	0	0	0	0	0	0	0	0	1	0	0	0	0
911	0	0	0	0	0	0	0	0	0	0	0.999927	0	0	0	0	0	7.29182e-05	0	0	0	0
912	7.29129e-05	0	0	0	0	0	0	0	0	0	0	0	0	0	0	0	0	0.999927	0	0	0
913	0	0	0	0	0	0	0	0	0	0	0	0	0	0	1	0	0	0	0	0	0
914	0	0	0	1	0	0	0	0	0	0	0	0	0	0	0	0	0	0	0	0	0
915	0	0	0	0	0	0	0	0	0	0	1	0	0	0	0	0	0	0	0	0	0
916	0	0	0	0.999927	0	0	0	0	0	7.29022e-05	0	0	0	0	0	0	0	0	0	0	0
917	0	0	0	0	0	0	0	0	0	0	0	0	0	0	0	0	0	0	0	0	1
918	0	0	0	0	0	0	0	0	0	0	0	0	0	0	0	1	0	0	0	0	0
919	0	0	0	0	0	1	0	0	0	0	0	0	0	0	0	0	0	0	0	0	0
920	0	0	7.28916e-05	0.999927	0	0	0	0	0	0	0	0	0	0	0	0	0	0	0	0	0
921	0	0	0	0	0	0	0	0	0	0	0	0	0	0	0	0	1	0	0	0	0
922	0	0	0	0	0	0	0	0.00058309	0	0	0.999417	0	0	0	0	0	0	0	0	0	0
923	0	0	0	0	0	0	0	0.000145773	0	0	0.999854	0	0	0	0	0	0	0	0	0	0
924	0	1	0	0	0	0	0	0	0	0	0	0	0	0	0	0	0	0	0	0	0
925	0	0	0	0	0	0.00102071	0	0	0	0	0	0	0	0	0	0	0.998979	0	0	0	0
926	0	0	0	0	0	0	0	7.28863e-05	0	0	0.999927	0	0	0	0	0	0	0	0	0	0
927	0	0	0	0	0	0	0	0.999781	0	0	0.000145762	0	0	0	0	0	0	0	7.2881e-05	0	0
928	0	0	0	0	0.999781	0	0	7.28916e-05	0	0	0	0	0	0	0	0	0	0	0	7.28916e-05	7.28916e-05
929	0	0	0	0	0	0	0	0	0	0.000145815	0	0	7.29076e-05	0	0	0.999781	0	0	0	0	0
930	0	0	0	0	0	0	0	0	0	0	0	0	0.999854	0	7.29182e-05	0	7.29182e-05	0	0	0	0
931	7.29341e-05	0	0	0	0	0	0	0.00131281	0	0	0.000510539	0	0	0	0	0	0	0	0.998104	0	0
932	0	0	0	0	0	0	0	0	0	0	0	0	0	0	0	0	0	0	0	1	0
933	0	0	0	0	0	0	0	0	0	0	1	0	0	0	0	0	0	0	0	0	0
934	0	0	0	0	0	0	0	0	0	0	0	0	0	0	0	0	0	0	0	0	1
935	0	0	0	0	0	0	0	0	0	0	0	0	0.999927	0	0	0	0	0	0	0	7.29395e-05
936	0	0	0	0	0	0	0	0	0	7.29341e-05	0	0	0	0	0.999927	0	0	0	0	0	0
937	0	0	0	0	0	0	0	0.998395	0	0	0	0	0	0	0	0	0	0	0.00160467	0	0
938	0.99949	0	0	0	0	0	0	0	0	0	0	0	0	0	0	0	7.29235e-05	0.000437541	0	0	0
939	0	0	0	0	0.000218755	0	0	0	0	0	0.999781	0	0	0	0	0	0	0	0	0	0
940	0	0	0	0	0	0	0.000145836	0	0	0	0	0	0	0	0.999854	0	0	0	0	0	0
941	0	0	0	0	7.29182e-05	0	0	0.000145836	0	0	0.999781	0	0	0	0	0	0	0	0	0	0
942	0	0	0	0	0	0	0	0	0	0.999708	0	0	0	0	0	0.000291694	0	0	0	0	0
943	0	0	0	0	0	0	0	0	0	0.000510539	0	0	0.998979	0	0	0	0.000218802	0.000218802	0	0	7.29341e-05
944	0	0	0	0	0	0	1	0	0	0	0	0	0	0	0	0	0	0	0	0	0
945	0.999708	0	0	0	0	0	0	0	0	0	0	0	0	0	0	0	0	0.000145868	0.000145868	0	0
946	0	0	0	0	0	0	0	7.29448e-05	0	0	0.999781	0	0	0	0	0	0	0	0.00014589	0	0
947	0	1	0	0	0	0	0	0	0	0	0	0	0	0	0	0	0	0	0	0	0
948	0	0	7.29607e-05	0	0	0	0.000145921	0	0	0.00138625	0	0	0.998176	0	0	0	0.000218882	0	0	0	0
949	0	0	0.000218866	0	0	0	0	0	0	0.000145911	0	0	0.99927	0	0	0	0.000291822	0	0	0	7.29554e-05
950	0	0	0	0	0	0	0	0	0	0.999708	0	0	0	0	0	0.000291843	0	0	0	0	0
951	0	0	0	0	0	0	0	0	0	0	1	0	0	0	0	0	0	0	0	0	0
952	0	0	0	0	0	0	0.000948421	0	0	0	0	0	0	0	0	0	0	0	0	0	0.999052
953	0	0	0	0	0.000291886	0	0	0	0	0	0.997446	0.00167834	0	0	0	0	0.000583771	0	0	0	0
954	0	0	1	0	0	0	0	0	0	0	0	0	0	0	0	0	0	0	0	0	0
955	0	0	0	0	0	0	0	0.999052	0	0	7.29448e-05	0.000437669	0	0	0	0	0	0.000364724	7.29448e-05	0	0
956	0	0	0	0	0.000145836	0	0	7.29182e-05	0	0	0.999708	0	0	0	0	0	0	0	7.29182e-05	0	0
957	0	0	0	0	0	0	0	0	0	0.999635	0	0	0	0	0	0.000218739	0	0.000145826	0	0	0
958	0	0	0	0	0	0	0	7.28916e-05	0	0	0	0	0	0	0	0	0	0	0.999927	0	0
959	0	0	0	0	0	0	0	0	0	0	1	0	0	0	0	0	0	0	0	0	0
960	0	0	0	0	0	0	0	0	0	0.996356	0	0	0.00204082	0	0.000145773	0.000291545	0	0.00116618	0	0	0
961	0	0	0	0	0	0	1	0	0	0	0	0	0	0	0	0	0	0	0	0	0
962	0	0	0	0	0	0	0	0	0	0	1	0	0	0	0	0	0	0	0	0	0
963	0	0	0	0	0	0	0	0	0	0.999854	0	0	0	0	7.2881e-05	7.2881e-05	0	0	0	0	0
964	0.00342566	0	0	0	0	0	0	0.0037172	0	0	0	0	0.000218659	0	0	0	0.00102041	0.991618	0	0	0
965	0	0	0	0	1	0	0	0	0	0	0	0	0	0	0	0	0	0	0	0	0
966	0	0	0	0	1	0	0	0	0	0	0	0	0	0	0	0	0	0	0	0	0
967	0	0	0.000510204	0	0	0	0.000145773	0	0	0.000291545	0	0	0.992055	0	0	0	0.00590379	0	0	0	0.00109329
968	0	0	0	0	0.000364485	0	0	7.28969e-05	0	0	0.999563	0	0	0	0	0	0	0	0	0	0
969	0	0	0.999563	0	0	0.000291566	0	0	0	0	0	0	0.000145783	0	0	0	0	0	0	0	0
970	0	0	0.000437413	0	0	0	0	0	0	0	0	0	0.993147	0	0	0	0.0064154	0	0	0	0
971	0	0	0	0	0	0	0	0.999636	0	0	7.28757e-05	0	0	0	0	0	0	7.28757e-05	0.000218627	0	0
972	0	0	0.99949	0	0	0	0	0	0	0	0	0	0.000510316	0	0	0	0	0	0	0	0
973	0.000655929	0	0	0	0	0	0	0.000364405	0	7.2881e-05	0	0	0	0	0	0	0	0.998907	0	0	0
974	0.999708	0	0	0	0	0	0	0	0	0	0	0	0	0	0	0	0.000218627	7.28757e-05	0	0	0
975	0	0	0	0	0	0	0	0	0	0	1	0	0	0	0	0	0	0	0	0	0
976	0	0	0	0	0	0	0	0	0	0	0	0	0	0	0	0	0.000145762	0.999854	0	0	0
977	0	0	0	0	0	0	0	0	0	0	1	0	0	0	0	0	0	0	0	0	0
978	0	0	0	0	0	0	0	0	0	0	0	0	0	0	0	0	0	0	0	0	1
979	0	0	0	0	0	0	0	0.000145783	0	0	0.00670603	0.993148	0	0	0	0	0	0	0	0	0
980	0	0	0	0	0	0	0	0	0	0	0	0	1	0	0	0	0	0	0	0	0
981	0	0	0	0	7.29235e-05	0	0	0	0	0	0.999927	0	0	0	0	0	0	0	0	0	0
982	0	0	0	0	0	0	0	0	0	0	0	0	0	1	0	0	0	0	0	0	0
983	0	0	0	0	0	0	0	7.29076e-05	0	0	0	0.999854	0	0	0	0	0	7.29076e-05	0	0	0
984	0	0	0	0	7.28969e-05	0	0	7.28969e-05	0	0	0.999854	0	0	0	0	0	0	0	0	0	0
985	0	0	0	0	1	0	0	0	0	0	0	0	0	0	0	0	0	0	0	0	0
986	0	0	0	0	0	1	0	0	0	0	0	0	0	0	0	0	0	0	0	0	0
987	0	0	0	0	0	1	0	0	0	0	0	0	0	0	0	0	0	0	0	0	0
988	0	0	0	0	0	1	0	0	0	0	0	0	0	0	0	0	0	0	0	0	0
989	0	0	1	0	0	0	0	0	0	0	0	0	0	0	0	0	0	0	0	0	0
990	0	0	0	0	0	0	0	0	0	0	0	0	0	1	0	0	0	0	0	0	0
991	0	0	0	0	0	0	0	0	0	0	0	0	1	0	0	0	0	0	0	0	0
992	0	0	0	0	0	0	0	0	0	0	1	0	0	0	0	0	0	0	0	0	0
993	0	0	0	0	0	0	0	0.000291481	0	0	0.999709	0	0	0	0	0	0	0	0	0	0
994	0	0	0	0	0	0	0	0	0	0	0	0	0	0	0	0	0	0	0	0	1
995	0	0	0	0	0	0	0	0	0	0	0	0	0	0	0	1	0	0	0	0	0
996	0	7.28757e-05	0	0	0	0	0	0	0	0	0	0	0.000291503	0	0	0	0.999636	0	0	0	0
997	0	0	0	0	1	0	0	0	0	0	0	0	0	0	0	0	0	0	0	0	0
998	0	0	0	0	0	0	0	0	0	0	0	0	0	0	0	0	0	0	0	0	1
999	0	0	0	0	0	0	0	0	0	0	0	0	0	0	0	1	0	0	0	0	0
1000	0	0	0	0	0	0	0	0	0	0	0	0	0	0	0	1	0	0	0	0	0
1001	0	0	0	0	0	0	0	0	0	0	0	0	0	0	0	0	0	1	0	0	0
1002	0	0	0	0	0	0	0	0	0	0	0	0	0	1	0	0	0	0	0	0	0
1003	0	0	1	0	0	0	0	0	0	0	0	0	0	0	0	0	0	0	0	0	0
1004	0	0	0	0	0.999927	0	0	7.28916e-05	0	0	0	0	0	0	0	0	0	0	0	0	0
1005	0	0	0	0	0.000801749	0	0	0	0	0	0.999198	0	0	0	0	0	0	0	0	0	0
1006	0	0	0	0	0	0	0	0	0	0	0	0	0	0	0	0	0	1	0	0	0
1007	0	0	0	0.999781	0	0	0	0	0	0	0	0	0	0	0	0	0	0	0.000218723	0	0
1008	0.999927	0	0	0	0	0	0	0	0	0	0	0	0	0	0	0	7.28704e-05	0	0	0	0
1009	0	0	0	0	0	0	0	0.99949	0	0	7.28651e-05	0.00014573	0	0	0	0	0	0	0.00029146	0	0
1010	0	0	0	0	0	0	0	0.00014573	0	0	0	0	0	0	0	0	0	0	0.999854	0	0
1011	0	0	0	0	0	0	0.999927	0	0	0	7.28916e-05	0	0	0	0	0	0	0	0	0	0
1012	0	0	0	0	0	0	0	0	0	0	0	0	0	0	0	0	0.999927	7.28916e-05	0	0	0
1013	0	0	0	0	0	0	0	0	0	0	0.000291481	0.000947315	0	0	0	0	0	0	0.998761	0	0
1014	0	0	0	0	0.999927	0	0	0	0	0	7.28704e-05	0	0	0	0	0	0	0	0	0	0
1015	0	0	0	0	0	0	0	0.997158	0	0	0	0	0	0	0	0	0	0.000364405	0.00247795	0	0
1016	0	0	0	0	7.28651e-05	0	0	0.000218595	0	0	0.999709	0	0	0	0	0	0	0	0	0	0
1017	0	0	0	0	0	0	0	0	0	0	0	0	0	0	0	0	1	0	0	0	0
1018	0	0	0	0	0	0	0	0	0	0	0	0	0	0	0	0	0	0	0	0	1
1019	0	0	0	0	7.28544e-05	0	0	0	0	0	0	0	0	0	0	0	0	0	0	0	0.999927
1020	0	0	0	0	0	0	0	0	0	0	0	0	0	0	0	0	0	1	0	0	0
1021	0	0	0.00291418	0	0	0.000218563	0	0	0	0.000218563	0	0	0.996357	0	0	0	0.000145709	0.000145709	0	0	0
1022	0	0	0	0	0	0	1	0	0	0	0	0	0	0	0	0	0	0	0	0	0
1023	0	0	0.99898	0.000364272	0	0	0	0	0	0	0	0	0.00065569	0	0	0	0	0	0	0	0
1024	0	0	0	0	0.000145719	0	0	0	0	0	0.999854	0	0	0	0	0	0	0	0	0	0
1025	0	0	0	0	0	0	0	0	0	0.996794	0	7.28597e-05	0	0	0.000218579	0.00291439	0	0	0	0	0
1026	0	0	0.998688	0	0	0.000510055	0	0	0	0	0	0	0.000510055	0	0	0	0	0	7.28651e-05	0	0.000218595
1027	0	0	0	0	0	0	0	0	0	0.99949	0	0	0	0	0	0.000510018	0	0	0	0	0
1028	0	0	0	0	0.000291439	0	0	0	0	0	0.999636	0	0	7.28597e-05	0	0	0	0	0	0	0
1029	0	0	0	0	0	0	0	0	0	0.000437158	0	0	0	0	0.999344	0.000218579	0	0	0	0	0
1030	0	0	0.999927	0	0	7.28597e-05	0	0	0	0	0	0	0	0	0	0	0	0	0	0	0
1031	0	0	0	0	0	0	0	0	0	0	0.999781	0	0	0	7.28597e-05	0.000145719	0	0	0	0	0
1032	0.000874317	0	0	0	0	0	0	0	0	0	0.000291439	0	0	0.00174863	0	0	0.99694	0.000145719	0	0	0
1033	0	0	0.999927	0	0	0	0	0	0	0	0	0	0	0	0	0	7.28544e-05	0	0	0	0
1034	0	0	0.998324	0.00153005	0	0	0	0	0	0	0	0	0.000145719	0	0	0	0	0	0	0	0
1035	0	0	0	0	0	0	0	0	0	0.000218579	0	0	0	0	0	0.999781	0	0	0	0	0
1036	0	0	0	0	0	0	0	0	0	0	0.999854	0.000145719	0	0	0	0	0	0	0	0	0
1037	0	0	0	0	0	0	0	0	0	0	0	0	1	0	0	0	0	0	0	0	0
1038	0	0	0	0	0	0	0	0	0	0.999709	0	0	0.00014573	0	0	0.00014573	0	0	0	0	0
1039	0	0	0	0	0.999854	0	0	0	0	0	0.000145709	0	0	0	0	0	0	0	0	0	0
1040	0	0	0	0	0	0	0	0	0	0	1	0	0	0	0	0	0	0	0	0	0
1041	0	0	0	0	0	0	0	0	0	0	0	0	0	0	0	0	0	1	0	0	0
1042	0	1	0	0	0	0	0	0	0	0	0	0	0	0	0	0	0	0	0	0	0
1043	0	0	0	0	0	0	0	0.999709	0	0	7.28597e-05	0	0	0	0	0	0	0	0.000218579	0	0
1044	0	0	0	0	0	0	0	1	0	0	0	0	0	0	0	0	0	0	0	0	0
1045	0	0	0	0	0	0	0	0	0	0	0	0.000582878	0	0	0	0	0	0.999417	0	0	0
1046	0	0	0	0	1	0	0	0	0	0	0	0	0	0	0	0	0	0	0	0	0
1047	0	0	0.998616	0.000145709	0	7.28544e-05	0	0	0	0	0	0	0.00101996	0	0	0	0	0	7.28544e-05	0	7.28544e-05
1048	0	0	0	0	0	0	0	0	0	0.999927	0	0	0	0	0	7.28651e-05	0	0	0	0	0
1049	0	0	0	0	0	0	0	0	0	0	0	0	1	0	0	0	0	0	0	0	0
1050	0	0	0	0	0	0	0	0	0	0	7.28597e-05	0	0	0.999344	0	0	0.000582878	0	0	0	0
1051	0	0	0	0	0	0	0	0	0	0	0	0	0.982151	0	0	0	0.0178493	0	0	0	0
1052	1	0	0	0	0	0	0	0	0	0	0	0	0	0	0	0	0	0	0	0	0
1053	0	0	0	0.999927	0	7.28651e-05	0	0	0	0	0	0	0	0	0	0	0	0	0	0	0
1054	0	0	0	0	0.999854	0	0	0	0	0	0.000145751	0	0	0	0	0	0	0	0	0	0
1055	7.28597e-05	0	7.28597e-05	0	0	0	0	0.000437158	0	0	0	0	0	0	0	0	0	0	0.999417	0	0
1056	0	0	0	0	0	0	0	0	0	0	0	0	0	0	0	0	0	1	0	0	0
1057	0	0	0	0	7.28597e-05	0	0	0	0	0	0.999927	0	0	0	0	0	0	0	0	0	0
1058	0	0	0	0	0	0	0	0	0	0	7.28597e-05	0.999927	0	0	0	0	0	0	0	0	0
1059	0	0	0	0	0	0	0	0	0	0	0	0	0	0	0	1	0	0	0	0	0
1060	0	0	1	0	0	0	0	0	0	0	0	0	0	0	0	0	0	0	0	0	0
1061	0	0	0	0	0	0	0	0	0	0	0	0	0	1	0	0	0	0	0	0	0
1062	0	0	0	0	0	0	0	0	0	0	0	0	0	0	1	0	0	0	0	0	0
1063	0.999563	0	0	0	0	0	0	0	0	0	0	0	0	0	0	0	0.000437286	0	0	0	0
1064	0	0	0	0	0	0	0	0	0	0	0.999927	0	0	0	0	0	7.2881e-05	0	0	0	0
1065	0	0	0	0	0	1	0	0	0	0	0	0	0	0	0	0	0	0	0	0	0
1066	0	0	0	0	0	0	0	0	0	0	0	0	0	0	0	0	1	0	0	0	0
1067	0	0	0	1	0	0	0	0	0	0	0	0	0	0	0	0	0	0	0	0	0
1068	0	0	0	0	0	7.28863e-05	0	0	0	0	0	0	0	0	0	0.999927	0	0	0	0	0
1069	0	0	0	0	0	0	0	0	0	0	0	0	0	0	1	0	0	0	0	0	0
1070	1	0	0	0	0	0	0	0	0	0	0	0	0	0	0	0	0	0	0	0	0
1071	0	0	0	0	0	0	0	0	0	1	0	0	0	0	0	0	0	0	0	0	0
1072	0	0	0	0	0	0	0	0.999708	0	0	0	0	0	0	0	0	0	0	0.000291503	0	0
1073	0	0	0	0	0	0	0	0	0	0	0	0	0	0	0	0	0	1	0	0	0
1074	0	0	0	0	0	0.000218707	0	0	0	0	0	0	7.29022e-05	0	0	0	0.999708	0	0	0	0
1075	0	0	0	0.999927	0	0	0	0	0	0	0	0	0	0	7.28757e-05	0	0	0	0	0	0
1076	0	0	0	0	0	0	0	1	0	0	0	0	0	0	0	0	0	0	0	0	0
1077	0	0	0	0	0	0	0	0	0	0	0	0	1	0	0	0	0	0	0	0	0
1078	0	0	0	0	0	0	0	0	0	0.00014573	0	0	0	0	0	0.999781	7.28651e-05	0	0	0	0
1079	0	0	0	0	0	0	0	0	0	0	1	0	0	0	0	0	0	0	0	0	0
1080	0.999927	0	0	0	0	0	0	0	0	0	0	0	0	0	0	0	7.28704e-05	0	0	0	0
1081	0	0	0	0	0	0	0	0.000583005	0	0	0	0	0	0	0	0	0	0	0.999417	0	0
1082	0	0	0	0	0	0	0	0	0	0	0	0	0.000291503	0	0	0	7.28757e-05	0.999636	0	0	0
1083	0	0	0	0.999927	0	0	0	0	0	0	0	0	0	0	7.28757e-05	0	0	0	0	0	0
1084	0	0	0	0	0	0	0	0.00561102	0	0	0	0	0	0	0	0	0	0	0.994389	0	0
1085	0	0	0	0	0	0	0	0	0	0	1	0	0	0	0	0	0	0	0	0	0
1086	0	0	0	0	0	0	0	7.28704e-05	0	0	0	0	0.000510093	0	0	0	0.999417	0	0	0	0
1087	7.28651e-05	0	0	0	0	0	0	0.000947246	0	0	0	0	0	0	0	0	0.00014573	0.998834	0	0	0
1088	0.996648	0	0	0	0	0	0	0	0	0	0	0	0	0	0	0	0.00335228	0	0	0	0
1089	0	0	0	0	0	0	0	0	0	0	0	0	0	0.998251	0.000145751	0	0.00153039	7.28757e-05	0	0	0
1090	0	0	0	0	0	0	0	0	0	0	0	0	1	0	0	0	0	0	0	0	0
1091	0	0	0	0	0	0	0	0.000145741	0	0.996065	0	0	0	0	0	0.00378926	0	0	0	0	0
1092	0	0	0	0	0	0	0	0.999053	0	0	7.28757e-05	0.000728757	0	0	0	0	0	0.000145751	0	0	0
1093	0	0	0	0	0.999708	0	0	0	0	0	0.000291524	0	0	0	0	0	0	0	0	0	0
1094	0	0	0	0	0	0	0	0	0	0	0	0	0	0	0	0	1	0	0	0	0
1095	0	0	0	0	0	0	0	0.000145751	0	0.999781	0	0	0	0	0	7.28757e-05	0	0	0	0	0
1096	0	0	0	0	0	7.28757e-05	0	0	0	0	0	0	0	0	0	0	0.999927	0	0	0	0
1097	1	0	0	0	0	0	0	0	0	0	0	0	0	0	0	0	0	0	0	0	0
1098	0	0	0	0	0	0	0	0	0	0	0.000364431	0	0	0	0.999636	0	0	0	0	0	0
1099	0	0	0	0	0	0	1	0	0	0	0	0	0	0	0	0	0	0	0	0	0
1100	0	0	0	0	0	0	0	0	0	0	0	0	0	0	0	0	0	0	0	0	1
1101	0	0	0	0	0	0	0	7.28757e-05	0	0	0	0	7.28757e-05	0	0	0	0	0.999854	0	0	0
1102	0	0	0	0	0	0	0	0.00123898	0	0	0	0	7.2881e-05	0	0	0	0	0.998688	0	0	0
1103	0	0	0	0	0	0	0	0	0	0	0	0	0	0	0	0	0	1	0	0	0
1104	0	0	0	1	0	0	0	0	0	0	0	0	0	0	0	0	0	0	0	0	0
1105	0	0	0	0	0	0	0	0.997886	0	0	0.000364405	7.2881e-05	0	0	0	0	0	0	0.00167626	0	0
1106	0	0	0.999927	0	0	0	0	0	0	0	0	0	0	0	0	0	0	0	0	0	7.28863e-05
1107	0	0	0	0	0	0	0	0.000437382	0	0	0.999563	0	0	0	0	0	0	0	0	0	0
1108	0	0	0	0	0	0	0	0	0	0	0	0	1	0	0	0	0	0	0	0	0
1109	0	0	0.999854	0	0	0	0	0	0	0	0	0	0.000145794	0	0	0	0	0	0	0	0
1110	0	0	0	0	0	0	0	1	0	0	0	0	0	0	0	0	0	0	0	0	0
1111	0	0	0	0	0	0	0	0	0	0	0	0.999927	0	0	0	0	0	0	7.28916e-05	0	0
1112	0	0	0	0	0	0	7.29235e-05	0	0	0	7.29235e-05	0	0	0	0.999781	7.29235e-05	0	0	0	0	0
1113	0	0	7.28969e-05	0	0	0	0	0	0	0	0	0	0.999708	0	0	0	0.000145794	0	0	0	7.28969e-05
1114	0	0	0	0	0	0	0	0.987539	0	0	0	0	0	0	0	0	0	0	0.0124608	0	0
1115	0	0	0.00058309	0.999344	0	0	0	0	0	7.28863e-05	0	0	0	0	0	0	0	0	0	0	0
1116	0	0	0	0	0	0	0	0	0	0	0	0	0	1	0	0	0	0	0	0	0
1117	7.28651e-05	0	0	0	0	0	0	0.00029146	0	7.28651e-05	0	0	0	7.28651e-05	0	0	0	0.99949	0	0	0
1118	0	0	0	0	0	0	0	0	0	0	0	0	0	0	0	0	0	0	0	0	1
1119	0	0	0	0	0	0	0	0	0	0	0	0	0	1	0	0	0	0	0	0	0
1120	0	0	0	0	0	0	0.999927	0	0	0	0	0	0	0	0	0	0	0	0	0	7.2881e-05
1121	0	0	0	0	0	0.999927	0	0	0	7.28704e-05	0	0	0	0	0	0	0	0	0	0	0
1122	0	0	0	0	0	0	0	0	0	0	0.999927	0	0	0	7.28757e-05	0	0	0	0	0	0
1123	0	0	0	0	0	0	0	0	0	0	0	0	0	0	0	0.999927	7.28597e-05	0	0	0	0
1124	0	0	0	0	0	0	0	0.000218595	0	0	0	0	0	0	0	0	0	0	0.999781	0	0
1125	0.000145719	0	0	0	7.28597e-05	0	0	7.28597e-05	0	0	0	0	0	0	0	0	0	0	0.999709	0	0
1126	0	0	0	0	0	0	0	0	0	0	0	0	0	0	0	0	0	0	0	0	1
1127	0	0	0	0.999927	0	0	0	0	0	7.28969e-05	0	0	0	0	0	0	0	0	0	0	0
1128	7.28969e-05	0	0	0	0	0	0	7.28969e-05	0	0	0	0	0	0	0	0	0.999854	0	0	0	0
1129	0	0	0	7.2881e-05	0	0	0	0	0	0	0.999927	0	0	0	0	0	0	0	0	0	0
1130	0	0	0	0	0	0	0	0	0	7.2881e-05	0	0	0	0.999927	0	0	0	0	0	0	0
1131	0	0	0	0	0.999781	0	0	0.000145794	0	0	7.28969e-05	0	0	0	0	0	0	0	0	0	0
1132	0	0	0	0	0	0	7.28969e-05	0	0	0	0	0	0	0	0	0	0	0	7.28969e-05	0	0.999854
1133	0	0	0	0	0	0	0	0	0	0.999927	0	0	7.29129e-05	0	0	0	0	0	0	0	0
1134	0.999927	0	0	0	0	0	0	0	0	0	7.29235e-05	0	0	0	0	0	0	0	0	0	0
1135	0	0	0	1	0	0	0	0	0	0	0	0	0	0	0	0	0	0	0	0	0
1136	0	0	0	0	0	0	0	0	0	0.999781	0	0	0.0001459	0	0	7.29501e-05	0	0	0	0	0
1137	0	0	0	0	0	0	0	0.999781	0	0	0	7.29448e-05	0	0	0	0	0	7.29448e-05	7.29448e-05	0	0
1138	0	0	0	0	0	0	0	0	0	0	0	0	0	0	0	0	0	0	1	0	0
1139	0	0	0	0	0	0	0	0	0	0	0	0	0.999854	0	0	0	0.00014589	0	0	0	0
1140	0	0	0	0	0	0	0	0	0	0	0.999927	0	0	7.29395e-05	0	0	0	0	0	0	0
1141	0	0	0	0	0	0	0	1	0	0	0	0	0	0	0	0	0	0	0	0	0
1142	0	0	0	0	0	0	0	0	0	0	0	0	0	0	0	0	1	0	0	0	0
1143	0	0	0.000145858	0	0	0.996864	0	0	0	0	0	0	0	0	0	0	0.00299008	0	0	0	0
1144	7.29288e-05	0	0	0	0	0	0	0	0	0	0	0	0	0	0	0	0	0.999927	0	0	0
1145	0	0	0	0	0	0	0	0	0	0.999927	0	0	0	0	0	7.29288e-05	0	0	0	0	0
1146	0	0	0	0	0	0	0	0	0	0	0	0	0	0	0	0	1	0	0	0	0
1147	0	0	0	0	0	0	0	1	0	0	0	0	0	0	0	0	0	0	0	0	0
1148	7.29288e-05	0	0	0	0	0	0	0	0	0	0	0	0	0	0	0	0	0.999927	0	0	0
1149	0	0	0	0	0	0	0	0	0	0	0	0	1	0	0	0	0	0	0	0	0
1150	0	0	0	0	0	0	0	0.999562	0	0	7.29288e-05	0	0	0	0	0	0	7.29288e-05	0.000291715	0	0
1151	0	0	0	0	0	0	0	0	0	0	1	0	0	0	0	0	0	0	0	0	0
1152	0	0	0	0.999927	0	0	0	0	0	0	0	0	0	0	0	0	0	0	7.29076e-05	0	0
1153	0	0	0	0	0	0	0	0	0	0.999635	0	0	0	0	0	0.000364591	0	0	0	0	0
1154	0	0	0	0	0	0	0	0	0	0	0	0	0	0	0	0	0	1	0	0	0
1155	0	0	0	0	0	0	0	0	0	0	0	0	0	0	0	0	1	0	0	0	0
1156	0.999927	0	0	0	0	0	0	0	0	0	0	0	0	0	0	0	7.29022e-05	0	0	0	0
1157	0	0	0	0	0	0	0	1	0	0	0	0	0	0	0	0	0	0	0	0	0
1158	0	0	1	0	0	0	0	0	0	0	0	0	0	0	0	0	0	0	0	0	0
1159	0	0	0	0	0.000218739	0	0	7.29129e-05	0	0	0.99876	0	0	0.000218739	0	0	0.00051039	0.000218739	0	0	0
1160	0	0	0	0	0	0	0	0	0	0	0	0	0	0	0	7.29182e-05	0	0.999927	0	0	0
1161	0	0	1	0	0	0	0	0	0	0	0	0	0	0	0	0	0	0	0	0	0
1162	0	0	0	0	0	0	0	1	0	0	0	0	0	0	0	0	0	0	0	0	0
1163	0	0	0.999635	0	0	0	0	0	0	0	0	0	0.000364591	0	0	0	0	0	0	0	0
1164	0	0	0	0	0	0	0	0	0	0	0	0	0	0	0	1	0	0	0	0	0
1165	0.999927	0	0	0	0	0	0	0	0	0	0	0	0	0	0	0	0	0	7.29022e-05	0	0
1166	0.000874954	0	0	0	0	0	0	0.00415603	0	0	0	0	7.29129e-05	0	0	0	0.000218739	0.993875	0.000802042	0	0
1167	0	0	0.000947729	0.998688	0	0.000145804	0	0	0	7.29022e-05	0	0	0	0	0	0	0	0	0.000145804	0	0
1168	0	0	0	0	0	0	0	0	0	7.29022e-05	0	0.999708	0	0	0	0	0	7.29022e-05	0.000145804	0	0
1169	0	0	0	0	0	0	0	0.000145847	0	0	7.29235e-05	0.999781	0	0	0	0	0	0	0	0	0
1170	0	0	0	0	0	7.29607e-05	0	0	0	7.29607e-05	0	0	0	0	0	0.999781	7.29607e-05	0	0	0	0
1171	0	0	0	0.000437733	0	0	7.29554e-05	0	0	0.999197	0	0	0	0	0	0.000291822	0	0	0	0	0
1172	0	0	0	0	0	0	0	0	0	0	0	0	1	0	0	0	0	0	0	0	0
1173	0	0	0	0	0	0	0	0.999197	0	0	0.000437764	0.000218882	0	0	0	0	0	0.000145921	0	0	0
1174	0.00014589	0	0	0	0	0	0	0	0	0	0	0	0	0	0	0	0	0.999854	0	0	0
1175	0	0	0	0	0	0	0	0	0	0	0.999708	0.000291843	0	0	0	0	0	0	0	0	0
1176	0	0	0	0	0	0	0	0.00065612	0	0	0.998469	0	0	0.000874827	0	0	0	0	0	0	0
1177	0	0	0	0	0	0	0	0.998615	0	0	0	0.000145794	0	0	0	0	0	0.00109345	0.000145794	0	0
1178	0	0	0	0	0	0	0	0	0	0	0	0	0	0	0	1	0	0	0	0	0
1179	0	0	0	0	0	0	0	0.997667	0	0	0.00204097	7.28916e-05	0	0	0	0	0	0.000218675	0	0	0
1180	0	0	0	0	0.0231117	0	0	0	0	0	0.976888	0	0	0	0	0	0	0	0	0	0
1181	0	0	0	0	0	0	0	0	0	0	0	0	0	0.999563	0.000145783	0	0.000291566	0	0	0	0
1182	0	0	0	0	0	0	0	0	0	0	0.999927	0	0	0	0	0	7.28916e-05	0	0	0	0
1183	0	0	0.998542	0	0	0	0	0	0	0	0	0	0.00145783	0	0	0	0	0	0	0	0
1184	0	0.99898	0	0	0.000145773	0	0	0	0	0	0	0	0	0	0	0	0	0	0	0.000145773	0.000728863
1185	0	0	0.000218659	0	0	0	0	0	0	7.28863e-05	0	0	0.998761	0	0	0	0.000947522	0	0	0	0
1186	0	0	0	0	0	0.000145794	0	0.000437382	0	0.00364485	0	0	0	0	0	0.995772	0	0	0	0	0
1187	0.000145762	0	0.987319	0.000145762	0	0.00597624	0	0	0	0	0	0	0.00568472	0	0	0	0	0	0	0	0.00072881
1188	0	0	0	7.28704e-05	0	0	0	0	0	0.99745	0	0	0.000218611	0	0.00174889	0.000510093	0	0	0	0	0
1189	0	0	0	0	0	0.00174902	0	7.28757e-05	0	0.000583005	0	0	0	0	0	0.997158	0.000437254	0	0	0	0
1190	7.28704e-05	0	0.00757852	0.990818	0	0.00116593	0	0	0	0.000145741	0	0	0	0	0	0	0	0	0.000218611	0	0
1191	0	0	0	0	0	0	0	0.995774	0	0	0.000510055	0.000218595	0	0	0	0	0	7.28651e-05	0.00342466	0	0
1192	0	0	0	0	0	0	0	0	0	0	1	0	0	0	0	0	0	0	0	0	0
1193	0	0	0	0	0	0.000364378	0	0	0	0	0	0	0	0	0	0	0.999636	0	0	0	0
1194	0	0	0	0	0	0	0	0.00174927	0	0	0.000437318	0.995044	0	0	0	0	0	0	0.00276968	0	0
1195	0	0	0.000291503	0.999563	0	0	0	0	0	0.000145751	0	0	0	0	0	0	0	0	0	0	0
1196	0	0	0.000145741	0	0	0	0	0	0	0	0	0	0.99898	0	0	0	0.000801574	0	0	0	7.28704e-05
1197	0	0	0	0	0	0	0	0	0	0	1	0	0	0	0	0	0	0	0	0	0
1198	0	0	0	0	0	0	0	0	0	0	0	0	7.28597e-05	0	0	0	0.999927	0	0	0	0
1199	0	0	0	0	0	0	0	0.998541	0	0	0	0	0	0	0	0	0	0	0.00145911	0	0
1200	0	0	0	0	0	0	0	0	0	0	0	0	0	0	0	0	0	1	0	0	0
1201	0	0	0.000145911	0.999781	0	0	0	0	0	0	0	0	0	0	7.29554e-05	0	0	0	0	0	0
1202	0	0	0	0	0	0	0	0	0	0	1	0	0	0	0	0	0	0	0	0	0
1203	0	0	0	0	0	0	0	0	0	0	0	0	0	0	0	0	1	0	0	0	0
1204	0	0	0	0	0	0	0	0	0	0.999562	0	0	0.000437733	0	0	0	0	0	0	0	0
1205	0	0	0	0	7.29501e-05	0	0.0001459	0	0	0	0	0	0	0	0	0	0	0	0	0	0.999781
1206	0	0	0	0	0	0	0	0.000291864	0	0	0	0	0	0	0	0	0	0	0.999708	0	0
1207	0	0	0	0	0	0	0	0	0	0	0	0	0	0	0	1	0	0	0	0	0
1208	0	0	7.29501e-05	0.999927	0	0	0	0	0	0	0	0	0	0	0	0	0	0	0	0	0
1209	0	0	0	0	0	0	0	0	0	0.000219218	0	0	0	0	0	0.999781	0	0	0	0	0
1210	0	0	0	0	0	0	0	0	0	0	0	0	0	0	0	0	1	0	0	0	0
1211	0	0	0	0	0	0	0	0	0	0	0	0	0	0	0	0	0	0	0	1	0
1212	0	0	0	0	7.31582e-05	0	0	0	0	0	0	0	0	0	0	0	0.999927	0	0	0	0
1213	0	0	0	0	0	0	0	7.31475e-05	0	0	0.999927	0	0	0	0	0	0	0	0	0	0
1214	0	0	0	0	0.000292547	0	0	0	0	0	0	0	0	0.00124333	0	0	0.998391	0	0	0	7.31368e-05
1215	0	0	0.00029212	0	0	0	0.00014606	0	0	0	0	0	0.999343	0	0	0	0.00021909	0	0	0	0
1216	0	0	0	0	0	0	0	0.999708	0	0	0	7.28969e-05	0	0	0	0	0	0	0.000218691	0	0
1217	0	0	0	0	0	0	0	0.000437541	0	0	0	0	0	0	0	0	0	0	0.999562	0	0
1218	0	0	0	0	0	1	0	0	0	0	0	0	0	0	0	0	0	0	0	0	0
1219	7.29076e-05	0	0	0	0	0	0	0.00167687	0	0	0	0	0	0	0	0	0	0	0.99825	0	0
1220	0	0	0	0	0	0	0	0	0	0	0	0	0	0	0	0	0	1	0	0	0
1221	0	0	0	0	0	0	0	0	0	0	0	0	0	0	0	0	1	0	0	0	0
1222	7.29182e-05	0	0	0	0	0	0	0	0	0	0	0	0	0.999927	0	0	0	0	0	0	0
1223	0	0	0	0	0	0	0	0	0	0	0	0	0	0	0	0	1	0	0	0	0
1224	0	0	0	0	0	0	0	0.999781	0	0	0	0	0	0	0	0	0	0	0.000218771	0	0
1225	0	0	0	0	0	0	0	0.0654076	0	0	0.000218755	0.934228	0	0	0	0	0	0	0.000145836	0	0
1226	0	7.28704e-05	0	0	0.000582963	0	0.000218611	0	0	0	0	0	0	0	0	0	0	0	0	0	0.999126
1227	0	0	0	0	0	0	0	7.28757e-05	0	0	0	0	0	0	0	0	0	0.999927	0	0	0
1228	0	0	0	0	0	0	0	0	0	0	0	0.999927	0	0	0	7.28757e-05	0	0	0	0	0
1229	0	0	1	0	0	0	0	0	0	0	0	0	0	0	0	0	0	0	0	0	0
1230	0	0	0	0	0	0	0	0.999563	0	0	0	0	0	0	0	0	7.2881e-05	0	0.000364405	0	0
1231	0	0	0	0	0	0	0	0	0	0.999781	0	0	0	0	0	7.2881e-05	0	0.000145762	0	0	0
1232	0	0	0	0	0	0	0	0	0	0	0	0	0	0	0	0	0	0	0	0	1
1233	0	0	0	0	0	0	0	0	0	0	0	0	0	0	0	0	0	1	0	0	0
1234	0	0	0	0	0	0	0	0	0	0	0	0	0	0	0	0	0.000145751	0.999854	0	0	0
1235	0	0	0	0	0	0	0	0	0	0	0	0	0	0	0	0	1	0	0	0	0
1236	0	0	0	0	0	0	0	7.28651e-05	0	0	0	0	0	0	0	0	0.00597493	0.993952	0	0	0
1237	0	0	0	0	0	0	0	0.997158	0	0	0	0.00284174	0	0	0	0	0	0	0	0	0
1238	0.998397	0	0	0	0	0	0	0	0	0	0	0	0	0	0	0	0.00058292	0.000728651	0.00029146	0	0
1239	0	0	0	0	0	0	0	0	0	0	0	0	0.000801574	0	0	0	0.999198	0	0	0	0
1240	0	0	0	0	0	1	0	0	0	0	0	0	0	0	0	0	0	0	0	0	0
1241	0	0	0	0	0	0	0	0.999781	0	0	0	0	0	0	0	0	0	0	0.000218611	0	0
1242	0	0	0	0	0	0	0	1	0	0	0	0	0	0	0	0	0	0	0	0	0
1243	0	0	0	0	0	0	0	0.999854	0	0	0	0	0	0	0	0	0	0	0.00014573	0	0
1244	0	0	0	1	0	0	0	0	0	0	0	0	0	0	0	0	0	0	0	0	0
1245	0	0	0	0	0	0	0	0	0	1	0	0	0	0	0	0	0	0	0	0	0
1246	0	0	0	0	7.28704e-05	0	0	0	0	0	0	0	0	0	0	0	0	0	0	0	0.999927
1247	0	0	0	0	0	0	0	0	0	0	0	0	0.999854	0	0	0	0	0.00014573	0	0	0
1248	7.28651e-05	0	0	0	0	0	0	7.28651e-05	0	0	0	0	0	0	0	0	0	0	0.999854	0	0
1249	0	0	0	0	0	0	0	0	0	0	0	0	1	0	0	0	0	0	0	0	0
1250	0	7.29767e-05	0	0	0	0.000364884	0	0.000291907	0	0	0	0	0.00211632	0	0	0	0.997154	0	0	0	0
1251	0	0	0	0	0	0	0	0	0	0	0.999781	0	0	0	0	0	0.000218866	0	0	0	0
1252	0	0	0	0	0	0	0	0	0	0	0	0	0	0	0	0	0	1	0	0	0
1253	0	0	0	0	0	0	0	0	0	0	0	0	0	0	0	1	0	0	0	0	0
1254	0	0	0	0	0	1	0	0	0	0	0	0	0	0	0	0	0	0	0	0	0
1255	0	0	0.000218834	0.999562	0	7.29448e-05	0	0	0	0	0	0	0	0	0	0	0	0	0.00014589	0	0
1256	0	0	0	0	0	0	0	0	0	0	0	0	0	0	0	1	0	0	0	0	0
1257	0	0	0	0	0	1	0	0	0	0	0	0	0	0	0	0	0	0	0	0	0
1258	0	0	0	0	0	0	0	0	0	0	0	0	0	1	0	0	0	0	0	0	0
1259	7.28863e-05	0	0	0	0	0	0	0	0	0	0	0	0	0	0	0	0	0.999927	0	0	0
1260	0	0	0	0	0	0	0	0	0	1	0	0	0	0	0	0	0	0	0	0	0
1261	0	0	0	0	0	0	0	0	0	0	0	0	0	1	0	0	0	0	0	0	0
1262	0	0	0	0	0	0	0	0	0	0	0	0	0	0	0	0	0	0	0	1	0
1263	0	0	0	0	0	0	0	0	0	0	0	0	0	0	0	0	0	0	1	0	0
1264	0	0	0	0	0	1	0	0	0	0	0	0	0	0	0	0	0	0	0	0	0
1265	0	0	0	0	0	0	0	0	0	0	0	0	0	0	0	0	1	0	0	0	0
1266	0	0	0	0	0	0	0	0	0	0	0	0	0	0	0	0	0.999854	0.000145815	0	0	0
1267	0	0	0	0	0	0	0	0	0	0	0	0	0	0	0	0	0	1	0	0	0
1268	0	0	0	0	0	0	0	0	0	0	0	0	0	0	1	0	0	0	0	0	0
1269	0	0	0	1	0	0	0	0	0	0	0	0	0	0	0	0	0	0	0	0	0
1270	0	0	0	7.2881e-05	0	0	0	0	0	0.999927	0	0	0	0	0	0	0	0	0	0	0
1271	0	0	0	0	0	0	0	0	0	1	0	0	0	0	0	0	0	0	0	0	0
1272	0	0	0	0	0	0	0	0	0	0	0	0	0	0	0	0	0	1	0	0	0
1273	0	0	0	0	0	0	0	0.000364325	0	0	0	0.999417	0	0	0	0	0	7.28651e-05	0.00014573	0	0
1274	0	0	0	0	0	0	0	0	0	0	0	0	0	0.999854	0.000145709	0	0	0	0	0	0
1275	0	0	0	0	0	0	0	0	0	0	0	0	0	0	0	0	0	0	1	0	0
1276	0	0	0	0	0	0	0	0	0	0	0	0	0	0	0	0	0	0	0	0	1
1277	0	0	0	0	0	0	0	0	0	0	0	0	1	0	0	0	0	0	0	0	0
1278	0	0	0	0	0	0	0	0	0	7.28544e-05	0	0	0	0	0	0.999927	0	0	0	0	0
1279	0	0	0	0	0	0	0	0	0	0	0	0	0	0	1	0	0	0	0	0	0
1280	0	0	0	0	0	0	0	0.000145698	0	0	0	0	0	0	0	0	0	0	0.999854	0	0
1281	0	0	0	0	0	0	0	0	0	0	0.999854	0	0	0	0	0	0	0	0.000145698	0	0
1282	0	0	0	0	0	0	0	0	0	0	0	0	0	0	0	0	0	1	0	0	0
1283	0	0	0	0	0	0	0	0	0	0.999636	0	0	0	0	0	0	0	0.000364246	0	0	0
1284	0	0	0	7.28491e-05	0	0	0	0	0	0.999636	0	0	0.000291397	0	0	0	0	0	0	0	0
1285	0	0	0	0	0	0	0	0	0	0	0	0	0	0	1	0	0	0	0	0	0
1286	0	0	0	0	0	0	0	0	0	0.000145698	0	0	0	0	0	0.999854	0	0	0	0	0
1287	0	0	0.999927	7.28597e-05	0	0	0	0	0	0	0	0	0	0	0	0	0	0	0	0	0
1288	0	0	0	0	0	0	0	0	0	0	0	0	0	0	1	0	0	0	0	0	0
1289	0	0	0	0	0	0	0	0.999927	0	0	0	0	0	0	0	0	0	0	7.28438e-05	0	0
1290	7.28491e-05	0	0.999854	7.28491e-05	0	0	0	0	0	0	0	0	0	0	0	0	0	0	0	0	0
1291	0	0	0	0	0	0	0	0	0	0	1	0	0	0	0	0	0	0	0	0	0
1292	0	0	0	0	0	0	0	0	0	0	1	0	0	0	0	0	0	0	0	0	0
1293	1	0	0	0	0	0	0	0	0	0	0	0	0	0	0	0	0	0	0	0	0
1294	0	0	0	0	0	0	0	0	0	0.999854	0	0	0.00014573	0	0	0	0	0	0	0	0
1295	0	0	0	0	0	0	0	0	0	0	0.999854	0.00014573	0	0	0	0	0	0	0	0	0
1296	0	0	0.999854	7.28704e-05	0	0	0	0	0	0	0	0	7.28704e-05	0	0	0	0	0	0	0	0
1297	0	0	0	7.28491e-05	0	0	0	0	0	0	0	0	0	0	0	0	0	0	0	0.999927	0
1298	0	0	0	0	0	0	0	0	0	0	0.000145698	7.28491e-05	0	0	0	0	0	0	0.999781	0	0
1299	0	0	0	0	0	0	0	0	0	0	0	0	0	0	0	0	0	0	0	0	1
1300	0.999563	0	0	0	0	0	0	0	0	0	0	0	0	0	0	0	0.000218595	0.000218595	0	0	0
1301	0	0	0	0	0	0	0	0	0	0	0	0	0	0	0	0	0.999709	0.000218579	0	0	7.28597e-05
1302	0	0	0	0	0	0	0	0.999709	0	0	7.28597e-05	0	0	0	0	0	0	7.28597e-05	0.000145719	0	0
1303	0	0	0.999927	0	0	0	0	0	0	0	0	0	7.28704e-05	0	0	0	0	0	0	0	0
1304	0	0	0	0	0	0	0	0	0	0	0	0	1	0	0	0	0	0	0	0	0
1305	0	0	0	0	0	0	0	0	0	0.999636	0	0	0	0	0	0.000364299	0	0	0	0	0
1306	0	0	0.99745	0.00160291	0	0.000145719	0	0	0	0	0	0	0.000655738	0	0	0	0	0	0.000145719	0	0
1307	0	0	0.000145719	0.999709	0	0	0	0	0	0.000145719	0	0	0	0	0	0	0	0	0	0	0
1308	0	0	0	0	0.999927	0	0	0	0	0	7.28544e-05	0	0	0	0	0	0	0	0	0	0
1309	0	0	0	0	0	0	0	0.000291418	0	0	0	0.999709	0	0	0	0	0	0	0	0	0
1310	0	0	0	0.999636	0	7.28597e-05	0	0	0	0.000291439	0	0	0	0	0	0	0	0	0	0	0
1311	0	0	0	0.99949	0	0	0	0	0	0.000145719	0	0	0	0	0	0	0	0	0.000364299	0	0
1312	0	0	0	0	7.28651e-05	0	0	0	7.28651e-05	0	0.999927	0	0	0	0	0	0	0	0	0	0
1313	0	0.000291439	0	0	0	0	0	0	0	0	0	0	0	0	0	0	0.999709	0	0	0	0
1314	0	0	0	0	0	0	0	0.984408	0	7.28597e-05	0.000145719	0.0121676	0	0	0	7.28597e-05	0	0.00174863	0.00138434	0	0
1315	0	0	0	0.00123834	0	0.998762	0	0	0	0	0	0	0	0	0	0	0	0	0	0	0
1316	0	0	0	0	0	0	0	0.000218547	0	0	0	0	0	0	0	0	0	0.999781	0	0	0
1317	0	0	0	0	0	0	0	0.000218547	0	0	0.999781	0	0	0	0	0	0	0	0	0	0
1318	0	0	0	0	0	1	0	0	0	0	0	0	0	0	0	0	0	0	0	0	0
1319	0	0	0	0	0	0	0	0	7.28491e-05	0	1	0	0	0	0	0	0	0	0	0	0
1320	0.000291354	0	0	0	0	0	0	0	0	0	0	0	0	0	0	0	0.000218516	0.99949	0	0	0
1321	0	0	0	0	0	0	0	0	0	0	0	0	0	0	0	0	0	0	0	0	1
1322	0	0	0.000582708	0.998325	0	0	0	0	0	0.00101974	0	0	0	0	0	0	0	0	7.28385e-05	0	0
1323	0	0	0	0	0	0	0	0	0	0.999126	0	0	0.000728385	0	0	0.000145677	0	0	0	0	0
1324	0.999781	0	0	0	0	0	0	0	0	0	0	0	0	0	0	0	0	0	0.000218531	0	0
1325	0	0	0	0	0	0	0	0	0	0.997669	0	0	7.28491e-05	0	0	0.00203978	0	0.000218547	0	0	0
1326	0	0	0	0.000145698	0	0	0	0	0	0.99949	0	0	0	0	0.000218547	0.000145698	0	0	0	0	0
1327	0	0	0	0	0	0	0	0.000437158	0.000145719	0	0.999563	0	0	0	0	0	0	0	0	0	0
1328	0	0	0	0	0.999927	0	0	0	0	0	0	0	0	0	0	0	0	0	0	0	7.28491e-05
1329	0	0	0	0	0	0	0	0	0	0	0	0	0	1	0	0	0	0	0	0	0
1330	0	0	0	0	0	0	7.28491e-05	0	0	7.28491e-05	7.28491e-05	0	0	0	0.999781	0	0	0	0	0	0
1331	0	0	0	0	0	0	7.28491e-05	0	0	0	0	0	0	0	0	0	0	0	0	0	0.999927
1332	0	0	0	0	0	0	0	0	0	0	1	0	0	0	0	0	0	0	0	0	0
1333	0	0	0	0	0	0	0	0	0	0	0	0	0	0	0	0	0.999927	7.28491e-05	0	0	0
1334	0	0	0	0	0	0	0	0.000291397	0	0	0	0	0	0	0	0	0	0	0.999709	0	0
1335	0	0	0	0	0	0	0	0	0	0	0	0	1	0	0	0	0	0	0	0	0
1336	0	0.000145709	0	0	0	0	0	0	0	0	0	0	0	0	0	0	0	0	0	0	0.999854
1337	0	0	0	0	0	0	0	0	0	0	1	0	0	0	0	0	0	0	0	0	0
1338	0	0	0	0	0	0	1	0	0	0	0	0	0	0	0	0	0	0	0	0	0
1339	0	0	0	0	0	0	0	0	0	0	0	0	0	0	0	1	0	0	0	0	0
1340	0	0	0	0	0	0	0	0	0	0	1	0	0	0	0	0	0	0	0	0	0
1341	0.000218531	0	0	0	0	0	0	0.000145688	0	0	0	0	0	0	0	0	0	0.999636	0	0	0
1342	0.000145688	0	0	0	0	0	0	0	0	0	0	0	0	0	0	0	0	0	0.999854	0	0
1343	0	0	0	0	0	0	0	0	0	0	0	0	0	0	0	0	1	0	0	0	0
1344	0	0	0	0	0	0	0	0	0	0	0	0	7.28438e-05	0	0	0	0.999927	0	0	0	0
1345	0	0	0	0	0	0	0	0	0	0	0	0	0	0	0	1	0	0	0	0	0
1346	0	0	0	0	0	0	0	0	0	0	0	0	0	1	0	0	0	0	0	0	0
1347	0	1	0	0	0	0	0	0	0	0	0	0	0	0	0	0	0	0	0	0	0
1348	0	0	0	0.999927	0	0	0	0	0	7.28438e-05	0	0	0	0	0	0	0	0	0	0	0
1349	0	0	0	0	1	0	0	0	0	0	0	0	0	0	0	0	0	0	0	0	0
1350	0	0	0	0	0	0	0	0	0	0	0	0	0	1	0	0	0	0	0	0	0
1351	0.999854	0	0	0	0	0	0	0	0	0	0	0	0	0	0	0	0.000145688	0	0	0	0
1352	0	0	0	0	0	0	0	0	0	0	0	0	0	0	0	0	1	0	0	0	0
1353	0	0	0	0	0	0	0	0.999417	0	0	0.000364193	0	0	0	0	0	0	0	0.000218516	0	0
1354	0	0	0	0	0	0	0	0	0	0	0	0	0	1	0	0	0	0	0	0	0
1355	1	0	0	0	0	0	0	0	0	0	0	0	0	0	0	0	0	0	0	0	0
1356	0	0	0	0	0	0	0	0	0	0	0	0	0	0	0	0	0	0	0	0	1
1357	0	0	0	0	0	0	0	0	0	0	0	0	0	0	0	1	0	0	0	0	0
1358	0	0	0	0	0	0	0	0	0	0	0	0	0	0	0	0	0	1	0	0	0
1359	0	0	0	0	0	0	0	0	0	0	0	0	0	0	0	0	0	1	0	0	0
1360	0	0	0	0	0	0	0	0	0	0	0	0	1	0	0	0	0	0	0	0	0
1361	0	0	0	0	0	0	0	0	0	0	0	0	0	0	0	0	0	0	0	0	1
1362	0	0	0	0	0	0	1	0	0	0	0	0	0	0	0	0	0	0	0	0	0
1363	0	0	0	0	0.999927	0	0	7.28491e-05	0	0	0	0	0	0	0	0	0	0	0	0	0
1364	0	0	1	0	0	0	0	0	0	0	0	0	0	0	0	0	0	0	0	0	0
1365	0	0	0	0	0	0	0	0	0	0	0	0	0	0	0	0	0	1	0	0	0
1366	0	0	0	0	0	0	0	0	0	0	0	0	0	0	0	0	1	0	0	0	0
1367	0	0	0	0	0	0	0	0	0	0	0	0	0	1	0	0	0	0	0	0	0
1368	0	0	0	0	0	0	0	0.999927	0	0	0	0	0	0	0	0	0	0	7.29341e-05	0	0
1369	0	0	0	0	0	0	0	7.28916e-05	0	0	0	0	0.999927	0	0	0	0	0	0	0	0
1370	0	0.000728969	0	0	0	0	0.00174953	0	0	0	0	0	0	0	0	0.997522	0	0	0	0	0
1371	0	0	0	0	0	0	0	0.999709	0	0	0	0	0	0	0	0	0	0	0.000291439	0	0
1372	0	0	0	0	0	0	0	0	0	0	1	0	0	0	0	0	0	0	0	0	0
1373	0	0	0	0	0	0	0	0	0	0	0	0	0	0	0	0	0	1	0	0	0
1374	0	0	0	0.999344	0	0	0	0	0	0.000655833	0	0	0	0	0	0	0	0	0	0	0
1375	0	0	0	0	0	0	0	0	0	0.999781	0	0	0	0	0	0.000218643	0	0	0	0	0
1376	0	0	0	0	0	0	0	0	0	0	0	0	0	0	0	0	0	0	0	0	1
1377	0	0	0	0	0	1	0	0	0	0	0	0	0	0	0	0	0	0	0	0	0
1378	0	0	1	0	0	0	0	0	0	0	0	0	0	0	0	0	0	0	0	0	0
1379	0	0	0	1	0	0	0	0	0	0	0	0	0	0	0	0	0	0	0	0	0
1380	0	0	1	0	0	0	0	0	0	0	0	0	0	0	0	0	0	0	0	0	0
1381	0	0	0	0	0	0	0	0.999927	0	0	0	0	0	0	0	0	0	7.28544e-05	0	0	0
1382	0	0	1	0	0	0	0	0	0	0	0	0	0	0	0	0	0	0	0	0	0
1383	0	0	0	0	0	0	0	0.997596	0	0	0	0.000947039	0	0	0	0	0	0	0.00145698	0	0
1384	0	0	0	0	0	0	0	0	0	0	0	0	0	0	0	0	0	0	1	0	0
1385	0	0	0	0	1	0	0	0	0	0	0	0	0	0	0	0	0	0	0	0	0
1386	0	0	0	0	0	0	0	0	0	0	0	0	0	0	1	0	0	0	0	0	0
1387	0	0	0	0	0	0	0	0	0	0	0	0	1	0	0	0	0	0	0	0	0
1388	0	1	0	0	0	0	0	0	0	0	0	0	0	0	0	0	0	0	0	0	0
1389	0	0	0	0	0	0	0	1	0	0	0	0	0	0	0	0	0	0	0	0	0
1390	0	0	0	0	0	0	0	0	0	0	0	0	0	0	0	0	1	0	0	0	0
1391	0	0	0	0	1	0	0	0	0	0	0	0	0	0	0	0	0	0	0	0	0
1392	0	0	0	0	0	1	0	0	0	0	0	0	0	0	0	0	0	0	0	0	0
1393	0	0	0	0	0	0	0	0.000731154	0	0	0.999269	0	0	0	0	0	0	0	0	0	0
1394	0	0	0	0	0	0.000146199	0	0	0	0	0	0	0	0	0	0	0.999854	0	0	0	0
1395	0	0	0	0	0	0	0	7.31582e-05	0	0	0.999927	0	0	0	0	0	0	0	0	0	0
1396	0	0	0	0	0	0	0	0	0	0	0	1	0	0	0	0	0	0	0	0	0
1397	0	0	0	0	0	0	0	0	0	0	0	0	0	0	0	0	1	0	0	0	0
1398	0	0	0	0	0	0	0	0.000146167	0	0	7.30834e-05	0	0	0	0	0	0	0	0.999781	0	0
1399	0	0	0	0	0	0	0	0	0	0	0	0	0	0	0	0	0	0	1	0	0
1400	0	0	0	1	0	0	0	0	0	0	0	0	0	0	0	0	0	0	0	0	0
1401	0	0	0	0	0	0	0	0	0	0	0	0	0	0	0.999927	7.28863e-05	0	0	0	0	0
1402	0	0	0	0	0.999198	0	0	7.29022e-05	0	0	0.000729022	0	0	0	0	0	0	0	0	0	0
1403	7.28916e-05	0	0	0	0	0	0	0	0	0	0	0	0	0	0	0	0.000145783	0.999781	0	0	0
1404	0	0	0	0	0	0	0	0	0	0	0	0	1	0	0	0	0	0	0	0	0
1405	0.00058309	0	0	0	0	0	0	0.00276968	0	0	0.0016035	0	0	0	0	0	0	0	0.995044	0	0
1406	0	1	0	0	0	0	0	0	0	0	0	0	0	0	0	0	0	0	0	0	0
1407	0	0	0	0	0	0	0	0	0	0	0	0	0	1	0	0	0	0	0	0	0
1408	0	0	0	0	0	0	0	0	0	0	0	0	1	0	0	0	0	0	0	0	0
1409	0	0	0	0	0	0	0	0	0	0	0	0	0	0	0	1	0	0	0	0	0
1410	0	0	0	0	0	0	0	0.999781	0	0	0	0	0	0	0	0	0	0	0.000218675	0	0
1411	0	0	0	0	0	0	0	1	0	0	0	0	0	0	0	0	0	0	0	0	0
1412	0	0	0	0	0	0	0	0	0	0	1	0	0	0	0	0	0	0	0	0	0
1413	0	0	0	0	0	0	0	0.999271	0	0	7.29022e-05	0.000218707	0	0	0	0	0	0.000145804	0.000291609	0	0
1414	0	0	0	0	0	0	0	0	0	0	0	0	0	1	0	0	0	0	0	0	0
1415	0	0	0	0	0	0	0	0	0	0.999854	0	0	0	0	0	0.000145794	0	0	0	0	0
1416	0	0	0	0	0.000583133	0	0	7.28916e-05	0	0	0.999344	0	0	0	0	0	0	0	0	0	0
1417	0	0	0	0	0	0	0	0	0	0	0	0	1	0	0	0	0	0	0	0	0
1418	0	0	0	1	0	0	0	0	0	0	0	0	0	0	0	0	0	0	0	0	0
1419	0	0	0	0	0	0	0	1	0	0	0	0	0	0	0	0	0	0	0	0	0
1420	0	0	0	0	0	0	0.999927	0	0	0	0	0	7.28916e-05	0	0	0	0	0	0	0	0
1421	0	0	0	0	0	0	0	0	0	0	1	0	0	0	0	0	0	0	0	0	0
1422	0	0	0	0	0	0	0	0	0	0	0	1	0	0	0	0	0	0	0	0	0
1423	0	0	0	0	0	0	0	0	0	0.999854	0	0	0	0	0	0.000145783	0	0	0	0	0
1424	0	0	0	0	0	0	0	0	0	0	0	0	0	1	0	0	0	0	0	0	0
1425	0	0	0	0	0	0	0	0	0	0	0	0	0	0.999781	0	0	7.2881e-05	0.000145762	0	0	0
1426	0	0	0	0	0	0	0	0.999781	0	0	7.28863e-05	0	0	0	0	0	0	0	0.000145773	0	0
1427	0	0	0	0	0.999927	0	0	0	0	0	7.2881e-05	0	0	0	0	0	0	0	0	0	0
1428	0.000218595	0	0	0	0	0	0	0.00043719	0	0	0	0	0	0	0	0	7.28651e-05	0.999271	0	0	0
1429	0	0	0	0	0	1	0	0	0	0	0	0	0	0	0	0	0	0	0	0	0
1430	0	0	0.998834	0.00043735	0	7.28916e-05	0	0	0	0	0	0	0.000656024	0	0	0	0	0	0	0	0
1431	0.000874699	0	7.28916e-05	0	0	0	0	7.28916e-05	0	0	0	0	0	0	0	0	0	0	0.99898	0	0
1432	7.29076e-05	0	0.999854	7.29076e-05	0	0	0	0	0	0	0	0	0	0	0	0	0	0	0	0	0
1433	0	0	0	0	0	0	0	0.99949	0	0	0	0	0	0	0	0	0	0	0.00051039	0	0
1434	0	0	0	0	0	0	0.992564	0.000145804	0	0	0	0	0.00503025	0.00065612	0.00102063	0.000218707	0	0	0	0	0.000364511
1435	0	0	0	0	0	0	0	0	0	0.999854	0	0	0	0	7.29076e-05	7.29076e-05	0	0	0	0	0
1436	0	0	0	0	0	0	0	0	0	0	0.999927	0	0	0	0	0	0	0	7.29022e-05	0	0
1437	0	0	0	7.28916e-05	0	0	0	0	0	0.998323	0	0	0	0	0	0.00131205	0	0.000291566	0	0	0
1438	0	0	0	0	0	0	0	0	0	0.000437541	0.00102093	0	0	0	0.998542	0	0	0	0	0	0
1439	7.29076e-05	0	0	0	0	0	0	0	0	0	0	0	0	0	0	0	0	0	0.999927	0	0
1440	0	0	0	0	0	0	0	1	0	0	0	0	0	0	0	0	0	0	0	0	0
1441	0	0	0	0	0	0	0	0	0	0	7.29129e-05	0	0	0	0.999635	0.000291651	0	0	0	0	0
1442	0	0	0	0	0	0	0	0	0	0.999635	0	0	7.29022e-05	0	0	0.000218707	0	7.29022e-05	0	0	0
1443	0	0	0	0	0	0	0	0	0	0	0	0	0	0	1	0	0	0	0	0	0
1444	0	0	0	0	0	0	0.999636	0	0	0	0	0	0	0	0	0	0	0	0	0	0.000364485
1445	0	0	0	0	0	0	0	0	0	0	0	1	0	0	0	0	0	0	0	0	0
1446	0	0	0	0	1	0	0	0	0	0	0	0	0	0	0	0	0	0	0	0	0
1447	0	0	0	0	0	0	0	7.28969e-05	0	0	0.999927	0	0	0	0	0	0	0	0	0	0
1448	0	0	0	0	0	0	0	0	0	0	0	0	0	0.999854	0	0.000145794	0	0	0	0	0
1449	0	0	1	0	0	0	0	0	0	0	0	0	0	0	0	0	0	0	0	0	0
1450	0	0	0	0	0	0	0	0	0	1	0	0	0	0	0	0	0	0	0	0	0
1451	0	0	0	0	0	0	0	0.999708	0	0	0	0.000145804	0	0	0	0	0	0	0.000145804	0	0
1452	0	7.29076e-05	0	0	0	0.000145815	0	0	0	0	0	0	7.29076e-05	0	0	0	0.999708	0	0	0	0
1453	0	0	0	0	7.29182e-05	0	0	0	0	0	0.999927	0	0	0	0	0	0	0	0	0	0
1454	0	0	0	0	0	0	0	0	0	0	0	0	7.29076e-05	0	0	0	0.000145815	0.999781	0	0	0
1455	0	0	0	0	0	0	0	0	0	0	0	0	0	0	1	0	0	0	0	0	0
1456	0	0	0	0	0	0	7.28969e-05	0	0	0	0	0	0	0	0	0	0	0	0	0	0.999927
1457	0	0	0	0	0	0	0	0	0	0	0	0	0	0	0	0	0	0	1	0	0
1458	0	0	0	1	0	0	0	0	0	0	0	0	0	0	0	0	0	0	0	0	0
1459	0	0	0	0	0	0	0	0	0	0	0.999927	0	0	0	0	0	7.28969e-05	0	0	0	0
1460	0	0	0	0	0.999781	0	0	7.28863e-05	0	0	0	0	0	0	0	0	0	0	0	0	0.000145773
1461	0	0	0	0	0	0	0	0	0	0	1	0	0	0	0	0	0	0	0	0	0
1462	0	0	0	0	0	0	0	0	0	0	0	0	0	0	0	7.29182e-05	0.999927	0	0	0	0
1463	0	0	0.000145815	0	0	0	0	0	0	0	0	0	0.999854	0	0	0	0	0	0	0	0
1464	0	0	0	0	0	0	0	0	0	0.999417	0	0	0	0	0	0	0	0.00058326	0	0	0
1465	0.000291694	0	0	0	0	0	0	0.000218771	0	0	0	0	0	0	0	0	0.000437541	0.999052	0	0	0
1466	0	0	0	0	0	0	0	0	0	0	0.999854	0	0	0.000145847	0	0	0	0	0	0	0
1467	0	0	0	0	0	0	0	0.000218834	0	0.999198	0	0	0.000364724	0	0	0.000218834	0	0	0	0	0
1468	0	0	0	0	0	0	0	0	0	0	0	0	0	0	0	0	1	0	0	0	0
1469	0	0	0	0.000145921	0	0.999854	0	0	0	0	0	0	0	0	0	0	0	0	0	0	0
1470	0.000437828	0	0	0	0.000145943	0	0	0	0	0	0	0	0	0	0	0	0.999416	0	0	0	0
1471	0	0	0	0	0	0	0.0255437	0	0	0	0	0	0.973799	0	0	0	0.000583856	0	0	0	7.2982e-05
1472	7.30834e-05	0	0	0	0	0.0004385	0	0.00197325	0	0	0	0	0	0	0	0	0	0	0.997515	0	0
1473	0	0	0	0	0	0	0	0	0	0.00204978	0	0	0.99795	0	0	0	0	0	0	0	0
1474	0	0	0	0	7.31797e-05	0	0	0	0	0	0	0	0	0	0	0	0.99978	0.000146359	0	0	0
1475	0	0	0.00255568	0	0	0	0	0	0	7.30194e-05	0	0	0.997225	0	0	0	0.000146039	0	0	0	0
1476	0	0	0	0	0	0	0	0	0	0	1	0	0	0	0	0	0	0	0	0	0
1477	0	0	0	0	0	0	0	0.999344	0	0	0	0.000510576	0	0	0	0	0	0	0.000145879	0	0
1478	0	0	0	0	0	0	0	0	0	0	1	0	0	0	0	0	0	0	0	0	0
1479	0.993726	0	0	0	0	0	0	0	0	0	0	0	0	0	0	0	7.29554e-05	0.000218866	0.00598234	0	0
1480	0	0	0	0	0	0	0.999781	0	0	0	0	0	0.000145911	0	0	0	0	0	0	0	7.29554e-05
1481	0	0	0	0.000145868	0	0	0	0	0	0.998468	0	0	0.00123988	0	0	0.000145868	0	0	0	0	0
1482	0	0	0	0	0	0	0	0.998468	0	0	0	0.000948075	0	0	0	0	0	7.29288e-05	0.000510502	0	0
1483	0	0	0	0	7.29288e-05	0	0	0	0	0	0	0	0	0	0	0	0.999927	0	0	0	0
1484	0	0	1	0	0	0	0	0	0	0	0	0	0	0	0	0	0	0	0	0	0
1485	0	0	0	0	0	0	0.000437669	0	0	0	0	0	0	0	0	0	0	0	0	0	0.999562
1486	0	0	0	0	0.999854	0	0	0	0	0	0	0	0	0	0	0	0	0	0	0	0.00014589
1487	0	0	0	0	0	0	0.997593	0	0	0	0	0	0.00182335	0	0	0	0	0	0	0	0.000583473
1488	0	0	0	0	0	0	0	0	0	0	0	0	0.999781	0	0	0	7.29395e-05	7.29395e-05	0	0	7.29395e-05
1489	0.0016781	0	0	0	0	0	0	0.000510725	0	0	0	0	0.00787976	0	0	0	0.000802568	0.989129	0	0	0
1490	0	0	0	0	0.000218882	0	0	0	0	0	0	0	0	0	0	0	0	0	0	0	0.999781
1491	0	0	0	0	0	0	0	0.999489	0	0	0	0	0	0	0	0	0	0.000145953	0.000364884	0	0
1492	0	0	0	0	0	0	0	7.2998e-05	0	0	0.999927	0	0	0	0	0	0	0	0	0	0
1493	0	0	0	0	0	0	0	0	0	0	0	0	0	0	0	0	1	0	0	0	0
1494	0	0	0	0	0	0	0	0	0	0	0	0	0	0	0	0	7.2998e-05	0.999927	0	0	0
1495	0	0	0	0	0	0	0	0	0	7.29927e-05	0	0	0.999927	0	0	0	0	0	0	0	0
1496	0	0	0	0	0	0	0	0	0	0	1	0	0	0	0	0	0	0	0	0	0
1497	1	0	0	0	0	0	0	0	0	0	0	0	0	0	0	0	0	0	0	0	0
1498	0	0	0	0	0	1	0	0	0	0	0	0	0	0	0	0	0	0	0	0	0
1499	0	0	0	0	0	0	1	0	0	0	0	0	0	0	0	0	0	0	0	0	0
1500	0	0	0	0	0	0	0	0	0	0	0	0	0	0	0	0	0	0	0	1	0
1501	0	0	0	0	0	0	0	1	0	0	0	0	0	0	0	0	0	0	0	0	0
1502	0	0	0	0	0.000145879	0	0	7.29395e-05	0	0	0.999781	0	0	0	0	0	0	0	0	0	0
1503	0	0	0	0	0	0	0	1	0	0	0	0	0	0	0	0	0	0	0	0	0
1504	0	0	0	0	0	0	0	1	0	0	0	0	0	0	0	0	0	0	0	0	0
1505	0	0	0	0	0	0	0	0	0	0	0	0	0	0	1	0	0	0	0	0	0
1506	0	0	0	0	0	0	0	0	0	0	1	0	0	0	0	0	0	0	0	0	0
1507	0	0	0	0	0	0	0	0	0	0	0	1	0	0	0	0	0	0	0	0	0
1508	0	0	0	0	0	0	0	0	0	0.998322	0	0	0	0	0	0.00160502	0	7.29554e-05	0	0	0
1509	0	0	1	0	0	0	0	0	0	0	0	0	0	0	0	0	0	0	0	0	0
1510	0	0	0	0	0	0	0	0	0	0	0	0	0	0	0	0	1	0	0	0	0
1511	0	0	0	0	0	0	0	0	0	0.999854	0	0	0	0	0.000145868	0	0	0	0	0	0
1512	0	0	0	0	0	1	0	0	0	0	0	0	0	0	0	0	0	0	0	0	0
1513	0	0	0	0	0	0	0	0.999781	0	0	0	0.000145943	7.29714e-05	0	0	0	0	0	0	0	0
1514	0	0	0	0	1	0	0	0	0	0	0	0	0	0	0	0	0	0	0	0	0
1515	0	0	0	0.999781	0	7.29607e-05	0	0	0	0	0	0	0	0	0	0	0	0	0.000145921	0	0
1516	0	0	0	0	0.000145921	0	0	0	0	0.999708	0	0	7.29607e-05	0	0	7.29607e-05	0	0	0	0	0
1517	0	0	1	0	0	0	0	0	0	0	0	0	0	0	0	0	0	0	0	0	0
1518	0	0	0	0	0	0	0	0	0	0	0	0	0	0	0	0	0	0	0	1	0
1519	0	0	0	0	0	1	0	0	0	0	0	0	0	0	0	0	0	0	0	0	0
1520	7.30834e-05	0	0	0.999927	0	0	0	0	0	0	0	0	0	0	0	0	0	0	0	0	0
1521	0	0	0	0	0	1	0	0	0	0	0	0	0	0	0	0	0	0	0	0	0
1522	0	0	0.000219042	0	0	0	0	0	0	0	0	0	0	0	0	0	0	0	0	0	0.999781
1523	0	0	0	0	0	0	0	0.970215	0	0	0	7.30034e-05	0	0	0	0	0	0	0.0297124	0	0
1524	0.00343066	0	0	0	0	0	0	0	0	0	0	0	0	0	0	0	0	0.996569	0	0	0
1525	0	0	1	0	0	0	0	0	0	0	0	0	0	0	0	0	0	0	0	0	0
1526	0	0	0	0	0	0	1	0	0	0	0	0	0	0	0	0	0	0	0	0	0
1527	0	0	0	0	0	0	0	0	0	0	0	1	0	0	0	0	0	0	0	0	0
1528	0	0	0	0	1	0	0	0	0	0	0	0	0	0	0	0	0	0	0	0	0
1529	0	0	0	0	0	0	0	0.999271	0	0	0.000291737	0	0	0	0	0	0	0	0.000437605	0	0
1530	0	0	0.000583473	0	0	0	0	0	0	0	0	0	0.999271	0	0	0	0.000145868	0	0	0	0
1531	0	0	0	0	0	0	0	0	0	0	1	0	0	0	0	0	0	0	0	0	0
1532	0	0	0	0.00014589	0	0	0	0	0	0.997812	0	0	0.000510613	0	0	0.00153184	0	0	0	0	0
1533	0	0	0	0	0	0	0	0.000802451	0	0	0	0	0	0	0	0	0	0	0.999198	0	0
1534	0	0	0	0	1	0	0	0	0	0	0	0	0	0	0	0	0	0	0	0	0
1535	0	0	0	0	1	0	0	0	0	0	0	0	0	0	0	0	0	0	0	0	0
1536	0	0	0.000145943	0	0	0	0	0	0	0	0	0	0.999051	0	0	0	0.000802685	0	0	0	0
1537	0.999562	0	0	0	0	0	0	0	0	0	0	0	0	0	0	0	0.000437701	0	0	0	0
1538	0	0	0	0	0.00014589	0	0	0	0	0	0	0	0	0	0	0	0	0	0	0	0.999854
1539	0	0	0	0	0	0	0	0	0	0.999927	0	0	0	0	0	7.29395e-05	0	0	0	0	0
1540	0	0	0	0	0	0	0	0	0	0	0	0	0	0	0	0	0	1	0	0	0
1541	0	0	0	0	0	0	0	0	0	0	0	0	0	0	0	0	0	0	0	0	1
1542	0	0	0	0	0	0	7.29235e-05	0	0	0	0.999927	0	0	0	0	0	0	0	0	0	0
1543	0	0	0	0	7.29182e-05	0	0	0	0	0	0.999927	0	0	0	0	0	0	0	0	0	0
1544	0	1	0	0	0	0	0	0	0	0	0	0	0	0	0	0	0	0	0	0	0
1545	0	0	0	0	1	0	0	0	0	0	0	0	0	0	0	0	0	0	0	0	0
1546	0	0	0	0	0	0	0.999854	0	0	0	0	0	0	0	7.29288e-05	0	0	0	0	0	7.29288e-05
1547	0	0	0	0	0	0	0	0	0	0.999635	0	0	0	0	0	0.000364671	0	0	0	0	0
1548	0	0	0	0	0	1	0	0	0	0	0	0	0	0	0	0	0	0	0	0	0
1549	0	0	0	0	0	0	0	0	0	0	0	0	0	0	0	0	0	0	0	0	1
1550	0	0	0	0	0	0.971047	0	0	0	0	0	0	0	0	0	0	0.0289527	0	0	0	0
1551	0	0	0	0	0	0	0	0	0	0.0027713	0	0	0	0	0	0.997229	0	0	0	0	0
1552	0.999781	0	0	0	0	0	0	0	0	0	0	0	0	0	0	0	0.000145847	7.29235e-05	0	0	0
1553	0	0	0	0	0	0	0	0	0	0.998614	0	0	0	0	0	0.00138595	0	0	0	0	0
1554	0	0	0	0	0	0	0	0	0	0	0.999562	0.000291907	0	0	0	0	0	0	0.000145953	0	0
1555	0	0	0	0.999343	0.000145985	7.29927e-05	0	0	0	0.000291971	0	0	0	0	0	0	0	0	0.000145985	0	0
1556	0	0.999854	0	0	0.000145975	0	0	0	0	0	0	0	0	0	0	0	0	0	0	0	0
1557	0	0	0.999124	0	0	0	0	0	0	0	0	0	0.000875848	0	0	0	0	0	0	0	0
1558	0.000145996	0	0	0	0	0	0	0	0	0	0	0.999708	0	0	0	0	0	7.2998e-05	7.2998e-05	0	0
1559	0	0	0	0	0	0	0	0	0	0	0	0	0.999781	0	0	0	7.29927e-05	0	0	0	0.000145985
1560	0	0	0	0	0	0	0	0	0	0.000145964	0	0	0	0	0	0	7.2982e-05	0.999781	0	0	0
1561	0	0	0	0	0	0	0	0	0	0	0	0	0	0	0	0	0.999854	0.000145996	0	0	0
1562	0	0	0.999854	0	0	0	0	0	0	0	0	0	0	0	0	0	0	0	0	0	0.000146007
1563	0	0	0	0	0	0	0	0.000511024	0	0	0.999489	0	0	0	0	0	0	0	0	0	0
1564	0	0	0	0	0	0	0	0	0	0	1	0	0	0	0	0	0	0	0	0	0
1565	0	1	0	0	0	0	0	0	0	0	0	0	0	0	0	0	0	0	0	0	0
1566	0	0	0	0	0.000146017	0	0	0.000365043	0	0	0.000146017	0	0	0	0	0	0	0	0.999343	0	0
1567	0	0	0	0	0	0	0.000145911	0	0	0	0.999854	0	0	0	0	0	0	0	0	0	0
1568	0	0	0.000145751	0.999708	0	0	0	0	0	0.000145751	0	0	0	0	0	0	0	0	0	0	0
1569	0	0	0	0	0	0.000145762	0	0	0	0	0.999854	0	0	0	0	0	0	0	0	0	0
1570	0	0	0	0	0	0	0	0.999708	0	0	0	0	0	0	0	0	0	0	0.000218643	0	7.2881e-05
1571	0	0	0.999927	0	0	7.29076e-05	0	0	0	0	0	0	0	0	0	0	0	0	0	0	0
1572	0	0.000145815	0	0	0	0.000656168	0	0.000218723	0	0	0	0	0.000145815	0	0	7.29076e-05	0.998761	0	0	0	0
1573	7.28916e-05	0	0	0	0	7.28916e-05	0	0	0	0	0	0	0	0	0	0	0.999854	0	0	0	0
1574	0	0	0	0	0	0	0	0	0	7.28969e-05	0	0	0	0	0	0	0	0	0	0	0.999927
1575	0	0	0	0	0	0	0	0	0	0	0	0	0	0	0	0	0	0	0	1	0
1576	0	0	0	0	0	0	0	0	0	0.999854	0	0	0	0	0	0.000145815	0	0	0	0	0
1577	0	0	0	0	0	0	0	0	0	0	0	0	0	0	0	0	1	0	0	0	0
1578	0	0	0	0	0	0	0	0.000437445	0	0	0	0.999563	0	0	0	0	0	0	0	0	0
1579	0	0	0	0	0	0	0	0	0	0	0	0	0	0	0	0	1	0	0	0	0
1580	0	0	0	0	0	0	0	0	0	0.999927	0	0	0	0	0	7.29076e-05	0	0	0	0	0
1581	0	0	0	0	0	0	0	0.000364538	0	0	0	7.29076e-05	0	0	0	0	0	0	0.999563	0	0
1582	0	0	0	0	0.998469	0	0	0	0	0	0	0	0	0	0	0	0	0	0.00153106	0	0
1583	0	0	0	0	0	0	0	0	0	0	1	0	0	0	0	0	0	0	0	0	0
1584	0	0	0	1	0	0	0	0	0	0	0	0	0	0	0	0	0	0	0	0	0
1585	0	0	0	0	0	0	0	0	0	0	0	0	0	0	1	0	0	0	0	0	0
1586	0	0	0	0	0	0	0	0	0	1	0	0	0	0	0	0	0	0	0	0	0
1587	0	0	0	0	0	0	0	0	0	0	0	0	0	0	0	0	0	0	1	0	0
1588	0	0	0	0	0	0	0	0.998906	0	0	0	0	0	0	0	0	0	0.000291609	0.000801925	0	0
1589	0	0	0	7.29022e-05	0	0	0	0	0	0.990887	0	0	0.000145804	0	0	0.00889407	0	0	0	0	0
1590	0	0.000145815	0	0	0.000145815	0	0.00415573	0	0	0	7.29076e-05	0	0	0.000145815	0	0	0	0	0	0	0.995334
1591	0	0	0	0	0	0	0	0.999635	0	0	0.000145815	0	0	0	0	0	0	0.000218723	0	0	0
1592	0	0	0.000145847	0	0.000364618	0	0	0.0012397	0	0	0.997958	0	0	0	0	0	0	0	0.000291694	0	0
1593	0	7.29554e-05	0	0	0	0.0233457	0	0.000437733	0	0	0	0	0.0193332	0	0	7.29554e-05	0.956737	0	0	0	0
1594	0	0	0	0	0	0	0.000145868	0	0	0	0	0	0	0	0.999635	0	0.000218802	0	0	0	0
1595	0	0	0.999781	0	0	0	0	0	0	0	0	0	0	0	0	0	0	0	0	0	0.000218818
1596	0.998614	0	0	7.29448e-05	0	0	0	0	0	0	0	0	0	0	0	0	0	0.000948282	0.000364724	0	0
1597	0	0.000218818	0	0	0	0.000948213	0	0.000437637	0	0	0	0	0.00218818	0	0	0	0.996207	0	0	0	0
1598	0	0	0	0	7.29288e-05	0	0	0	0	0	0.999927	0	0	0	0	0	0	0	0	0	0
1599	0	0	0	0	0	0	0.988	0	0	0	0	0	7.31689e-05	0	0	0.00943879	0	0	0	0	0.00248774
1600	0	0	0	0	0	0	0	0	0	0	0	0	0	0	0	1	0	0	0	0	0
1601	0	0	0	0	0	0	0	0.000585437	0	0	0	0	0	0	0	0	0	0	0.999415	0	0
1602	0	0	0	0	0	0	0	0	0	0.999561	0	0	0	0	0	0.000439207	0	0	0	0	0
1603	0	0	0	0	0	1	0	0	0	0	0	0	0	0	0	0	0	0	0	0	0
1604	0	0.998976	0	0	0	0	0	0	0	0	0	0	0	0	0	0	0	0	0	0	0.00102437
1605	0	0	0	0	0	0	0.997658	0	0	0	0	0	0.000219523	0	0	0	0	0	0	0	0.00212205
1606	0	0	0	0	0	0	0	0	0	0	0	0	0	0	0	0	1	0	0	0	0
1607	0	0	0	0	0.999927	0	0	0	0	0	7.2881e-05	0	0	0	0	0	0	0	0	0	0
1608	0	0	0	0	0	0	0	0	0	1	0	0	0	0	0	0	0	0	0	0	0
1609	0	0	0	0	0	0	0	0	0	0	1	0	0	0	0	0	0	0	0	0	0
1610	0	0	0	0	0	0	0	0	0	0	0	0	0	0	0	0	0	0	0	1	0
1611	0	0	0	0	1	0	0	0	0	0	0	0	0	0	0	0	0	0	0	0	0
1612	0	0	0	0	0	0	0	0	0	0	1	0	0	0	0	0	0	0	0	0	0
1613	0	0	0	0	0	0	0	0	0	0.999636	0	0	0.000145719	0	0	0.000218579	0	0	0	0	0
1614	0	0.00116576	0	0	0	0	0.00182149	0	0	0	0	0	0	0	0	0.997013	0	0	0	0	0
1615	0	0	0	0	0	0	0	0	0	0	1	0	0	0	0	0	0	0	0	0	0
1616	0	0	0	0	0	0	0.000218579	0	0	0	0	0	0.999781	0	0	0	0	0	0	0	0
1617	0.000437254	0	0	0	0	0	0	0.0145023	0	0	0.000145751	0.00051013	0.000291503	0	0	0	0	0	0.984113	0	0
1618	1	0	0	0	0	0	0	0	0	0	0	0	0	0	0	0	0	0	0	0	0
1619	0	0	0.00014573	0.998616	0	0.000218595	0	0	0	0.000874381	0	0	0	0	0	0	0	0	0.00014573	0	0
1620	0	0	0	0	0.999053	0	0	0	0	0	0.000437254	0	0	0	0	0	0	0	0	0	0.00051013
1621	0	0	0	0	0	0	0	0.000874954	0	0	0	7.29129e-05	0	0	0	0	0	0.999052	0	0	0
1622	0	0	0	0	0	0	0	0.000729288	0	0	0	0	0	0	0	0	0	0	0.999271	0	0
1623	0	1	0	0	0	0	0	0	0	0	0	0	0	0	0	0	0	0	0	0	0
1624	0	0	0	0	0	0	0	0	0	0	0	0	0	1	0	0	0	0	0	0	0
1625	0	0	0	0	0	0	0	0	0	0	0	0	0	0	0	0	0	0	0	1	0
1626	0	0	0	0	0	0	0	0	0	0	0	0	0	0	0	0	0	0	1	0	0
1627	0	0	0	0	0	7.29129e-05	0	0	0	0	0	0	0	0	0	0	0	0	0.999927	0	0
1628	0	0	7.29076e-05	0	0	0	0	0	0	0	0	0	0.999927	0	0	0	0	0	0	0	0
1629	0	0	0	0	0	0	0	0.999635	0	0	7.29501e-05	0	0	0	0	0	0	0	0.0002918	0	0
1630	0	0	0.999854	7.29607e-05	0	0	0	0	0	0	0	0	0	0	0	0	0	7.29607e-05	0	0	0
1631	0	0.000437796	0	0	0	0	0.000145932	0	0	0	0	0	0	0	0	0	0	0	0	0	0.999416
1632	0	0	0	0	0	0	0.999416	7.29554e-05	0	0	0	0	0	0	0	0.000510688	0	0	0	0	0
1633	0	0	7.29554e-05	0	0	0	0	0	0	0	0	0	0	0.999927	0	0	0	0	0	0	0
1634	0	0	0	0	0	0	0	0	0	0	7.29767e-05	0	0	0	0	0	0	0.999927	0	0	0
1635	0	0	0	0	0	0	0.999927	0	0	0	0	0	0	0	0	0	0	0	7.29554e-05	0	0
1636	0	0	0	0	0	0	0	0.0001459	0	0	0	0.999635	0	0	0	0	0	0	0.00021885	0	0
1637	0	0	0	0	0	0	0	0	0	0.999052	0	0	0	0	0	0.00094849	0	0	0	0	0
1638	1	0	0	0	0	0	0	0	0	0	0	0	0	0	0	0	0	0	0	0	0
1639	0	0	0	0	0	0	0	0.999927	0	0	0	7.30034e-05	0	0	0	0	0	0	0	0	0
1640	0	0	0	0	0	0	0	0	0	0	1	0	0	0	0	0	0	0	0	0	0
1641	0.000146028	0	0	0	0	0	0	7.3014e-05	0	0	0	0	7.3014e-05	0	0	0	0.000438084	0.99927	0	0	0
1642	0	0	0	0	0	0	0	0	0	0	0	0	0	0	0	0	0	0	0	0	1
1643	0	0	0	0	0	0	0	0.999489	0	0	0	0.000146049	0	0	0	0	0	0	0.000365123	0	0
1644	0	0	0.985395	0.0145319	0	0	0	0	0	0	0	0	7.30247e-05	0	0	0	0	0	0	0	0
1645	0	0	0	0	0	0	0	0.00051121	0	0	0.999489	0	0	0	0	0	0	0	0	0	0
1646	0	0	0	0	0.000146049	0	0	0.00146049	0	0	0	0	0	0	0	0	0	0	0.998393	0	0
1647	0	0	0	0	0	0	0	0	0	0.00233696	0	0	0	0	0	0.99759	7.303e-05	0	0	0	0
1648	0	0	0	0	0	0	0	0.00314052	0	0	0.000657318	0.994668	0	0	0	0	0	0.000438212	0.00109553	0	0
1649	0	0	0	0.00328683	0	0.994376	0	0	0	0	0	0	0	0	0	0.0023373	0	0	0	0	0
1650	0	0	0	0	0.00036531	0	0	0	0	0	0.999489	0	0	0	0	0	0.000146124	0	0	0	0
1651	0	0	0	0	0	0	0	0.999635	0	0	7.303e-05	0	0	0	0	0	0	0	0.00029212	0	0
1652	0	0	0	0	0	0	0	0	0	7.3046e-05	0	0	0.998977	0	0	0	0.000949598	0	0	0	0
1653	0	0	0	0	0	0	0	0.639248	0	0	0.000146231	0.000877385	0	0	0	0	0	7.31154e-05	0.359655	0	0
1654	0	0	0.99715	0	0	0	0	0	0	0	0	0	0.00285004	0	0	0	0	0	0	0	0
1655	0	0	0	0	0	0.000365417	0	0	0	0.00533509	0	0	0	0	0	0.994299	0	0	0	0	0
1656	0	0	0	0	0	0	0	0.974863	0	0	0.000584582	0.000511509	0	0	0	0	0	0.0186335	0.00540738	0	0
1657	0	0	0	0	0	0	0.00613811	0	0	0	0	0	0	0	0	0	7.30727e-05	0.000219218	0	0	0.99357
1658	0	0	0	0	0	0	0	0.994587	0	0	7.31529e-05	0	0	0	0	0	0	0.0051207	0.000219459	0	0
1659	0	0	0	0	0	0	0	0	0	0.999927	0	0	0	0	0	7.32011e-05	0	0	0	0	0
1660	0	0	0.000146381	0	0	7.31904e-05	0	7.31904e-05	0	0	0	0	0.997292	0	0	0	0.00241528	0	0	0	0
1661	0	0	0.0002197	0	0	0	0	0	0	0.663786	0	0	0.334163	0	0	7.32332e-05	0.00168436	7.32332e-05	0	0	0
1662	0	0	0	0	0	0	0.996267	0	0	0	7.31904e-05	0	0.00109786	0	0.000585523	0.000365952	0	0	0	0	0.00161019
1663	0	0	0	0.00117122	0	0	0	0	0	0.994217	0	0	0.000292804	0	7.32011e-05	0.00424566	0	0	0	0	0
1664	0	0	0	0	0.99861	0	0	0	0	0	0.000731743	0	0	0	0	0	0.000365872	0	0	0	0.000292697
1665	0	0	0.000658521	0	0	0	0	7.31689e-05	0	0	0	0	0.998537	0	0	0	0.000219507	7.31689e-05	0	0	0.000439014
1666	0	0	0.999561	0	0	0.000146424	0	0	0	0	0	0	0.000146424	0	0	0	0	0	0	0	0.000146424
1667	0	0	0.00512558	0.994142	0	0.000366113	0	0	0	0.00029289	0	0	0	0	0	0	0	0	7.32225e-05	0	0
1668	0	0	0	0	0.999192	0	0	0	0	0	0	0	0	0	0	0	0	0	0	0	0.000807517
1669	0	7.31743e-05	0	0	7.31743e-05	0	0	0	0	0	0	0	0	0	0	0	0	0	0	0	0.999854
1670	7.32064e-05	0	0	0	0	0	0	0.000951684	0	0	7.32064e-05	0	0	0.000146413	0	0	0	0.998755	0	0	0
1671	0	0	0	0	0.000146413	0	0	0	0	0	0	0	0	0	0	7.32064e-05	0.998975	0.000292826	0	0	0.000512445
1672	0	0	0	0	0	0	0	0	0	0	0	0	0.998902	0	0	0	0.00109834	0	0	0	0
1673	0	0	0	0	0	0	0	0	0	0	1	0	0	0	0	0	0	0	0	0	0
1674	0	0	0	0	1	0	0	0	0	0	0	0	0	0	0	0	0	0	0	0	0
1675	0	0	0	0	0	0	0.000146811	0	0	0	0	0	0	0	0	0	0.000146811	0	0	0	0.999706
1676	0	0	0	0	0	0	0	1	0	0	0	0	0	0	0	0	0	0	0	0	0
1677	0	0	0.000146832	0	0	0	0	0	0	0	0	0	0.999119	0	0	0	0.000587328	0.000146832	0	0	0
1678	0	0	0	0	0.000146617	0	0	0	0	0	0	0	0	0	0	0	0	0	0	0	0.999853
1679	0	0	0	0	0	0	0	0	0	0	0	0	1	0	0	0	0	0	0	0	0
1680	0	0	0	0	0.999927	0	0	0	0	0	0	0	0	0	0	0	0	0	0	0	7.30674e-05
1681	0	0	0	0	0	0	0	0	0	0	0	0	0	0.00021917	0	0	0.999781	0	0	0	0
1682	0	0	1	0	0	0	0	0	0	0	0	0	0	0	0	0	0	0	0	0	0
1683	0	0	0	0	0	0	0	0	0	0	0	0	1	0	0	0	0	0	0	0	0
1684	0	0	0	0	0	0	0	0	0	0	0	0	0	0	0	0	0	1	0	0	0
1685	0	0	0	0	0	0	1	0	0	0	0	0	0	0	0	0	0	0	0	0	0
1686	0	0	0	0	0	0	0	0	0	0	1	0	0	0	0	0	0	0	0	0	0
1687	0	0	0	0	0	0	0	0	0	0	0.999927	0	0	0	0	0	7.29874e-05	0	0	0	0
1688	0	0	0	0	0	0	0	0	0	0	0	0	0	0	0	0	0	1	0	0	0
1689	0	0	0	0	0	0	0	0	0	0.999854	0	0	0.000146017	0	0	0	0	0	0	0	0
1690	0	7.2982e-05	0	0	0	0	0.959641	0	0	0	7.2982e-05	0	0.00138666	0	0.000291928	0	0	0	0	0	0.0385345
1691	0	0	0	0	0	0	0	0.999927	0	0	0	7.29501e-05	0	0	0	0	0	0	0	0	0
1692	0	0	0	0	0	0	0	0	0	0	0	0	0	0	0	0.999927	0	0	0	7.29448e-05	0
1693	0	0	0	0	0	0	0	0.995914	0	0	0	0	0	0	0	0	0	7.29714e-05	0.00401343	0	0
1694	0.999051	0	0	0	0	0	0	0	0	0	0	0	0	0	0	0	0.000145943	0.000802685	0	0	0
1695	0	0	0	0	0	0	0	0	0	0	0	0	1	0	0	0	0	0	0	0	0
1696	0	0	0	0	0	0	0	0	0	0	0	0	0	0	0	0	1	0	0	0	0
1697	0	0	7.2982e-05	0.999854	0	0	0	0	0	7.2982e-05	0	0	0	0	0	0	0	0	0	0	0
1698	0	0	0	0	0	0	0	0	0	0	0.994964	0	0	0	0	0	0.00503576	0	0	0	0
1699	0	0	0	0.998833	0	0.000437796	0	0	0	0.000729661	0	0	0	0	0	0	0	0	0	0	0
1700	0	7.29874e-05	0.000291949	0	0	0.000437924	0	0	0	0	0	0	0.0294869	0	0	0.000218962	0.969491	0	0	0	0
1701	0	0	0.000510427	0	0	0	0.000364591	0	0	0	0	0	0.999125	0	0	0	0	0	0	0	0
1702	0	7.29661e-05	0	0	0	0	0.000145932	0	0	0	0	0	0	0	0	0	0	0	0	0	0.999781
1703	0	0	0	0	0	0	0	0	0	0.000218834	0	0	0.999781	0	0	0	0	0	0	0	0
1704	0	0	0	7.29395e-05	0	0	0	0	0	0.999562	0	0	0.000145879	0	0	0.000218818	0	0	0	0	0
1705	0	0	0	0	7.29554e-05	0	0	7.29554e-05	0	0	0.999635	0	0	0	0	0	0.000218866	0	0	0	0
1706	0	0	0	0	0.000145868	0	0	0	0	0	0	0	0	0	0	0	0	0	0	0	0.999854
1707	0	0	0	0	0	0	0.97195	0	0	0	0	0	0.00036523	0	0.0259313	7.3046e-05	0	0	0	0	0.00168006
1708	0	0	0	0	0	0	0	0	0	0	0.000145879	0	0	0.999708	0	0	0.000145879	0	0	0	0
1709	0.000729501	0	0	0	0	0	0	0.000802451	0	0.0002918	0	0	0	0	0	0	0.000510651	0.997666	0	0	0
1710	0	0	0	0	0	0	0	0	0	0	7.30727e-05	0	0	0.999562	7.30727e-05	0	0.000146145	0.000146145	0	0	0
1711	0	0	0	0.999708	0	0	0	0	0	0.000292355	0	0	0	0	0	0	0	0	0	0	0
1712	0.00168043	0	0	0	0	0	0	0.000438372	0	0	0	0	0.000584496	0	0	0	0.00131512	0.995982	0	0	0
1713	0	0	0	0	0	0	0	0	0	0	1	0	0	0	0	0	0	0	0	0	0
1714	7.3014e-05	0	0.000219042	0.997371	0	0.000219042	0	0	0	0.00211741	0	0	0	0	0	0	0	0	0	0	0
1715	0	0	0.000584112	0	0	0	0	0	0	0.00036507	0	0	0.997371	0	0	0	0.00160631	7.3014e-05	0	0	0
1716	0	0	0	0	0	0	0	0.992556	0	0	0.000145953	0.006276	0	0	0	0	0	0.00021893	0.000802744	0	0
1717	0	0	0	0	0	0	0	0.000145985	0	0	0.999635	0	0	7.29927e-05	0	0	0.000145985	0	0	0	0
1718	0.00292013	0	0	0	0	0	0	0.00518324	0	0	0.000146007	0	0	0.000146007	0	0	0	0.991605	0	0	0
1719	0	0.000729767	0.000364884	0	0	0	0	0.00021893	0	0.00021893	7.29767e-05	0	0.948843	0	0	0	0.0108735	7.29767e-05	0	0	0.0386047
1720	0	0	0	0	0	0	0	0	0	0	0.00255232	0	0	0.99475	0.00196893	0	0.000583388	0.000145847	0	0	0
1721	0.000145879	0	7.29395e-05	0	0	0	0	0.0218089	0	0	0	0	0	0	0	0	0	0	0.977972	0	0
1722	0	0	0	0.00080292	0	0.000510949	0	0.000291971	0	0.997883	0	0	0.000218978	0	0	0.000291971	0	0	0	0	0
1723	0	0.021893	0.00021893	0	0	0.195505	0	7.29767e-05	0	0	0	0	0.0131358	0	0	0.00021893	0.768737	0	0	0	0.00021893
1724	0	0	0.0686131	0	0	0	0	7.29927e-05	0	0.000583942	0	0	0.929343	0	0	0	0.00138686	0	0	0	0
1725	7.3046e-05	0	0.0409058	0.22279	0	0.733674	0	0	0	0	0	0	0.000146092	0	0	0.00153397	0	0	0.000876552	0	0
1726	0	0	0	0.00284381	0	0.000656264	0	0.000437509	0	0.955666	0	0	0.00233338	0	0	0.0380633	0	0	0	0	0
1727	0	0	0	0.00532225	0	0	0	0	0	0.984106	0	0.00123943	0.000729076	0	0	0.00845728	0	0.000145815	0	0	0
1728	0.00240648	0	0	0	0	0	0	0.00320863	0	0.000145847	0	0	0	0	0	0	0.000218771	0.99402	0	0	0
1729	0	0	0	0	0	0	0	0	0	0	0.997229	0.000729182	0	0.00138545	0.000656264	0	0	0	0	0	0
1730	0	0	0	0	0	0.000656072	0	0.00116635	0	0	0	0	0.0309812	0	0	0	0.967196	0	0	0	0
1731	0	7.28969e-05	0.952034	0.0024785	0	0.0407494	0	0	0	0	0	0	0.00444671	0	0	0	0.000145794	0	0	0	7.28969e-05
1732	0	0.00226294	0	0	7.2998e-05	0	0.00328491	0	0	0	0	0	0	0	0	0	0.000291992	0	0	0.000218994	0.993868
1733	0	0.987296	0	0	0.000292056	0.000584112	0	0	0	0	0	0	0	0	0	0.00613318	0.000584112	0	0	0.000146028	0.00496495
1734	0	0	0	0	0	0	0	0.975824	0	0	7.30407e-05	0.00109561	0	0	0	0	0	0.00175298	0.0212548	0	0
1735	0	7.30353e-05	0.0197926	0	0	0.970129	0	0	0	0	0	0	0	0	0	0	0.0100058	0	0	0	0
1736	0	0	0	0.00269915	0	0.0001459	0	0	0	0.995769	0	0	0	0	7.29501e-05	0.0013131	0	0	0	0	0
1737	0	0	0.00014589	0	0	0	0	0.000510613	0	0.00189656	0	0	0.986068	0	0	0	0.0048873	0.00649209	0	0	0
1738	0.00153184	0	0	0	0	0.00014589	0	0.00364724	0	0	0	0	0	0	0	0	0	0.00014589	0.994529	0	0
1739	0	7.29767e-05	0.995184	0.000875721	0	0.00182442	0	0	0	0	0	0	0.00197037	0	0	0	0	0	0	0	7.29767e-05
1740	0	0	0	0	0	0	0	0	0	0	0.000802627	0	0	0.000875593	0	0	0.998322	0	0	0	0
1741	0	0	0	0	0	0	0	0.987889	0	0	0	0.00897417	0	0	0	0.000145921	0	0.00131329	0.0016781	0	0
1742	0	0	0	0	0	0	0	0.0136457	0	0	0.000437828	0.985333	0	0	0	7.29714e-05	0	0.000218914	0.000291886	0	0
1743	0	0	0	0	0.000218978	0	0	0	0	0	0.997518	0	0	0	0	0	0.00218978	0	7.29927e-05	0	0
1744	0	0	0	0	0	0	0	0	0	0	0.000583899	0	0	0.995037	0.000145975	0	0.00226261	0.00197066	0	0	0
1745	0.000437924	0	0	0	0	0	0	0	0	0	0.0555434	0	0	0.000291949	0	0	0.943581	0.000145975	0	0	0
1746	0	0	0	0	0.000218898	0	0	0.000437796	0	0	0.998395	0	0	0	0	0	0.000948559	0	0	0	0
1747	0	0	0	0	0.000583643	0	0	0	0	0	0.000510688	0	0	0.00116729	0	0	0.993653	0.00372073	0	0	0.000364777
1748	0	0	0.0019698	0	0	0	0	0.00328299	0	0	0	0	0.977384	0	0	0	0.0171445	0.000218866	0	0	0
1749	0	0	0	0.000218866	0	0	0	0	0	0.993288	0	0.000364777	0.000437733	0	0	0.00561757	0	7.29554e-05	0	0	0
1750	0	0	0	0.00444963	0	0	0	0	0	0.991393	0	0.00175067	0	0	0	0.00240718	0	0	0	0	0
1751	0	0	0	0	0.00379479	0	0.00021893	0.000291907	0	0	0.991754	0	0	0.00386777	0	7.29767e-05	0	0	0	0	0
1752	0	0	0	0	0.000145943	0	0	0.9946	0	0	0	7.29714e-05	0	0	0	0	0	0.000145943	0.00503503	0	0
1753	0	0	0	7.29554e-05	0	0	0	0	0	0.999562	0	0	0.000145911	0	0	0.000218866	0	0	0	0	0
1754	0	0	0	0	0	0	0	0	0	0	0.00350237	0	0	0.000291864	0	0	0.993944	0.00226195	0	0	0
1755	0	0	0	0	7.29767e-05	0	0	0	0	0	0	0	0	0.00189739	0	0	0.995475	0.00226228	0	0	0.000291907
1756	0.00306435	0	0	0	0	0	0	0.000729607	0	0	0	0	0	0	0	0	0	0.996206	0	0	0
1757	0	0	0	0	0	0	0	0.00700525	0	0	7.29714e-05	0.986135	0	0	0	0	0	0.00620257	0.000583771	0	0
1758	0	0	0	0	7.28969e-05	0	0	0.995626	0	0	7.28969e-05	0.00109345	0.000364485	0	0	0	0	0.00123925	0.00153084	0	0
1759	0	0	0	0	0	0.000511434	0	7.3062e-05	0	0.0177541	0	0	0	0	0	0.981588	7.3062e-05	0	0	0	0
1760	0.000438308	0	0	0	0	0	0	0.000949668	0	0	0	0	0	0	0	0	0.000219154	0.998393	0	0	0
1761	0	0	0	0	0	0	0.000438596	0	0	0	0	0	0.998904	0	0	0	0.000657895	0	0	0	0
1762	0	0.000146145	0	0	0	0	0.000438436	0	0	0	0	0	0	0	0	0	0	0	0	0	0.999415
1763	0	0.000365203	0	0	0	0	0	0	0	0	0	0	0.000219122	0	0	0	0.999416	0	0	0	0
1764	0	0	0	0	0	0	0	0	0	0.0261505	0	0	0	0	0	0.97385	0	0	0	0	0
1765	0	0	0	0	0	0	7.30087e-05	0	0	0	0	0	0	0	0.999927	0	0	0	0	0	0
1766	0	0	1	0	0	0	0	0	0	0	0	0	0	0	0	0	0	0	0	0	0
1767	0	0	0	0	0	0	0	0	0	0	1	0	0	0	0	0	0	0	0	0	0
1768	0	0.000218755	0	0	0	0	0.000218755	0	0	0	0	0	0	0	0	0	0	0	0	0	0.999562
1769	0	0	0	0	0	0	0	0	0	0	0	0	1	0	0	0	0	0	0	0	0
1770	0	0	0	0	0	0	0	0	0	0	1	0	0	0	0	0	0	0	0	0	0
1771	0	0	0	0	0.99949	0	0	0	0	0	0	0	0	0	0	0	0	0	0	0	0.000510278
1772	0	0	0	0	0	0	0	0	0	0	0	0	0	1	0	0	0	0	0	0	0
1773	0.000947591	0	0	0	0	0	0	0.000364458	0	0	0	0.0294482	0	0.000218675	0	0	7.28916e-05	0.968948	0	0	0
1774	0.000218707	0	0	0	0	0	0	0.000947729	0	0	0	0	0	0	0	0	0	0	0.998834	0	0
1775	0	0	0	0	0	0	0	0	0	0	7.28916e-05	0.000801808	0	0	0	0	0	0	0.999125	0	0
1776	0	0	0	0	0	0	0	0.996064	0	0	0	0	0	0	0	0	0	0.000291566	0.00364458	0	0
1777	0	0	1	0	0	0	0	0	0	0	0	0	0	0	0	0	0	0	0	0	0
1778	0	0	0	0	0	7.28863e-05	0	0	0	0.997595	0	0	0	0	0	0.00233236	0	0	0	0	0
1779	0	0	0	0	0	0	0	1	0	0	0	0	0	0	0	0	0	0	0	0	0
1780	0	0	0	0	0	0	0	0.998397	0	0	0.000145762	0	0	0	0	0	0	0.000218643	0.00123898	0	0
1781	0	0	1	0	0	0	0	0	0	0	0	0	0	0	0	0	0	0	0	0	0
1782	0	0	0	0	0	0	0.999708	0	0	0	0	0	0	0	7.29022e-05	0	0	0	0	0	0.000218707
1783	0	0	0	0	0	0	0	0	0	0	0.000145804	0	0	0	0	0	0.999781	7.29022e-05	0	0	0
1784	0	0	0	0	0	1	0	0	0	0	0	0	0	0	0	0	0	0	0	0	0
1785	0	0	0	0	0	0	0.000218691	0	0	0	0	0	0.999636	0	0	0	0	0	0	0	0.000145794
1786	0	0	0	0	0	0	0	0.000656072	0	0	0	0	0	0	0	0	0	0.999344	0	0	0
1787	0.990739	0	0.000218755	0.000291673	0	7.29182e-05	0	0	0	0	0	0	0	0	0	0	0.00350007	0.00466676	0.000510427	0	0
1788	0	0	0	7.29661e-05	0	0	0	0.000291864	0	0.999051	0	0	0.00036483	0	0	0.000218898	0	0	0	0	0
1789	0	0	0	0	0.0873369	0	0	0	0	0	7.29022e-05	0	0	0	0	0	0.90705	0.00488445	0	0	0.00065612
1790	0	0	0.000218643	0	0	0	7.2881e-05	0	0	0	0	0	0.999344	0	0	0	0.000364405	0	0	0	0
1791	0	0	0	0	0	0	0.000145911	0	0	0	7.29554e-05	0	0	0	0.999781	0	0	0	0	0	0
1792	0	0	0	0	0.0001459	0	0	0	0	0	0.999781	0	0	7.29501e-05	0	0	0	0	0	0	0
1793	0	0	0	0	0	0	0	0	0	0	0	0	0	0	0	0	0	0	0	0	1
1794	7.29501e-05	0	0	0	0	0	0	0	0	0	0	0	0	0	0	0	0	0.999927	0	0	0
1795	0.000364777	0	0	0	0	0	0	0.000218866	0	0	0	0	0	7.29554e-05	0	0	0	0.999343	0	0	0
1796	0.000291779	0	0	0	0	0	0	0.000948282	0	0	0	0	0	0	0	0	0.00014589	0.998614	0	0	0
1797	0	0	0	0	0.00233389	0	0	0	0	0	0	0	0	0.00123988	0	0	0.995259	0.000948144	0	0	0.000218802
1798	0	0	0	0	0	0	0.999344	0	0	0	0.000145836	0	7.29182e-05	0	0.000145836	0	0	0	0	0	0.000291673
1799	0	0	0	0	0	0	0.000874954	0	0	0	0	0	0	0.000145826	0.998906	7.29129e-05	0	0	0	0	0
1800	0	0	0	0	0	0	0	0.976668	0	0	0.0195406	0.000437477	0	0	0	0	0	0.00102078	0.00233321	0	0
1801	0	0	0	0	0	0	0	0	0	0	0	0	0	7.29554e-05	0	0	0.997155	0.00277231	0	0	0
1802	0	0	0	0	0.000145932	0	0	0	0	0	0.999781	0	0	0	0	0	7.29661e-05	0	0	0	0
1803	0.0063499	0	0	0	0	7.29874e-05	0	0	0	0	0	0.00598496	0	0	0	0	0	0	0.987592	0	0
1804	0	7.29927e-05	0	0	0	0	0.993942	0	0	0	0.000729927	0	0.00248175	0	0.000291971	0.00138686	0	0	0	0	0.00109489
1805	0	0	0.000145975	0	0	0	7.29874e-05	0	0	0	0	0	0.999781	0	0	0	0	0	0	0	0
1806	0	0	0	0	0	0	0	0	0	0	0	0	0.000145975	0	0	0	0.999854	0	0	0	0
1807	0.00065679	0	0	0	0	0	0	0.00021893	0	0	0	0	0	0	0	0	0	0.999124	0	0	0
1808	0	0	0	0	0	0	0	0	0	0	0	0	0	0	0	0	1	0	0	0	0
1809	0	0	0	0	0	0	0	7.29182e-05	0	0	0.999927	0	0	0	0	0	0	0	0	0	0
1810	0	0	0	0	0	0	0	0	0	0	0	0	0	0	0	0	0	0	0	0	1
1811	0	0.999927	0	0	0	0	0	0	0	0	0	0	0	0	0	0	7.28544e-05	0	0	0	0
1812	0	0	0	0	0	0	0	0.00043719	0	0	0.00043719	0.998907	0	0	0	0	0	0.000218595	0	0	0
1813	0	0	0	0	0	0	0	0	0	0	1	0	0	0	0	0	0	0	0	0	0
1814	0	0	0	0	0	0	0	0	0	0	0	0	0	1	0	0	0	0	0	0	0
1815	0	0	0	0	0	0	0	0	0	0	0	0	0	0	0	0	0	0	0	1	0
1816	0	0	0	0	0	0	0.999854	0	0	0	0	0	0	0	0	0	0	0	0	0	0.000145719
1817	0	0	0	0	0	0	1	0	0	0	0	0	0	0	0	0	0	0	0	0	0
1818	0	0	0	0	0	0	0	0.997595	0	0	0	0	0	0	0	0	0.000218643	0	0.00218643	0	0
1819	0	0	0	0	0	0	0	0	0	0	0	0	1	0	0	0	0	0	0	0	0
1820	0	0	0	0	0	0	0	0	0	0	0	0	0	0	0	1	0	0	0	0	0
1821	0	0	0	0	0.999854	0	0	0	0	0	7.28969e-05	0	0	0	0	0	0	0	0	0	7.28969e-05
1822	0	0	0	0	0	0	0	0	0	0	0	0	1	0	0	0	0	0	0	0	0
1823	0	0	0	0	1	0	0	0	0	0	0	0	0	0	0	0	0	0	0	0	0
1824	0	0	0	0	0	0	0	0	0	0	0	0	0	0	0	0	0	0	1	0	0
1825	0	0	0	0	1	0	0	0	0	0	0	0	0	0	0	0	0	0	0	0	0
1826	0	0	0	0	0	0	0	0	0	0	0	0	0	0	0	0	1	0	0	0	0
1827	0	0	0	0	0	0	0	0	0	0	0	0	0	0	0	0	1	0	0	0	0
1828	0	0	0	0	0	0	0	0	0	0	0	0	0	0	0	0	0	1	0	0	0
1829	0	0	0	0	0	1	0	0	0	0	0	0	0	0	0	0	0	0	0	0	0
1830	0	1	0	0	0	0	0	0	0	0	0	0	0	0	0	0	0	0	0	0	0
1831	0	0	0	0	0	0	0	0	0	1	0	0	0	0	0	0	0	0	0	0	0
1832	0	0	0	0	0.000145751	0	0	0.999053	0	0	0.000218627	7.28757e-05	0	0	0	0	0	0	0.00051013	0	0
1833	0	0	0	0	0	0.000291566	0	0	0	0	0	0	7.28916e-05	0	0	0	0.999636	0	0	0	0
1834	0	0	0	0	0	0	0	0.99898	0	0	0	0	0	0	0	0	0	0	0.00102048	0	0
1835	0	0	0.00109345	0.998469	0	0.000437382	0	0	0	0	0	0	0	0	0	0	0	0	0	0	0
1836	0	0.00065612	0	0	0.00102063	0	0.000510316	0	0	0	0	0	0	0	0	0	7.29022e-05	0	0	0	0.99774
1837	0	0	0	0	0	0	0	0.99949	0	0	7.29022e-05	0	0	0	0	0	0	7.29022e-05	0.000364511	0	0
1838	0	0	0	0	7.29448e-05	0	0	0	0	0	0.999781	0	0	0	0	0	0	0	0.00014589	0	0
1839	0	0	0	0	0	0	0	0	0	1	0	0	0	0	0	0	0	0	0	0	0
1840	0	0	0.999781	0	0	0	0	0	0	0	0	0	0.000145804	0	0	0	0	0	0	0	7.29022e-05
1841	0	0	0	0	7.29076e-05	0	0	0.000145815	0	0	0.999781	0	0	0	0	0	0	0	0	0	0
1842	0	0	0	0	0	0	0	0	0	0.999927	0	0	0	0	0	7.29607e-05	0	0	0	0	0
1843	0	0	0	0	0	0	0	0.99949	0	0	0	0.000364538	0	0	0	0	0	7.29076e-05	7.29076e-05	0	0
1844	0	0	0	0	0	0	0	0	0	0.99453	0	0	0.000145858	0	0.00386523	0.00145858	0	0	0	0	0
1845	0	0	0.993803	0.00473865	0	0.000291609	7.29022e-05	0	0	0	0	0	0.00102063	0	0	0	0	0	7.29022e-05	0	0
1846	0	0	0	0	0	0	0	0	0	0	0.000291651	0	0	0.999708	0	0	0	0	0	0	0
1847	0	0	7.28916e-05	0	0	0	7.28916e-05	7.28916e-05	0	0.00043735	0	0	0.992784	0	0	0	0.00656024	0	0	0	0
1848	0	0.999927	0	0	0	0	0	0	0	0	0	0	0	0	0	0	7.28916e-05	0	0	0	0
1849	0	0	0	0	0	0	0	0.999198	0	0	0	0.000291566	0	0	0	0	0	0	0.000510241	0	0
1850	0.999636	0	0	0	0	0	0	0	0	0	0	0	0	0	0	0	0	7.28863e-05	0.000291545	0	0
1851	0	0	0	0	0.999854	0	0	0	0	0	0.000145762	0	0	0	0	0	0	0	0	0	0
1852	0	0	0	0	0	0	0	0.999563	0	0	0	0	0	0	0	0	0	0	0.000437254	0	0
1853	0	0	7.2881e-05	0	0	0.999927	0	0	0	0	0	0	0	0	0	0	0	0	0	0	0
1854	0	0	0	0.999927	0	0	0	0	0	0	7.28757e-05	0	0	0	0	0	0	0	0	0	0
1855	0	0	0	0	0	1	0	0	0	0	0	0	0	0	0	0	0	0	0	0	0
1856	1	0	0	0	0	0	0	0	0	0	0	0	0	0	0	0	0	0	0	0	0
1857	0	0	0	0	0	1	0	0	0	0	0	0	0	0	0	0	0	0	0	0	0
1858	0	0	0	0	0	0	0	0	0	0	0	0	1	0	0	0	0	0	0	0	0
1859	0	0	0	0	0	0	0	0	0	0	1	0	0	0	0	0	0	0	0	0	0
1860	0	0	0	0	0.00014573	0	0	0	0	0	0.999854	0	0	0	0	0	0	0	0	0	0
1861	0	0	0	0	0.000145719	0	0	0	0	0	0.999854	0	0	0	0	0	0	0	0	0	0
1862	0	0	0	0	0	0	0.000145719	0	0	0	0	0	0	0	0	0.999854	0	0	0	0	0
1863	0	0	0	0	0	0	0	0	0	0	0	0	0	0	0	0	7.28757e-05	0.999927	0	0	0
1864	0.000218579	0	0	0	0	0	0	0.000947177	0	0	7.28597e-05	0	0	0	0	0	0	0	0.998761	0	0
1865	0.000145719	0	0	0	0	0	0	0	0	0	0	7.28597e-05	0	0	0	0	0	0	0.999781	0	0
1866	0	0	0	1	0	0	0	0	0	0	0	0	0	0	0	0	0	0	0	0	0
1867	0	0	0	0	0.000364299	0	0	0	0	0	0.999636	0	0	0	0	0	0	0	0	0	0
1868	0	0	0	0	0	0	0.999927	0	0	0	0	0	0	7.28597e-05	0	0	0	0	0	0	0
1869	0	0	0	0	0	0	0	0	0	0	0	0	0	0.999636	0	0	0.000364325	0	0	0	0
1870	0	0	0.999854	0	0	7.28597e-05	0	0	0	0	0	0	7.28597e-05	0	0	0	0	0	0	0	0
1871	0	0	0	0	0	0	0	0.998834	0	0	7.28597e-05	7.28597e-05	0	0	0	0	0	0.000655738	0.000364299	0	0
1872	0	0	0	0	0	0	0	0	0	0.00939891	0	0	0	0	0	0.990601	0	0	0	0	0
1873	0	0	0	0	0.000218579	0	0	0	0	0	0	0	0	0	0	0	0	0	0	0	0.999781
1874	0	0	0	0	0	0	0	0.999344	0	0	0	0	0	0	0	0	0	0	0.00065569	0	0
1875	0	0	0	0	0	0	0	0	0	0	0	0	0	0	0	0	0	0	0	0	1
1876	0	0	0	0	0	0	0	0	0	0	0	0	0	0	0	1	0	0	0	0	0
1877	0	0	0	0	0	0	0	0	0	0	0	0	0	0	0	0	1	0	0	0	0
1878	0	0	0	0	0	0	0	0	0	0	1	0	0	0	0	0	0	0	0	0	0
1879	0	0	0	0	0	0	0	0	0	1	0	0	0	0	0	0	0	0	0	0	0
1880	0	0	1	0	0	0	0	0	0	0	0	0	0	0	0	0	0	0	0	0	0
1881	0	0.999927	0	0	0	0	0	0	0	0	0	0	0	0	0	0	7.28757e-05	0	0	0	0
1882	0	0	0	0	0	0	7.2881e-05	0	0	0	0	0	0.999927	0	0	0	0	0	0	0	0
1883	0	0	1	0	0	0	0	0	0	0	0	0	0	0	0	0	0	0	0	0	0
1884	0	0	0	0	0	0	1	0	0	0	0	0	0	0	0	0	0	0	0	0	0
1885	0	0	0	0	0	0	0	0	0	0	0	0	0	0	0	0	1	0	0	0	0
1886	0	0	0	0	0	0	0	0	0	0	1	0	0	0	0	0	0	0	0	0	0
1887	0	0	0	0	0	0	0	0	0	0	0	0	0	1	0	0	0	0	0	0	0
1888	0	0	0	0	0	0	0	0.999781	0	0	0	0	0	0	0	0	0	0.000218659	0	0	0
1889	0	0	0	1	0	0	0	0	0	0	0	0	0	0	0	0	0	0	0	0	0
1890	0	0.000145773	0	0	0.999781	0	0	0	0	0	7.28863e-05	0	0	0	0	0	0	0	0	0	0
1891	0	0	0	0	0	0	0	0	0	0	1	0	0	0	0	0	0	0	0	0	0
1892	0	0	0	0	0	0	0	0	0	0	0	0	0	0	0	1	0	0	0	0	0
1893	0	0	0	0	0	0	0	0	0	0	0.999636	0.000364431	0	0	0	0	0	0	0	0	0
1894	0	0	0	0	0	0	0.000583175	0	0	0	0	0	0	0	0	0	7.28969e-05	0	0	0	0.999344
1895	0	0	0	0	0	0	0	0	0	0	0	0	0.999563	0	0	0	0.000437318	0	0	0	0
1896	0	0	0	0.000291524	0	0.999344	0	0	0	0	0	0	0	0	0	0.000364405	0	0	0	0	0
1897	0	0	0	0	0	0	0.985058	0	0	0	0.000291545	0	0.0137755	0	7.28863e-05	0.000218659	0	0	0	0	0.00058309
1898	0	0	0	0	0	0	0	0.997522	0	0	0	0	0	0	0	0	0	0	0.00247777	0	0
1899	0	0	0	0	0	0	0	0	0	0	0	0	0.999636	0	0	0	0.000218627	7.28757e-05	0	0	7.28757e-05
1900	0	0	0	0	0	0	0	0.999927	0	0	0	0	0	0	0	0	0	0	7.2881e-05	0	0
1901	0	0	1	0	0	0	0	0	0	0	0	0	0	0	0	0	0	0	0	0	0
1902	0	0	0	0	0	0	0	0	0	0	0	0	0	0	0	0	0	0	0	0	1
1903	0	0	0	0	0	1	0	0	0	0	0	0	0	0	0	0	0	0	0	0	0
1904	0	0	0	0.999709	0	0	0	0	0	0	0	0	0	0	0.000291439	0	0	0	0	0	0
1905	0	0	0	0	0	0	0	0.00029146	0	0	0	0	0.99949	0	0	0	0.00014573	0	0	0	7.28651e-05
1906	0	0	0	0	0.000218611	0	0	0	0	0	0.999781	0	0	0	0	0	0	0	0	0	0
1907	0	0	0	0	0	0	0	0	0	0	0	0	0	0	0	0	0	1	0	0	0
1908	0	0	0	0	0	0	0	0.999927	0	0	0	0	0	0	0	0	0	0	7.28757e-05	0	0
1909	0	0	0	0	0	0	0	0	0	0	0	0	0	1	0	0	0	0	0	0	0
1910	1	0	0	0	0	0	0	0	0	0	0	0	0	0	0	0	0	0	0	0	0
1911	0	0	0	0	0	0	0	0	0	0	0	0	0	0	0	0	0	1	0	0	0
1912	0	0	1	0	0	0	0	0	0	0	0	0	0	0	0	0	0	0	0	0	0
1913	0.999854	0	0	0	0	0	0	0	0	0	0	0	0	0	0	0	0	0	0.00014573	0	0
1914	0	0	0	0	0	0	0	0	0	0	0	0	7.28704e-05	0	0	0	0	0.999927	0	0	0
1915	0	0	0	0	0	0	0	0	0	0	0	0	1	0	0	0	0	0	0	0	0
1916	0	0	7.2881e-05	0	0	0	0.000437286	0	0	0	0	0	0.989651	0	0	0	0.00779827	0	0	0	0.00204067
1917	0	0	0	0	0	0	0	0.999636	0	0	7.28757e-05	0	0	0	0	0	0	0	0.000291503	0	0
1918	0	0	0	0	0	0	1	0	0	0	0	0	0	0	0	0	0	0	0	0	0
1919	0	0	0	0	0	0	0	0	0	0	0	0	0	0	0	0	0	0	0	1	0
1920	0	0	0	0	7.28704e-05	0	0	0	0	0	0	0	0	7.28704e-05	0	0	0.999854	0	0	0	0
1921	0	0	0	0	0	0	0	0	0	0	0	0	0	0	0	0	0	0	0	0	1
1922	0	0	0	0	0	0	0	0	0	0	1	0	0	0	0	0	0	0	0	0	0
1923	0	0	0	0	0	0	1	0	0	0	0	0	0	0	0	0	0	0	0	0	0
1924	0	0	0	0	0	0	0	0.999781	0	0	0	0.00014573	0	0	0	0	0	0	7.28651e-05	0	0
1925	0	0	0	0	0	0	0	0	0	0.999854	0	0	0	0	0	0.000145741	0	0	0	0	0
1926	0	0	0	0	0.998033	0	0	0	0	0	0	0	0	0	0	0	0	0	0	0	0.00196721
1927	0.961819	0	0	0	0	0	0	0	0	0	0	0	0	0	0	0	0.00488196	0.0311134	0.00218595	0	0
1928	0	0	0.000145719	0.999709	0	0	0	0	0	0	0	0	0	0.000145719	0	0	0	0	0	0	0
1929	0	0	0	0	0	0	0	0	0	0	0.000145719	0	0	0.999709	0	0	0.000145719	0	0	0	0
1930	0	0	0	0	0	0	0	0.999199	0	0	0	0	0	0	0	0	0	0	0.000655738	0	0.000145719
1931	0	7.2881e-05	0	0	0	0.000583048	0	0	0	0	0	0	0.0015305	0	0	0	0.997668	0	0	0	0.000145762
1932	0	0	0	0	0.000291503	0	0	0.000801632	0	0	0.998761	0	0.000145751	0	0	0	0	0	0	0	0
1933	0	0	0	0	0.999415	0	0	0.000146349	0	0	0.000292697	0	0	0	0	0	0	0	0.000146349	0	0
1934	0	0	0	0	0	0	0	0.0199679	0	0	7.28757e-05	0	0	0	0	0	0	0	0.979959	0	0
1935	0	1	0	0	0	0	0	0	0	0	0	0	0	0	0	0	0	0	0	0	0
1936	0	0	1	0	0	0	0	0	0	0	0	0	0	0	0	0	0	0	0	0	0
1937	0.999927	0	0	0	0	0	0	0	0	0	0	0	0	0	0	0	0	0	7.28651e-05	0	0
1938	0	0	0	0.999927	0	0	0	0	0	0	0	0	0	0	7.28651e-05	0	0	0	0	0	0
1939	0	0	0	0	0	0	0	0	0	0	1	0	0	0	0	0	0	0	0	0	0
1940	0	0	0	0	0	0	0	0	0	0	7.28597e-05	0	0	0.99745	0	0	0.00240437	7.28597e-05	0	0	0
1941	0.00211324	0	0	0	0	0	0	0.00473657	0	0	0	0	0	0	0	0	0	0	0.99315	0	0
1942	0	0	0	0	0	0	0	0.013484	0	0	0	0	0	0	0	0	0	0.986516	0	0	0
1943	0.00189532	0	0.191427	0.000145794	0.000364485	7.28969e-05	0	0.00400933	0	0	0	0	7.28969e-05	0	0	0	0	0	0.801793	0	0.000218691
1944	0	0	0.000145773	0	0	0	0	0	0	0	0	0	0.999198	0	0	0	0.000291545	0.000291545	0	0	7.28863e-05
1945	0	0	0	0	0	0	0	0	0	0	0	0	0	0	0	0	0	0	0	1	0
1946	0	0.000364405	0	0	0	0.000291524	0	0.000801691	0	0	0	0	0.00102033	0	0	7.2881e-05	0.997449	0	0	0	0
1947	0	0	0	7.2881e-05	0	0	0	0	0	0.999563	0	0	0	0	0.000145762	0.000218643	0	0	0	0	0
1948	0	0	0	0	0	0	0	0.999854	0	0	0	7.28757e-05	0	0	0	0	0	0	7.28757e-05	0	0
1949	0	0	0	0	0	0	0	0.998324	0	0	0	0	0	0	0	0	0	0.00014573	0.00153017	0	0
1950	0	0	0	0	0	0	0	0.989583	0	0	0.00728491	0.000364246	0	0	0	0.000145698	0	0.00218547	0.000437095	0	0
1951	0	0	0	0.999781	0	0	0	0	0	7.28544e-05	0	0	0	0	0	0	0	0	0.000145709	0	0
1952	0	0	0	0	0	0	0	0	0	0	0	0	0	0	0	0	0	0	0	1	0
1953	0	0	0	0	0	0.00043719	0	0	0	0	0	0	0.000510055	0	0	0	0.999053	0	0	0	0
1954	0	0	0	0	0	0	0	0	0	0.99949	0	0.000145709	0.000145709	0	0	0.000218563	0	0	0	0	0
1955	0	0	0	0	0	0	1	0	0	0	0	0	0	0	0	0	0	0	0	0	0
1956	0.000364299	0	0	0	0	0	0	0.000510018	0	0	0	0.000145719	0	0	0	0	0	0	0.99898	0	0
1957	0	0	0	0	0	0	0	0	0	0.000145709	0	0	0	0	0	0.999781	7.28544e-05	0	0	0	0
1958	0	0	0	0	0	0	0	0	0	0.999709	0	0	7.28651e-05	0	0	0.000218595	0	0	0	0	0
1959	0	1	0	0	0	0	0	0	0	0	0	0	0	0	0	0	0	0	0	0	0
1960	0	0	0	0	0	0	0	0	0	0.999344	0	0	0	0	0.00014573	0.000510055	0	0	0	0	0
1961	0	0.00014573	0	0	0	0	0.00043719	0	0	0	0	0	0	0	0	0	0	0	0	0	0.999417
1962	0	1	0	0	0	0	0	0	0	0	0	0	0	0	0	0	0	0	0	0	0
1963	7.28544e-05	0	0	0	0.000582835	0	0	0	0	0	0	0	0	0	0	0	0.999199	0.000145709	0	0	0
1964	0	0	0	0	0	0	0	0	0	0	0.00320583	0	0	0.000364299	0	0	0.995628	0.000801457	0	0	0
1965	0.000509944	0	0	0	7.28491e-05	0	0	0.00305966	0	0	0	0	0	0	0	0	0	0	0.996358	0	0
1966	0	0	0.00152972	0	0	0	0	0	0	0	0	0	0.998106	0	0	0	0	0.000364219	0	0	0
1967	0	0	0	0.000364246	0	0	0	0	0	0.998907	0	0	0.000218547	0	0	0.000509944	0	0	0	0	0
1968	0	0.998762	0	0	0	7.28491e-05	0	0	0	0	0	0	0	0	0	0	0.00109274	0	0	0	7.28491e-05
1969	0.000291418	0	0	0	0	0	0	0.00713973	0	0	0	0.00182136	0	0	0	0	0.000364272	0.990383	0	0	0
1970	0	0	0	0	7.28438e-05	0	0	7.28438e-05	0	0	0.999854	0	0	0	0	0	0	0	0	0	0
1971	0	0	0	0	0	0	0	0.999709	0	0	0	0.000218531	0	0	0	0	0	0	7.28438e-05	0	0
1972	0.000801282	0	0	0	0	0	0	0.000801282	0	0	0	0	0	0	0	0	0	0	0.998397	0	0
1973	0	0	0	0	0	0	0	0	0	1	0	0	0	0	0	0	0	0	0	0	0
1974	0	0.000145709	0	0	0	0	0.000582835	0	0	0	0	0	0	0	0	0	0	0	0	0	0.999271
1975	0	0	0	0	0	0	1	0	0	0	0	0	0	0	0	0	0	0	0	0	0
1976	0.999927	0	0	0	0	0	0	0	0	0	0	0	0	0	0	0	7.28491e-05	0	0	0	0
1977	0	0	0	0	0	0	0.000218547	0	0	0	0	0	0	0	0.999781	0	0	0	0	0	0
1978	0	0	0.999854	7.28491e-05	0	0	0	0	0	0	0	0	7.28491e-05	0	0	0	0	0	0	0	0
1979	0	0	0.997377	0.00160268	0	7.28491e-05	0	0	0	0	0	0	0.000509944	0	0	0	0	0	0	0	0.000437095
1980	0	0	0	0	0.000218691	0	0	0.995699	0	0	0	0	0	0	0	0	0	0.000874763	0.00320746	0	0
1981	0	0	0.996139	0	0	0	0	0	0	0	0	0	0.00371503	0	0	0	0	0	0	0	0.000145688
1982	0	0	0	0	0.999709	0	0	0	0	0	0.000145688	0	0	0	0	0	7.28438e-05	0	7.28438e-05	0	0
1983	0	0	0	0	0	0	0	0	0	0.999636	0	0	7.28385e-05	0	0	0.000291354	0	0	0	0	0
1984	0	0	0	0	7.28385e-05	0	0	0.000437031	0	0	0.99949	0	0	0	0	0	0	0	0	0	0
1985	0	0	0.998325	0.000801224	0	0	0	0	0	0	0	0	0.000437031	0	0	0	0	0	7.28385e-05	0	0.000364193
1986	0	0	0.000145677	0	0	0	7.28385e-05	0	0	0	0	0	0.99898	0	0	0	0.000291354	0	0	0	0.00050987
1987	0	0	0	0	0	0	0	0.999854	0	0	7.28385e-05	0	0	0	0	0	0	7.28385e-05	0	0	0
1988	0	0	0	0	0	0	0	0.000437031	0	0	0	0	0.000218516	0	0	0	0	0.999344	0	0	0
1989	0	0	0	0	0	0	0	0.999126	0	0	0.000145677	0.000145677	0	0	0	0	0	0.000218516	0.000364193	0	0
1990	0	0	0	0	0.000509907	0	0	0	0	0	0.999417	0	0	0	0	0	7.28438e-05	0	0	0	0
1991	0	0	0	0	0	0	0	0	0	0.999854	0	0	7.28438e-05	0	0	7.28438e-05	0	0	0	0	0
1992	0	0	0	0	0	0	0	7.28438e-05	0	0	0	0	0	0	0	0	0	0.999927	0	0	0
1993	0	0	0	0	0	0	0	0	0	0	0	0	0	0	0	0	0	0	0	7.28385e-05	0.999927
1994	7.28385e-05	0	0	0	0	0	0	0.000291354	0	0	0	0	0	0	0	0	0	0	0.999636	0	0
1995	0	0.999781	0	0	7.28438e-05	0	0	0	0	0	0	0	0	0	0	7.28438e-05	7.28438e-05	0	0	0	0
1996	0	0	0	0	0	0	0	0	0	0	1	0	0	0	0	0	0	0	0	0	0
1997	0	7.28438e-05	0	0	0	0.999272	0	0	0	0	0	0	0	0	0	0	0.000655594	0	0	0	0
1998	0	7.28385e-05	0	0	0	7.28385e-05	0	0	0	0	0	0	0	0	0	0	0.999854	0	0	0	0
1999	0	0	0	0	0	0	0	0	0	1	0	0	0	0	0	0	0	0	0	0	0
[truncated: 166 more rows]

## Sheet: Table S3 - NCBI RSVA
Position	A	C	D	E	F	G	H	I	J	K	L	M	N	P	Q	R	S	T	V	W	Y
1	0	0	0	0	0	0	0	0	0	0	0	1	0	0	0	0	0	0	0	0	0
2	0	0	1	0	0	0	0	0	0	0	0	0	0	0	0	0	0	0	0	0	0
3	0	0	0	0	0	0	0	0	0	0	0.000159949	0	0	0.99968	0	0	0.000159949	0	0	0	0
4	0	0	0	0	0	0	0	0.998081	0	0	0	0	0	0	0	0	0	0.00111964	0.000799744	0	0
5	0	0	0	0	0	0	0	0.99808	0	0	0	0	0	0	0	0	0	0.000479923	0.00143977	0	0
6	0	0.000160128	0	0	0	0.00256205	0	0.000160128	0	0	0	0	0.0563651	0	0	0.0011209	0.939632	0	0	0	0
7	0	0	0	0.000159949	0	0.99888	0	0	0	0	0	0	0	0	0	0.000959693	0	0	0	0	0
8	0	0	0	0	0	0	0	0	0	0.000159974	0	0	0.996481	0	0	0	0.00303951	0	0	0	0.000319949
9	0	0	0	0	0	0	0	0	0	0	0	0	0	0.000319898	0	0	0.998241	0.00143954	0	0	0
10	1	0	0	0	0	0	0	0	0	0	0	0	0	0	0	0	0	0	0	0	0
11	0	0	0	0	0	0	0	0	0	0	0	0	0.99968	0	0	0	0.000319693	0	0	0	0
12	0	0	0	0	0	0	0	0.000799233	0	0	0	0	0	0	0	0	0	0	0.999201	0	0
13	0	0	0	0	0	0	0	0	0	0	0	0	0	0	0	0	0	0	0	0	1
14	0	0	0	0	0	0	0	0	0	0	0.99984	0	0	0.000159872	0	0	0	0	0	0	0
15	0	0	0	0	0	0	0	0	0	0	0	0	0	0	0	0	0	1	0	0	0
16	0	0	1	0	0	0	0	0	0	0	0	0	0	0	0	0	0	0	0	0	0
17	0	0	0	0	0	0	0	0	0	0	0	0	0	0	0	0	1	0	0	0	0
18	0	0	0	0	0	0	0	0	0	0	0	0	0	0	0	0	0	0	0	0	1
19	0	0	0	0	0.000160026	0	0	0	0	0	0.99984	0	0	0	0	0	0	0	0	0	0
20	0	0	0	0	0	0	0	0	0	1	0	0	0	0	0	0	0	0	0	0	0
21	0	0	0	0	0	1	0	0	0	0	0	0	0	0	0	0	0	0	0	0	0
22	0	0	0	0	0	0.000160051	0	0	0	0	0	0	0	0	0	0	0	0	0.99984	0	0
23	0	0	0	0	0	0	0	1	0	0	0	0	0	0	0	0	0	0	0	0	0
24	0	0	0	0	0	0	0	0	0	0	0	0	0	0	0	0	1	0	0	0	0
25	0	0	0	0	1	0	0	0	0	0	0	0	0	0	0	0	0	0	0	0	0
26	0	0	0	0	0.000160128	0	0	0	0	0	0	0	0	0	0	0	0.99984	0	0	0	0
27	0	0	0	1	0	0	0	0	0	0	0	0	0	0	0	0	0	0	0	0	0
28	0	1	0	0	0	0	0	0	0	0	0	0	0	0	0	0	0	0	0	0	0
29	0	0	0	0	0	0	0	0	0	0	0	0	0.99984	0	0	0	0	0	0	0	0.000160154
30	1	0	0	0	0	0	0	0	0	0	0	0	0	0	0	0	0	0	0	0	0
31	0	0	0	0	0	0	0	0	0	0	1	0	0	0	0	0	0	0	0	0	0
32	0	0	0	0	0	1	0	0	0	0	0	0	0	0	0	0	0	0	0	0	0
33	0	0.000161708	0	0	0	0	0	0	0	0	0	0	0	0	0	0	0.999838	0	0	0	0
34	0	0	0	0	0.0198406	0	0	0	0	0	0	0	0	0	0	0	0.000162628	0	0	0	0.979997
35	0	0	0	0	0	0	0	0.998867	0	0	0.0011325	0	0	0	0	0	0	0	0	0	0
36	0	0	0	0	0.998712	0	0	0	0	0	0.00128824	0	0	0	0	0	0	0	0	0	0
37	0	0	0.0546158	0	0	0	0	0	0	0	0	0	0.945384	0	0	0	0	0	0	0	0
38	0	0	0.00032041	0	0	0.997437	0	0	0	0	0	0	0	0	0	0	0.00224287	0	0	0	0
39	0	0	0	0	0	0	0	0	0	0	0	0	0	0.99984	0	0	0.000160231	0	0	0	0
40	0	0	0	0	0	0	0	0	0	0	0	0	0	0	0	0	0	0	0	0	1
41	0	0	0	0	0	0	0	0	0	0	0.99984	0	0	0.000160411	0	0	0	0	0	0	0
42	0	0	0	0	0	0	0	0	0	1	0	0	0	0	0	0	0	0	0	0	0
43	0	0	0	0	0	0	0.000160462	0	0	0	0	0	0.99984	0	0	0	0	0	0	0	0
44	0	0	1	0	0	0	0	0	0	0	0	0	0	0	0	0	0	0	0	0	0
45	0	0	0	0	0.000160231	0	0	0	0	0	0	0	0	0	0	0	0	0	0	0	0.99984
46	0	0	0	0	0	0	0	0	0	0	0	0	0	0	0	0	0	1	0	0	0
47	0	0	0	0	0	0	0	0	0	0	0	0	0.999038	0	0	0	0.000801539	0	0	0	0.000160308
48	0.000641128	0	0	0	0	0	0	0.000160282	0	0	0.998718	0	0	0	0	0	0.000160282	0	0.000320564	0	0
49	0	0	0	0	0	0	0	0.99984	0	0	0	0.000160282	0	0	0	0	0	0	0	0	0
50	0	0	0	0	0	0.000160282	0	0	0	0	0	0	0	0	0	0	0.99984	0	0	0	0
51	0	0	0	0	0	0	0	0.000160308	0	0	0	0	0	0	0	0.99984	0	0	0	0	0
52	0	0	0	0	0	0	0.000641334	0	0	0.000962001	0	0	0	0	0.998236	0.000160333	0	0	0	0	0
53	0	0	0	0	0	0	0.000160308	0	0	0	0	0	0.998397	0	0	0	0.00144277	0	0	0	0
54	0	0	0	0	0	0	0	0	0	0	0	0	0	1	0	0	0	0	0	0	0
55	0	0	0	0	0	0	0	0	0	0	1	0	0	0	0	0	0	0	0	0	0
56	0	0	0	0	0	0	0	0.999038	0	0	0.000641231	0.000160308	0	0	0	0	0	0	0.000160308	0	0
57	0.000160308	0	0	0.999679	0	0	0	0	0	0.000160308	0	0	0	0	0	0	0	0	0	0	0
58	0	0	0	0	0	0	1	0	0	0	0	0	0	0	0	0	0	0	0	0	0
59	0	0	0	0	0	0	0	0.97693	0	0	0.00032041	0.00736943	0	0	0	0	0	0.00096123	0.0144185	0	0
60	0	0	0	0	0	0	0	0	0	0	0	0	0.99247	0	0	0	0.00752964	0	0	0	0
61	0	0	0	0	0	0	0	0.000160179	0	0	0.99984	0	0	0	0	0	0	0	0	0	0
62	0	0	0	0	0	0	0	0	0	0.99968	0	0	0	0	0	0.00032041	0	0	0	0	0
63	0	0	0	0	0	0	0	0	0	0.997757	0	0	0.000160205	0	0	0.00208267	0	0	0	0	0
64	0	0	0	0	0	0	0	0.000640923	0	0	0.999199	0	0	0	0.000160231	0	0	0	0	0	0
65	0	0	0	0	0	0	0	0.000480846	0	0	0	0	0.997596	0	0	0	0.00080141	0.00112197	0	0	0
66	0	0	0	0	0	0	0	0.996475	0	0	0.000160205	0.00176226	0	0	0	0	0	0.000480615	0.00112144	0	0
67	0	0	0	0	0	0	0	0.000160256	0	0	0	0	0	0	0	0	0	0.99984	0	0	0
68	0	0	0	0	0	0	0.000160488	0	0	0	0	0	0	0	0.999679	0.000160488	0	0	0	0	0
69	0	0	0	0	0.000962464	0	0	0	0	0	0	0	0	0	0	0	0.98845	0.0105871	0	0	0
70	0	0	0	0	0.000160488	0	0	0	0	0	0.99984	0	0	0	0	0	0	0	0	0	0
71	0	0	0	0	0	0	0	0.999518	0	0	0.000160514	0.000160514	0	0	0	0	0	0.000160514	0	0	0
72	0	0	0	0	0.00096494	0	0	0	0	0	0	0	0	0	0	0	0.998713	0.000160823	0	0	0.000160823
73	0	0	0	0	0	0	0	0	0	0.998713	0	0	0	0	0	0.00112613	0	0.000160875	0	0	0
74	0	0.00627413	0	0	0.000160875	0	0.000160875	0	0	0	0	0	0	0	0	0	0	0	0	0	0.993404
75	0	0	0	0	0	0	0.997752	0	0	0	0.000481773	0	0.000642364	0	0.000160591	0	0	0	0	0	0.000963546
76	0	0	0	0	0	0	0	0	0	0.999679	0	0	0	0	0	0.00032077	0	0	0	0	0
77	0	0.000160308	0.000641231	0	0	0.999038	0	0	0	0	0	0	0	0	0	0	0.000160308	0	0	0	0
78	0	0	0.000641437	0.997755	0	0.00144323	0	0	0	0.000160359	0	0	0	0	0	0	0	0	0	0	0
79	0	0	0	0	0	0	0	0.998882	0	0	0.000798594	0.000159719	0	0	0	0	0	0.000159719	0	0	0
80	0	0	0	0.000159719	0	0	0	0	0	0.993452	0	0	0	0	0	0.00638876	0	0	0	0	0
81	0	0	0	0	0	0	0	0.995046	0	0	0.00447427	0.000319591	0	0	0	0	0	0	0.000159795	0	0
82	0	0	0	1	0	0	0	0	0	0	0	0	0	0	0	0	0	0	0	0	0
83	0	0	0	1	0	0	0	0	0	0	0	0	0	0	0	0	0	0	0	0	0
84	0	0	0	0	0	0	0	0	0	0	0	0	0	1	0	0	0	0	0	0	0
85	0.000159847	0	0	0	0	0	0	0	0	0	0	0	0	0	0	0	0	0.99984	0	0	0
86	0	0	0	0	0	0	0	0	0	0	0	0	0	0	0	0	0	0	0	0	1
87	0	0	0	0	1	0	0	0	0	0	0	0	0	0	0	0	0	0	0	0	0
88	0	0	0	0	0	0	0	0	0	0	0	0	0	0	1	0	0	0	0	0	0
89	0	0	0	0	0	0	0	0	0	0	0.000159744	0	0	0.000159744	0	0	0.999681	0	0	0	0
90	0	0	0	0	0	0	0	0	0	0	1	0	0	0	0	0	0	0	0	0	0
91	0	0	0	0	0.000159719	0	0	0	0	0	0.99984	0	0	0	0	0	0	0	0	0	0
92	0	0	0	0	0	0	0	0	0	0	0.00047931	0.999521	0	0	0	0	0	0	0	0	0
93	0	0	0	0	0	0	0	0	0	0.000159591	0	0	0	0	0	0	0	0.99984	0	0	0
94	0	0	0	0	0	0	0	0	0	0	0	0	0	0	0	0	0	0	0	0	1
95	0	0	0	0	0	0	0	0	0	1	0	0	0	0	0	0	0	0	0	0	0
96	0	0	0	0	0	0.00031903	0	0	0	0	0	0	0.000159515	0	0	0	0.999521	0	0	0	0
97	0	0	0	0	0	0	0	0.000319081	0	0	0	0.999681	0	0	0	0	0	0	0	0	0
98	0	0	0	0	0	0	0	0.000159541	0	0	0	0	0	0	0	0	0.00111678	0.998724	0	0	0
99	0	0	0	0	0.000319234	0	0	0	0	0	0	0	0	0.000638468	0	0	0.998404	0.000638468	0	0	0
100	0	0	0	0	0	0	0	0	0	0	0.0419792	0	0	0.000319234	0.000478851	0	0.957223	0	0	0	0
101	0	0	0	0.999676	0	0.000324307	0	0	0	0	0	0	0	0	0	0	0	0	0	0	0
102	0	0	0	0	0	0	0.000486539	0	0	0	0.00129744	0	0	0	0.998054	0.00016218	0	0	0	0	0
103	0.00097292	0	0	0	0	0	0	0.0710232	0	0	0	0	0	0	0	0	0	0.928004	0	0	0
104	0.0197795	0	0	0	0	0	0	0.00129702	0	0	0	0	0.00308042	0	0	0	0	0.975843	0	0	0
105	0	0	0	0	0	0	0	0.000324307	0	0	0	0	0.00048646	0	0	0	0	0.999189	0	0	0
106	0	0	0	0	0	0	0	0.000486381	0	0	0	0	0	0	0	0	0	0.999514	0	0	0
107	0	0	0.000162153	0	0	0	0	0	0	0	0	0	0.999838	0	0	0	0	0	0	0	0
108	0	0	0	0	0	0	0	0	0	0	0.998541	0	0	0	0	0	0.00129702	0	0.000162127	0	0
109	0	0	0	0	0	0	0	0	0	0	1	0	0	0	0	0	0	0	0	0	0
110	0	0	0	0	0	0	0	0	0	1	0	0	0	0	0	0	0	0	0	0	0
111	0	0	0	0	0	0	0	0	0	0.999838	0	0	0	0	0	0.000162127	0	0	0	0	0
112	0	0	0	0	0	0	0	0.999676	0	0	0.000162153	0	0	0	0	0	0	0.000162153	0	0	0
113	0	0	0	0	0	0	0	0.999676	0	0	0.000162101	0	0	0	0	0	0	0.000162101	0	0	0
114	0	0	0	0	0	0	0	0	0	0.0149181	0	0	0	0	0	0.98492	0	0.000162153	0	0	0
115	0	0	0	0	0	0	0	0	0	0	0	0	0	0	0	1	0	0	0	0	0
116	0.999514	0	0	0	0	0	0	0	0	0	0	0	0	0	0	0	0.00048646	0	0	0	0
117	0	0	0	0	0	0	0	0.999838	0	0	0	0	0	0	0	0	0	0	0.000162101	0	0
118	0	0	0	1	0	0	0	0	0	0	0	0	0	0	0	0	0	0	0	0	0
119	0	0	0	0	0	0	0	0.999838	0	0	0	0	0	0	0	0	0	0	0.000162153	0	0
120	0	0	0	0	0	0.000162127	0	0	0	0	0	0	0	0	0	0	0.999838	0	0	0	0
121	0	0	1	0	0	0	0	0	0	0	0	0	0	0	0	0	0	0	0	0	0
122	0	0	0	0	0	0	0	0	0	0	0	0	0	0	0	0	0	0	1	0	0
123	0	0	0	0	0	0	0	0	0	1	0	0	0	0	0	0	0	0	0	0	0
124	0.000161996	0	0	0	0	0	0	0.00615584	0	0	0	0	0	0	0	0	0	0	0.993682	0	0
125	0	0	0	0	0	0	0.00275348	0	0	0	0	0	0	0	0	0	0	0	0	0	0.997247
126	1	0	0	0	0	0	0	0	0	0	0	0	0	0	0	0	0	0	0	0	0
127	0	0	0	0	0	0	0	0.999838	0	0	0	0	0	0	0	0	0	0.000161865	0	0	0
128	0	0	0	0	0	0	0	0	0	0	1	0	0	0	0	0	0	0	0	0	0
129	0	0	0	0	0	0	0	0	0	0	0	0	1	0	0	0	0	0	0	0	0
130	0	0	0	0	0	0	0	0	0	1	0	0	0	0	0	0	0	0	0	0	0
131	0	0	0	0	0	0	0	0	0	0	0.999838	0.000161865	0	0	0	0	0	0	0	0	0
132	0	0	0	0	0	1	0	0	0	0	0	0	0	0	0	0	0	0	0	0	0
133	0	0	0	0	0	0	0	0.000161865	0	0	0.999838	0	0	0	0	0	0	0	0	0	0
134	0	0	0	0	0	0	0	0	0	1	0	0	0	0	0	0	0	0	0	0	0
135	0	0	0	1	0	0	0	0	0	0	0	0	0	0	0	0	0	0	0	0	0
136	0	0	0	0	0	0	0	0	0	0.999353	0	0	0	0	0	0.000647354	0	0	0	0	0
137	0	0	0.998867	0.000970874	0	0	0	0	0	0	0	0	0.000161812	0	0	0	0	0	0	0	0
138	0	0	0	0	0	0	0	0	0	0.998867	0	0	0	0	0	0.00113269	0	0	0	0	0
139	0	0	0	0	0	0	0	0.991748	0	0	0	0	0	0	0	0	0	0.00533981	0.00291262	0	0
140	0	0	0	0	0	0	0	0	0	0.999029	0	0	0	0	0	0.00097056	0	0	0	0	0
141	0	0	0	0	0.00291262	0	0	0	0	0	0.000161812	0	0	0.00889968	0	0	0.986246	0.00177994	0	0	0
142	0	0	0.00032352	0	0	0	0	0	0	0	0	0	0.999029	0	0	0	0.00048528	0	0	0	0.00016176
143	0	0	0.320395	0	0	0	0	0	0	0.000323468	0	0	0.678311	0	0	0	0.000808669	0	0	0	0.000161734
144	0	0	0	0.0220029	0	0.972011	0	0	0	0	0	0	0.000808931	0	0	0.00372108	0	0	0.00145608	0	0
145	0	0	0	0	0	0	0	0	0	0.000161734	0.000323468	0	0	0	0.998544	0.000161734	0.000808669	0	0	0	0
146	0	0	0.984471	0.00549984	0	0.00922032	0	0	0	0	0	0	0.00048528	0	0	0	0	0	0.00032352	0	0
147	0	0	0.00355872	0.99628	0	0.00016176	0	0	0	0	0	0	0	0	0	0	0	0	0	0	0
148	0	0	0.954876	0.000808669	0	0.000161734	0	0	0	0.000161734	0	0	0.0439916	0	0	0	0	0	0	0	0
149	0	0	0.000323468	0	0	0	0	0	0	0.000323468	0	0	0.999191	0	0	0	0.000161734	0	0	0	0
150	0	0	0	0	0	0	0	0	0	0	0.000485201	0	0	0.000323468	0	0	0.998706	0.000485201	0	0	0
151	0	0	0	0	0.000647144	0	0	0.00194143	0	0	0	0	0	0	0	0	0	0	0.997411	0	0
152	0	0	0	0	0	0	0	0.998706	0	0	0.0008088	0	0	0	0	0	0	0	0.00048528	0	0
153	0.000323625	0	0	0	0	0	0	0	0	0	0	0	0	0.000161812	0	0	0	0.999515	0	0	0
154	0.00064704	0	0	0	0	0	0	0	0	0	0	0	0.00032352	0	0	0	0	0.999029	0	0	0
155	0	0	0	0	0	0	0	0.999191	0	0	0.00016176	0.00032352	0	0	0	0	0	0	0.00032352	0	0
156	0	0	0	0	0	0	0	0.999191	0	0	0	0	0	0	0	0	0	0	0.000808669	0	0
157	0	0	0	0	0	0	0	0	0	0.999676	0	0	0.00016176	0	0	0.00016176	0	0	0	0	0
158	0	0	0.999029	0.000161786	0	0.000323572	0	0	0	0	0	0	0.000485358	0	0	0	0	0	0	0	0
159	0.000161786	0	0.996602	0	0	0.00242679	0	0	0	0	0	0	0.000808931	0	0	0	0	0	0	0	0
160	0	0	0	0	0	0	0	0.998867	0	0	0	0.000647249	0	0	0	0	0	0	0.000485437	0	0
161	0	0	0	0	0.000323729	0	0	0.00469408	0	0	0.994982	0	0	0	0	0	0	0	0	0	0
162	0	0	0	0	0	0	0	0	0	0	0.994822	0	0	0	0	0	0.00517799	0	0	0	0
163	0.999029	0	0	0	0	0	0	0	0	0	0	0	0	0	0	0	0.000161812	0.000647249	0.000161812	0	0
164	0.000323625	0	0	0	0.000161812	0	0	0.0012945	0	0	0	0.000323625	0	0	0	0	0	0	0.997896	0	0
165	0	0	0	0.00145631	0	0	0	0	0	0.998382	0	0	0	0	0	0.000161812	0	0	0	0	0
166	0	0	0.996925	0.000323729	0	0.000161865	0	0	0	0	0	0	0.00258983	0	0	0	0	0	0	0	0
167	0	0	0.00113305	0	0	0	0	0	0	0.000161865	0	0	0.967789	0	0	0	0.000161865	0.0307543	0	0	0
168	0	0	0	0	0	0	0.000161838	0	0	0.00194206	0.000485515	0	0	0	0.997249	0.000161838	0	0	0	0	0
169	0	0	0	0	0.000485594	0	0.00194238	0	0	0	0	0	0	0.000647459	0	0	0.995953	0	0	0	0.000971188
170	0	0	0	0	0	0	0.994819	0	0	0	0	0	0.0017808	0.000161891	0.000647564	0.00129513	0	0	0	0	0.00129513
171	0	0	0	0	0	0	0.000485673	0.00129513	0.000161891	0	0.98543	0	0	0.0119799	0	0	0	0.000809454	0	0	0
172	0	0	0.000323782	0.000323782	0	0	0	0	0	0.998381	0	0	0.000485673	0	0.000323782	0.000161891	0	0	0	0	0
173	0.97184	0	0	0.000161838	0	0	0	0	0	0	0	0	0	0	0	0	0.00857744	0.0132708	0.00614986	0	0
174	0	0	0.948988	0.00210526	0	0.0459919	0	0	0	0	0	0	0.00178138	0	0	0	0	0	0.0011336	0	0
175	0	0	0	0	0	0	0	0	0	0.984446	0	0	0.000162022	0	0	0.0153921	0	0	0	0	0
176	0	0	0	0	0	0	0.00485909	0	0	0.000485909	0	0	0.989634	0	0	0	0.000323939	0	0	0	0.00469712
177	0	0	0	0	0	0	0.0601004	0	0	0.00210595	0	0	0.000323992	0	0.936336	0.000323992	0	0	0	0	0.000809979
178	0.00324097	0	0	0	0.00162048	0	0	0	0	0	0	0	0	0.00194458	0	0	0.992708	0	0	0	0.000486145
179	0.0351162	0	0	0	0	0	0	0.00341408	0	0.000650301	0.000975451	0.000487726	0	0.000162575	0	0	0.316696	0.641522	0.000975451	0	0
180	0	0	0	0	0	0	0	0.000324254	0	0.994326	0	0	0.00405318	0	0	0.00129702	0	0	0	0	0
181	0	0	0	0	0	0	0	0	0	0	0.000810504	0	0	0	0.998055	0.00113471	0	0	0	0	0
182	0	0	0	0.000159693	0	0	0	0.000159693	0	0.996806	0	0	0.00159693	0	0	0.00127755	0	0	0	0	0
183	0	0	0.996484	0.000319642	0	0.000319642	0	0.000799105	0	0	0	0	0.00159821	0	0	0	0	0	0.000319642	0	0.000159821
184	0.00351157	0	0	0	0	0	0	0.00478851	0	0	0	0	0.000478851	0	0	0	0.000478851	0.990742	0	0	0
185	0	0	0	0	0	0	0	0.999681	0	0	0	0	0	0	0	0	0	0	0.000319234	0	0
186	0	0	0	0	0	0	0	0	0	1	0	0	0	0	0	0	0	0	0	0	0
187	0	0	0	0	0	0	0	0	0	0	0	0	0	0	0	0	0	1	0	0	0
188	0.000319081	0	0	0	0	0	0	0	0	0	0	0	0	0	0	0	0	0.999681	0	0	0
189	0	0	0	0	0	0	0	0.0164353	0	0	0.983565	0	0	0	0	0	0	0	0	0	0
190	0	0	0	0	0	0	0	0	0	0	1	0	0	0	0	0	0	0	0	0	0
191	0	0	0	0	0	0	0	0	0	0.999202	0	0	0	0	0	0.000797957	0	0	0	0	0
192	0	0	0	0	0	0	0	0	0	0.99984	0	0	0	0	0	0.000159617	0	0	0	0	0
193	0	0	0	0	0	0	0	0	0	0	1	0	0	0	0	0	0	0	0	0	0
194	0	0	0	0	0	0	0	0.00143678	0	0	0	0.998563	0	0	0	0	0	0	0	0	0
195	0	0.999362	0	0	0	0.000159617	0	0	0	0	0	0	0	0	0	0.000159617	0	0	0	0	0.000319234
196	0	0	0	0	0	0	0	0	0	0	0.000798085	0	0	0	0	0	0.999202	0	0	0	0
197	0	0	0	0	0	0	0	0	0	0	0	0.99984	0	0	0	0	0	0.000159898	0	0	0
198	0	0	0	0	0	0	0	0	0	0.000159949	0	0	0	0	0.99984	0	0	0	0	0	0
199	0	0	0	0	0	0	0.99984	0	0	0	0	0	0	0	0	0.00016	0	0	0	0	0
200	0	0	0	0	0	0	0	0	0	0	0.00064	0	0	0.99936	0	0	0	0	0	0	0
201	0	0	0	0	0	0	0	0	0	0	0	0	0	0.99984	0	0	0.00016	0	0	0	0
202	0	0	0	0	0	0	0	0	0	0	0.0016	0	0	0	0	0	0.9984	0	0	0	0
203	0	0.00016	0	0	0	0	0	0	0	0	0.00048	0	0	0	0	0	0	0	0	0.99936	0
204	0	0	0	0	0	0	0	0	0	0	1	0	0	0	0	0	0	0	0	0	0
205	0	0	0	0	0	0	0	0.99984	0	0	0	0.00016	0	0	0	0	0	0	0	0	0
206	0	0	0	0	0	0	1	0	0	0	0	0	0	0	0	0	0	0	0	0	0
207	0	0	0	0	0	0	0	0	0	0	0	0	0	0	0	0	0	0	0	1	0
208	0	0	0	0	0.99984	0	0	0	0	0	0	0	0	0	0	0	0	0	0	0	0.000159898
209	0	0	0	0	0	0	0	0	0	0	0	0	0.99968	0	0	0	0.000319642	0	0	0	0
210	0	0	0	0	0	0	0	0	0	0	1	0	0	0	0	0	0	0	0	0	0
211	0	0	0	0	0	0	0	0	0	0	0	0	0	0	0	0	0.000319642	0	0	0	0.99968
212	0	0	0	0	0	0	0	0.000159821	0	0.000639284	0	0	0	0	0	0	0.000159821	0.999041	0	0	0
213	0	0	0	0	0	0	0	0	0	0.997921	0	0	0	0	0.000159923	0.00191908	0	0	0	0	0
214	0	0	0	0	0	0	0	0	0	0	1	0	0	0	0	0	0	0	0	0	0
215	0	0	0	0	0	0	0	0	0	0	0	0	1	0	0	0	0	0	0	0	0
216	0	0	0	0	0	0.000159872	0	0	0	0	0	0	0.0567546	0	0	0	0.943086	0	0	0	0
217	0	0	0	0	0	0	0	0.99984	0	0	0	0.000159795	0	0	0	0	0	0	0	0	0
218	0	0	0	0	0	0	0	0	0	0	1	0	0	0	0	0	0	0	0	0	0
219	0	0	0	0	0	0	0	0.000319744	0	0	0	0	0	0	0	0	0	0.99968	0	0	0
220	0	0	0	0	0	0	0.000159923	0	0	0	0	0	0	0	0.99968	0.000159923	0	0	0	0	0
221	0	0.000159949	0	0	0	0	0	0	0	0	0	0	0	0	0	0	0	0	0	0	0.99984
222	0	0	0	0	0	0	0	0	0	0	0	0	0	0	0	1	0	0	0	0	0
223	0	0	0	0	0	0	0	0	0	0	0	0	0	0	0	0	0.99984	0.000160077	0	0	0
224	0	0	0	0	0	0.000480615	0	0	0	0	0	0	0.0575136	0	0	0	0.942006	0	0	0	0
225	0	0	0	0.99984	0	0	0	0	0	0	0	0	0.000160179	0	0	0	0	0	0	0	0
226	0.000480077	0	0	0	0	0	0	0.000640102	0	0	0	0	0	0	0	0	0	0	0.99888	0	0
227	0	0	0	0	0	0	0	0	0	0.99968	0	0	0	0	0	0.00032	0	0	0	0	0
228	0	0	0	0	0	0	0	0	0	0	0	0	0.999359	0	0	0	0.000640512	0	0	0	0
229	0	0	0	0	0	0	1	0	0	0	0	0	0	0	0	0	0	0	0	0	0
230	0	0	0	0	0	1	0	0	0	0	0	0	0	0	0	0	0	0	0	0	0
231	0	0	0	0	0.99968	0	0	0.000160077	0	0	0	0	0	0	0	0	0.000160077	0	0	0	0
232	0	0	0	0	0	0	0	0.996476	0	0	0	0.000160179	0	0	0	0	0	0.00320359	0.000160179	0	0
233	0	0	0	0	0	0	0	0	0	0	0.99984	0	0	0	0	0	0	0	0.000160308	0	0
234	0	0	0	0	0	0	0	0.991508	0	0	0.000160231	0.000480692	0	0	0	0	0	0	0.00785131	0	0
235	0	0	0.99984	0	0	0	0	0	0	0	0	0	0.000160231	0	0	0	0	0	0	0	0
236	0	0	0.000801025	0	0	0	0	0	0	0.00032041	0	0	0.998718	0	0	0	0.000160205	0	0	0	0
237	0	0	0	0	0	0	0.969075	0	0	0	0	0	0.000160231	0	0.0264381	0	0	0	0	0	0.00432623
238	0	0	0	0	0	0	0	0	0	0	0	0	0	0	0	0	0	1	0	0	0
239	0	0	0	0	0.000160385	0	0	0.000160385	0	0	0.999679	0	0	0	0	0	0	0	0	0	0
240	0	0	0	0	0	0.000962618	0	0.000481309	0	0	0	0	0.078293	0	0	0.000160436	0.920103	0	0	0	0
241	0	0	0	0	0	0.99984	0	0	0	0	0	0	0	0	0	0.000160411	0	0	0	0	0
242	0	0	0	0	1	0	0	0	0	0	0	0	0	0	0	0	0	0	0	0	0
243	0	0	0	0	0	0	0	0	0	0	0	0	0	0	1	0	0	0	0	0	0
244	0	0	0	0	1	0	0	0	0	0	0	0	0	0	0	0	0	0	0	0	0
245	0	0	0	0	0	0	0	0.999358	0	0	0	0	0	0	0	0	0	0	0.000642158	0	0
246	0	0	0	0	0	0	0	0	0	0	1	0	0	0	0	0	0	0	0	0	0
247	0	0	0	0	0	0	0	0	0	0	0	0	0.998395	0	0	0	0.00160462	0	0	0	0
248	0	0	0	0	0	0	0	0	0	0	0	0	0	0	1	0	0	0	0	0	0
249	0	0	0	0	0	0	0.000160411	0	0	0	0	0	0	0	0	0	0	0	0	0	0.99984
250	0	0	0	0	0	1	0	0	0	0	0	0	0	0	0	0	0	0	0	0	0
251	0	1	0	0	0	0	0	0	0	0	0	0	0	0	0	0	0	0	0	0	0
252	0	0	0	0	0	0	0	0.996764	0	0	0	0.00275036	0	0	0	0	0	0	0.000485358	0	0
253	0	0	0	0	0	0	0	0.00163265	0	0	0	0	0	0	0	0	0	0	0.998367	0	0
254	0	0.000161838	0	0	0	0	0.00113287	0	0	0	0	0	0	0	0	0	0	0	0	0	0.998705
255	0	0	0	0	0	0	0.997574	0	0	0	0	0	0.0024264	0	0	0	0	0	0	0	0
256	0	0	0	0	0	0	0	0	0	0.989809	0	0	0.00016176	0	0	0.0100291	0	0	0	0	0
257	0	0	0.0107527	0.985235	0	0.0040122	0	0	0	0	0	0	0	0	0	0	0	0	0	0	0
258	0	0	0	0	0	0	0	0.000641746	0	0	0.999358	0	0	0	0	0	0	0	0	0	0
259	0	0	0	0.000160436	0	0	0	0	0	0.999519	0	0	0.000160436	0	0	0.000160436	0	0	0	0	0
260	0	0	0	0	0	0	0	0	0	0.00401155	0	0	0	0	0	0.995828	0.000160462	0	0	0	0
261	0	0	0	0	0	0	0	0.993906	0	0	0.000160359	0	0	0	0	0	0	0.000160359	0.00577293	0	0
262	0	0	0	0	0	0	0	0	0	0	0	0	0	0	0	0	0	1	0	0	0
263	0.00160411	0	0	0	0	0	0	0	0	0	0	0	0	0	0	0	0	0.000641643	0.997754	0	0
264	0	0	0	0	0	0	0	0	0	0	0	0	0	0	0	0	0	1	0	0	0
265	0.000320821	0	0	0	0	0	0	0	0	0	0	0	0	0	0	0	0	0.999679	0	0	0
266	0	0.000160385	0	0	0	0	0	0	0	0	0	0	0	0	0	0	0	0	0	0	0.99984
267	0	0	0	0	0	0	0	0	0	0	0	0	1	0	0	0	0	0	0	0	0
268	0	0	0	0	0	0	0	0	0	0	0	0	0	0	1	0	0	0	0	0	0
269	0	0	0	0	0.999197	0	0	0	0	0	0	0	0	0	0	0	0	0	0	0	0.000802826
270	0	0	0	0	0	0	0	0	0	0	1	0	0	0	0	0	0	0	0	0	0
271	0.000160979	0	0	0	0	0	0	0	0	0	0	0	0	0	0	0	0	0.999839	0	0	0
272	0	0	0	0	0	0	0	0	0	0	0	0	0	0	0	0	0	0	0	1	0
273	0	0	0	0	0	0	0	0	0	1	0	0	0	0	0	0	0	0	0	0	0
274	0	0	0.999839	0	0	0	0	0	0	0	0	0	0.000161238	0	0	0	0	0	0	0	0
275	0	0	0	0	0	0	0	0.999678	0	0	0	0	0	0	0	0	0	0	0.000322113	0	0
276	0	0	0	0	0	0	0	0	0	0	0	0	0	0	0	0	1	0	0	0	0
277	0	0	0	0	0	0	0	0	0	0	1	0	0	0	0	0	0	0	0	0	0
278	0	0	0	0	0	0	0	0	0	0	0	0	0	0	0	0	1	0	0	0	0
279	0	0	0	0	0	0	0	0	0	0	0	0	0	0	0	1	0	0	0	0	0
280	0	0	0	0	0	0	0	0	0	0	0.99984	0	0	0	0	0	0.000159974	0	0	0	0
281	0	0	0	0	0	0	0	0	0	0	0	0	1	0	0	0	0	0	0	0	0
282	0.000160026	0	0	0	0	0	0	0	0	0	0	0	0	0	0	0	0	0	0.99984	0	0
283	0	1	0	0	0	0	0	0	0	0	0	0	0	0	0	0	0	0	0	0	0
284	0	0	0	0	0	0	0	0	0	0	1	0	0	0	0	0	0	0	0	0	0
285	0	0	0	0	0	0	0	1	0	0	0	0	0	0	0	0	0	0	0	0	0
286	0	0	0	0	0	0	0	0.000160051	0	0	0	0	0	0	0	0	0	0.99984	0	0	0
287	0	0	0	0	0	0	0	0	0	0	0	0	0	0	0	0	0	0	0	1	0
288	0	0	0	0	0	0	0	0.99952	0	0	0	0	0	0	0	0	0	0	0.000479923	0	0
289	0	0	0	0	0	0	0	0	0	0	0	0	0	0	0	0	1	0	0	0	0
290	0	0	0	0	0	0	0	0	0	0	0	0	1	0	0	0	0	0	0	0	0
291	0	1	0	0	0	0	0	0	0	0	0	0	0	0	0	0	0	0	0	0	0
292	0	0	0	0	0	0	0	0	0	0	0.99984	0	0	0	0	0	0.00016	0	0	0	0
293	0	0	0	0	0	0	0	0	0	0	0	0	0.99952	0	0	0	0.000479846	0	0	0	0
294	0	0	0	0	0	0	0	0.000479923	0	0	0	0	0	0	0	0	0.000159974	0.99936	0	0	0
295	0	0	0	0	0.000319744	0	0	0	0	0	0.99968	0	0	0	0	0	0	0	0	0	0
296	0	0	0	0	0	0	0	0	0	0.00015977	0	0	0.999361	0	0	0	0	0.00047931	0	0	0
297	0	0	0	0	0	0	0	0	0	1	0	0	0	0	0	0	0	0	0	0	0
298	0	0	0	0	0	0	0	0	0	0	0	0	0	0	0	0.000159719	0.99984	0	0	0	0
299	0	0	0	0	0	0	0	0	0	0	1	0	0	0	0	0	0	0	0	0	0
300	0	0	0	0	0	1	0	0	0	0	0	0	0	0	0	0	0	0	0	0	0
301	0	0	0	0	0	0	0	0	0	0	1	0	0	0	0	0	0	0	0	0	0
302	0	0	0	0	0	0	0	0	0	0	0	0	0	0	0	1	0	0	0	0	0
303	0	0.9992	0	0	0	0	0	0.000800384	0	0	0	0	0	0	0	0	0	0	0	0	0
304	0	0	0	0.00032	0	0.99872	0	0	0	0	0	0	0	0	0	0.00016	0.0008	0	0	0	0
305	0	0	0	0	0.998881	0	0	0	0	0	0.00111946	0	0	0	0	0	0	0	0	0	0
306	0	0	0	0	0	0	0	0	0	0	0	0	0.998881	0	0	0	0.00111857	0	0	0	0
307	0	0	0	0	0	0	0	0	0	0	0	0	0.997923	0	0	0.00111857	0.000159795	0.000798977	0	0	0
308	0.00015977	0	0	0	0	0.00015977	0	0	0	0	0.00111839	0	0	0	0	0	0	0	0.998562	0	0
309	0	0	0	0	0	0	0	0.997284	0	0	0	0	0.00111839	0	0	0	0	0.00015977	0.00143793	0	0
310	0	0	0	0	0	0	0	0	0	0	0.998881	0	0	0	0	0	0	0	0.00111857	0	0
311	0.000639284	0.00111875	0	0	0	0	0	0	0	0	0	0	0	0	0	0	0.000639284	0.997603	0	0	0
312	0	0	0	0	0	0	0	0	0	0	0.00111946	0	0	0	0.998881	0	0	0	0	0	0
313	0	0	0	0	0	0	0	0.00111946	0	0	0.998881	0	0	0	0	0	0	0	0	0	0
314	0	0	0	0	0.998721	0	0	0	0	0	0.000159923	0	0	0	0	0	0	0.00111946	0	0	0
315	0	0	0	0	0.00111946	0	0.00255877	0.00047977	0	0	0.994723	0	0	0	0	0	0	0	0	0.00111946	0
316	0	0	0	0	0.000159923	0	0.000159923	0.00111946	0	0	0	0	0	0	0	0	0	0	0	0	0.998561
317	0	0	0	0	0	0.998881	0	0	0	0	0	0	0	0	0	0	0.0011191	0	0	0	0
318	0	0	0.998869	0	0	0	0	0	0	0	0	0	0.00113086	0	0	0	0	0	0	0	0
319	0	1	0	0	0	0	0	0	0	0	0	0	0	0	0	0	0	0	0	0	0
320	0	0	0	0	0	0	0	0.998704	0.000161943	0	0.0011336	0	0	0	0	0	0	0	0.000161943	0	0
321	0	0	0	0	0	0	0	0	0	0	0.998867	0	0.00113342	0	0	0	0	0	0	0	0
322	0	0	0	0	0	0	0	0	0	0.997894	0	0	0	0	0	0.000972132	0	0.00113415	0	0	0
323	0	0	0	0	0	0	0	0.00048583	0	0	0.999514	0	0	0	0	0	0	0	0	0	0
324	0	0	0	0	0.998867	0	0	0	0	0	0	0	0.00113305	0	0	0	0	0	0	0	0
325	0	0	0	0	0	0	0.998706	0	0	0.00113269	0	0	0	0	0	0.000161812	0	0	0	0	0
326	0	0	0	0	0	0	0	0	0	0	0	0	0.998867	0	0	0	0.00113305	0	0	0	0
327	0	0	0	1	0	0	0	0	0	0	0	0	0	0	0	0	0	0	0	0	0
328	0	0	0	0	0	1	0	0	0	0	0	0	0	0	0	0	0	0	0	0	0
329	0	0	0	0	0.999358	0	0	0	0	0	0	0	0	0	0	0	0	0	0.000160565	0	0.000481696
330	0	0	0.000161212	0	0	0	0	0	0	0	0	0	0	0	0	0	0	0	0	0	0.999839
331	0	0	0	0	0	0	0	0.999678	0	0	0.000161005	0.000161005	0	0	0	0	0	0	0	0	0
332	0	0	0	0	0	0	0	1	0	0	0	0	0	0	0	0	0	0	0	0	0
333	0	0	0	0	0	0	0	0	0	1	0	0	0	0	0	0	0	0	0	0	0
334	0	0	0	1	0	0	0	0	0	0	0	0	0	0	0	0	0	0	0	0	0
335	0	0	0	0	0	0	0	0.0436042	0	0	0	0	0	0	0	0	0	0	0.956396	0	0
336	0	0	0	1	0	0	0	0	0	0	0	0	0	0	0	0	0	0	0	0	0
337	0	0	0	0	0	1	0	0	0	0	0	0	0	0	0	0	0	0	0	0	0
338	0	0	0	0	0.999839	0	0	0	0	0	0.000161134	0	0	0	0	0	0	0	0	0	0
339	0	0	0	0	0	0	0	0.999839	0	0	0	0	0	0	0	0	0	0.000160746	0	0	0
340	0	0	0	0	0	0	0	0	0	0	0	1	0	0	0	0	0	0	0	0	0
341	0	0	0	0	0	0	0	0	0	0	0	0	0	0	0	0	1	0	0	0	0
342	0	0	0	0	0	0	0	0	0	0	0.999839	0	0	0	0.00016129	0	0	0	0	0	0
343	0	0	0	0	0	0	0	1	0	0	0	0	0	0	0	0	0	0	0	0	0
344	0	0	0	0	0	0	0	0	0	0	1	0	0	0	0	0	0	0	0	0	0
345	0	0	0	0	0	0	0	0	0	0	0	0	1	0	0	0	0	0	0	0	0
346	0	0	0	0	0	0	0	0.99968	0	0	0	0.000160077	0	0	0	0	0	0	0.000160077	0	0
347	0	0	0	0	0	0	0	0	0	0	0	0	0	0	0	0	0	1	0	0	0
348	0	0	0	1	0	0	0	0	0	0	0	0	0	0	0	0	0	0	0	0	0
349	0	0	0	1	0	0	0	0	0	0	0	0	0	0	0	0	0	0	0	0	0
350	0	0	0.99984	0	0	0	0	0	0	0	0	0	0.000160026	0	0	0	0	0	0	0	0
351	0	0	0	0	0	0	0	0	0	0	0	0	0	0	0.99984	0.000160051	0	0	0	0	0
352	0	0	0	0	1	0	0	0	0	0	0	0	0	0	0	0	0	0	0	0	0
353	0	0	0	0	0	0	0	0	0	0	0	0	0	0	0.000160077	0.99984	0	0	0	0	0
354	0	0	0	0.000320102	0	0	0	0	0	0.9992	0	0	0	0	0.000480154	0	0	0	0	0	0
355	0	0	0	0	0	0	0	0	0	0	0	0	0	0	0	1	0	0	0	0	0
356	0	0	0	0	1	0	0	0	0	0	0	0	0	0	0	0	0	0	0	0	0
357	0	0	0	0	0	0	0	0	0	0	0	0	0	0	0	0	0	0	0	0	1
358	0	0	0	0	0	0	0.000320051	0	0	0	0	0	0.99968	0	0	0	0	0	0	0	0
359	0	0	0	0	0	0	0	0	0	0	0	0	0	0	0	0	1	0	0	0	0
360	0	0	0	0	0	0	0	0	0	0	0	0.99984	0	0	0	0	0	0.000160077	0	0	0
361	0	0	0	0	0	0	0	0	0	0	1	0	0	0	0	0	0	0	0	0	0
362	0	0	0	0	0	0	0	0	0	0	0	0	1	0	0	0	0	0	0	0	0
363	0	0	0	0	0	0	0	0	0	0	0	0	1	0	0	0	0	0	0	0	0
364	0	0	0	0	0	0	0	1	0	0	0	0	0	0	0	0	0	0	0	0	0
365	0	0	0	0	0	0	0	0	0	0	0	0	0	0	0	0	0.000160102	0.99984	0	0	0
366	0	0	0.999039	0.000960769	0	0	0	0	0	0	0	0	0	0	0	0	0	0	0	0	0
367	1	0	0	0	0	0	0	0	0	0	0	0	0	0	0	0	0	0	0	0	0
368	0.99952	0	0	0	0	0	0	0	0	0	0	0	0	0	0	0	0	0.000160128	0.000320256	0	0
369	0	0	0	0	0	0	0	0.000800641	0	0	0	0	0.998719	0	0	0	0.000320256	0.000160128	0	0	0
370	0	0	0	0	0	0	0	0	0	0.998879	0	0	0.00096123	0	0.000160205	0	0	0	0	0	0
371	1	0	0	0	0	0	0	0	0	0	0	0	0	0	0	0	0	0	0	0	0
372	0	0	0	0	0	0	0	0	0	0	0.00208936	0	0	0	0.997911	0	0	0	0	0	0
373	0	0	0	0	0	0	0	0	0	0.999679	0	0	0	0	0	0.000320513	0	0	0	0	0
374	0	0	0.00192215	0	0	0	0	0	0	0	0	0	0.998078	0	0	0	0	0	0	0	0
375	0	0	0	0	0	0	0	0	0	0	1	0	0	0	0	0	0	0	0	0	0
376	0	0	0	0	0	0	0	0.00160179	0	0	0.998398	0	0	0	0	0	0	0	0	0	0
377	0	0	0	0	0	0	0	0	0	0	0	0	0	0	0	0	1	0	0	0	0
378	0	0	0	0	0	0	0	0	0	0	0	0	0	0	0	1	0	0	0	0	0
379	0	0	0	0	0	0	0	0.000480692	0	0	0.000640923	0	0	0	0	0	0	0	0.998878	0	0
380	0	0.998238	0	0	0	0	0	0	0	0	0	0	0	0	0	0.000480615	0	0	0	0	0.00128164
381	0	0	0	0	0	0	0.999199	0	0	0	0	0	0.000320359	0	0	0.000320359	0	0	0	0	0.000160179
382	0	0	0	0	0	0	0	0	0	0	0	0	0	0	0	0	0	1	0	0	0
383	0	0	0	0	0	0	0	0	0	0	0.99984	0	0	0	0	0	0.000160026	0	0	0	0
384	0	0	0	0	0	0	0	0	0	0	1	0	0	0	0	0	0	0	0	0	0
385	0	0	0.99984	0.000160026	0	0	0	0	0	0	0	0	0	0	0	0	0	0	0	0	0
386	0	0	0	0	0	0	0	0	0	0.99952	0	0	0	0	0	0.00048	0	0	0	0	0
387	0	0	0	0	0	0	0	0	0	0	0	0	0	0	0	0	0.000320051	0.99968	0	0	0
388	0	0	0	0	0	0	0	0.93774	0	0	0	0	0	0	0	0	0	0.000800256	0.0614597	0	0
389	0	0	0	0	0	0	0	0	0	0	0	0	0	0.0008	0	0	0.9992	0	0	0	0
390	0	0	0.99904	0	0	0	0	0	0	0	0	0	0.000640205	0	0	0	0	0	0.000160051	0	0.000160051
391	0	0	0.000320102	0	0	0	0	0	0	0.000160051	0	0	0.99888	0	0	0	0.000160051	0.000480154	0	0	0
392	0	0	0	0	0	0	0	0.99936	0	0	0	0.000640102	0	0	0	0	0	0	0	0	0
393	0	0	0	0	0	0	0	0.99936	0	0	0	0.00016	0	0	0	0	0	0	0.00048	0	0
394	0	0	0	0	0	0	0	0	0	0.000176616	0	0	0.999823	0	0	0	0	0	0	0	0
395	0	0	0	0	0	1	0	0	0	0	0	0	0	0	0	0	0	0	0	0	0
396	0	0	0	0	0	0	0	0	0	0.00246914	0	0	0	0	0	0.997531	0	0	0	0	0
397	0	0	0	0	0	0	0	0	0	0	0	0	0	0	0	0	0	0	0	1	0
398	0	0	0	0	0	0	0	0.99859	0	0	0.000352423	0.000176211	0	0	0	0	0	0.000352423	0.000528634	0	0
399	0	0	0	0	0	0	0	0.999119	0	0	0	0	0.000176211	0	0	0	0	0.000176211	0.000528634	0	0
400	0	0	0	0	0	0	0	0.000176149	0	0	0.999824	0	0	0	0	0	0	0	0	0	0
401	0	0	0	0	0	0	0	0	0	0	0.999824	0	0	0	0	0	0.000176211	0	0	0	0
402	0	0	0	0	0	0.000357526	0	0	0	0	0	0	0	0	0	0	0.999642	0	0	0	0
403	0	0	0	0.000178667	0	0	0	0	0	0.999821	0	0	0	0	0	0	0	0	0	0	0
404	0	0	0	0	0.999643	0	0	0	0	0	0.000357398	0	0	0	0	0	0	0	0	0	0
405	0	0	0	0	0	0	0	0	0	0	0.999823	0	0	0.000177022	0	0	0	0	0	0	0
406	0	0	0	0	0	0	0	0	0	0.999646	0	0	0	0	0	0.000353982	0	0	0	0	0
407	0	0	0	0	0	0	0	0	0	0	0.999823	0	0	0	0	0	0.000176741	0	0	0	0
408	0	0	0	0	0	0	0	1	0	0	0	0	0	0	0	0	0	0	0	0	0
409	0	0	0	0.000176835	0	0	0	0	0	0.999646	0	0	0	0	0	0.000176835	0	0	0	0	0
410	0	0	0	0	0.000176835	0	0.000176835	0	0	0	0.999646	0	0	0	0	0	0	0	0	0	0
411	0.99947	0	0	0	0	0	0	0	0	0	0	0	0	0	0	0	0.000530316	0	0	0	0
412	0	0	0	0	0	0.999823	0	0.000176772	0	0	0	0	0	0	0	0	0	0	0	0	0
413	0	0	0.997879	0.000176772	0	0	0	0	0	0	0	0	0.00194449	0	0	0	0	0	0	0	0
414	0	0	0	0	0	0	0.000176991	0	0	0	0	0	0.999646	0	0	0	0.000176991	0	0	0	0
415	0	0	0	0	0	0	0	0	0	0	0	0	0.999647	0	0	0	0.00017671	0	0	0	0.00017671
416	0	0	0	0	0.000706714	0	0	0	0	0	0.999293	0	0	0	0	0	0	0	0	0	0
417	0	0	0	0	0	0	0	0	0	0	0	0	0.999823	0	0	0	0	0.000176678	0	0	0
418	0	0	0	0	0	0	0	0	0	0	0	0	0.999472	0	0	0	0.000527797	0	0	0	0
419	0	0	0	0	0	0	0	0	0	0	0.999824	0.000175871	0	0	0	0	0	0	0	0	0
420	0	0	0	0	0	0.000175871	0	0	0	0	0	0	0	0	0	0	0.999824	0	0	0	0
421	0	0	0	1	0	0	0	0	0	0	0	0	0	0	0	0	0	0	0	0	0
422	0	0	0	0	0	0	0	0	0	0	1	0	0	0	0	0	0	0	0	0	0
423	0	0	0	0	0	0	0	0	0	0	0	0	0	0	0	0	0	0	0	0	1
424	0	0	0	0	0.999648	0	0	0	0	0	0.000351679	0	0	0	0	0	0	0	0	0	0
425	0	0	0	0	0	0	0	0	0	0	1	0	0	0	0	0	0	0	0	0	0
426	0	0	0	0	1	0	0	0	0	0	0	0	0	0	0	0	0	0	0	0	0
427	0	0	0	0	0	0	0	0	0	0	0	0	0	0	0	1	0	0	0	0	0
428	0	0	0	0	0	0	0	1	0	0	0	0	0	0	0	0	0	0	0	0	0
429	0	0	0	0	1	0	0	0	0	0	0	0	0	0	0	0	0	0	0	0	0
430	0	0	0	0	0	1	0	0	0	0	0	0	0	0	0	0	0	0	0	0	0
431	0	0	0	0	0	0	1	0	0	0	0	0	0	0	0	0	0	0	0	0	0
432	0	0	0	0	0	0	0	0	0	0	0	0	0	1	0	0	0	0	0	0	0
433	0	0	0	0	0	0	0	0	0	0	0	1	0	0	0	0	0	0	0	0	0
434	0	0	0	0	0	0	0	0	0	0	0.000161134	0	0	0	0	0	0	0	0.999839	0	0
435	0	0	0.999839	0	0	0	0	0	0	0	0	0	0.000161212	0	0	0	0	0	0	0	0
436	0	0	0	1	0	0	0	0	0	0	0	0	0	0	0	0	0	0	0	0	0
437	0	0	0	0	0	0	0	0	0	0.000161186	0	0	0	0	0	0.999839	0	0	0	0	0
438	0	0	0	0	0	0	0.00016116	0	0	0	0.00016116	0	0	0	0.999678	0	0	0	0	0	0
439	1	0	0	0	0	0	0	0	0	0	0	0	0	0	0	0	0	0	0	0	0
440	0	0	0	0	0	0	0	0	0	0	0	1	0	0	0	0	0	0	0	0	0
441	0	0	1	0	0	0	0	0	0	0	0	0	0	0	0	0	0	0	0	0	0
442	0.999516	0	0	0	0	0	0	0	0	0	0	0	0	0	0	0	0	0.000322685	0.000161342	0	0
443	0	0	0	0	0	0	0	0	0	0	0	0	0	0	0	0	0	0	1	0	0
444	0	0	0	0	0	0	0	0	0	0.999032	0	0	0	0	0	0.00096821	0	0	0	0	0
445	0	0	0	0	0.000161447	0	0	0.0100097	0	0	0	0	0	0	0	0	0	0	0.989829	0	0
446	0	0	0	0	0	0	0	0	0	0	0	0	1	0	0	0	0	0	0	0	0
447	0	1	0	0	0	0	0	0	0	0	0	0	0	0	0	0	0	0	0	0	0
448	0	0	0	0	0	0	0	0	0	0	0	0	1	0	0	0	0	0	0	0	0
449	0	0	0.000161368	0.999839	0	0	0	0	0	0	0	0	0	0	0	0	0	0	0	0	0
450	0	0	0	0	0	0	0	0	0	0	0	0	0	0	0	0	0	1	0	0	0
451	0	0	0	0	0	0	0	0	0	1	0	0	0	0	0	0	0	0	0	0	0
452	0	0	0	0	0.999516	0	0	0	0	0	0.000322997	0	0	0	0	0	0	0	0.000161499	0	0
453	0	0	0	0	0	0	0	0	0	0	0	0	0	0	0	0	0	0	0	0	1
454	0	0	0	0	0.000323258	0	0	0	0	0	0.997737	0.00161629	0	0	0	0	0.000323258	0	0	0	0
455	0	0	0	0	0	0	0	0	0	0	1	0	0	0	0	0	0	0	0	0	0
456	0	0	0	0	0	0	0	0	0	0	0	0	0	0	0	0	1	0	0	0	0
457	0	0	0	0	0	0	0	0	0	0	0	0	0.0019383	0	0	0.000161525	0.9979	0	0	0	0
458	0	0	0	0	0	0	0	0	0	0	1	0	0	0	0	0	0	0	0	0	0
459	0	0.000161447	0	0	0	0	0	0	0	0	0	0	0	0	0	0	0.999839	0	0	0	0
460	0	0	0	0	0	0	0	0	0	0	0	0.998547	0	0	0	0	0	0.00129157	0.000161447	0	0
461	0	0	0	0	0	0	0	0	0	0	1	0	0	0	0	0	0	0	0	0	0
462	0	0	0	0	0	0	0	0	0	0	0	0	0	0	0	1	0	0	0	0	0
463	0	0	0	0	0	1	0	0	0	0	0	0	0	0	0	0	0	0	0	0	0
464	0.999677	0	0	0	0	0	0	0	0	0	0	0	0	0	0	0	0	0.000161394	0.000161394	0	0
465	0	0	0	0	1	0	0	0	0	0	0	0	0	0	0	0	0	0	0	0	0
466	0	0	0	0	0	0	0	1	0	0	0	0	0	0	0	0	0	0	0	0	0
467	0	0.000161551	0	0	0	0	0	0	0	0	0	0	0	0	0	0	0	0	0	0	0.999838
468	0	0	0	0	0	0	0	0.000161603	0	0	0	0	0	0	0	0.999838	0	0	0	0	0
469	0	0	0	0	0	0	0	0.999838	0	0	0	0	0	0	0	0	0	0	0.000161708	0	0
470	0	0	0	0	0	0	0	0.999353	0	0	0	0	0	0	0	0	0	0	0.000646517	0	0
471	0	0	0	0	0	0	0	0.000161629	0	0.999838	0	0	0	0	0	0	0	0	0	0	0
472	0	0	0	0	0	1	0	0	0	0	0	0	0	0	0	0	0	0	0	0	0
473	0	0	0	0	1	0	0	0	0	0	0	0	0	0	0	0	0	0	0	0	0
474	0	0	0	0	0	0	0	0.000161577	0	0	0	0	0	0	0	0	0	0	0.999838	0	0
475	0	0	0	0	0	0	0	0	0	0	0	0	0.998222	0	0	0	0.00177792	0	0	0	0
476	0	0	0.000161577	0	0	0	0	0	0	0	0	0	0.998707	0	0	0	0	0.00113104	0	0	0
477	0	0	0	0	0	0	0	0	0	0	0	0	0	0	0	0	0	0	0	0	1
478	0	0	0	0	0	0	0	0	0	0	0	0	1	0	0	0	0	0	0	0	0
479	0	0	0	0	0	0	0	0	0	0	0	0	0	0	0	1	0	0	0	0	0
480	0	0	0	0	0	0	0	0	0	0	0	0	0	0	0	0	0	0	0	1	0
481	0	0	0	0	0	0	0	0	0	0	0	0	0	1	0	0	0	0	0	0	0
482	0.000161499	0	0	0	0	0	0	0.000322997	0	0	0	0	0	0	0	0	0	0.999516	0	0	0
483	0	0	0	0	0	0	0	0	0	0	1	0	0	0	0	0	0	0	0	0	0
484	0	0	0	0	0	0	0	0	0	0.000161551	0	0	0	0	0	0.999838	0	0	0	0	0
485	0	0	0	0	0	0	0	0	0	0	0	0	1	0	0	0	0	0	0	0	0
486	0.999677	0	0	0	0	0	0	0	0	0	0	0	0	0	0	0	0	0.000323206	0	0	0
487	0	0	0	0	0	0	0	0.996967	0	0	0	0	0	0	0	0	0	0	0.00303272	0	0
488	0.000957549	0	0	0	0	0	0	0.000478774	0	0	0	0	0	0	0	0	0	0	0.998564	0	0
489	0	0	0	0	0	0	0	0	0	0	1	0	0	0	0	0	0	0	0	0	0
490	0	0	0	0	0	0	0	0	0	0	0	0	0	1	0	0	0	0	0	0	0
491	0	0	0	0	0	0	0	0.00159642	0	0	0.998244	0	0	0	0	0	0.000159642	0	0	0	0
492	0	0	0	0	0	0	0	0	0	0	0	0	0	0	0	1	0	0	0	0	0
493	0	0	0	0	0	0	0	0	0	0	0	0	0	0	0	0	0	0	0	1	0
494	0	0	0	0	0	0	0	0	0	0	0.999521	0	0	0	0	0	0	0	0.000478851	0	0
495	0	0	0	0	0	0	0	0	0	0	0	0	0.000958007	0	0	0	0.000159668	0.998882	0	0	0
496	0	0	0	0	0	0	0	0	0	0	0	0	0	0	0	0	0	0	0	0	1
497	0	0	0	0	0	0	0	0	0	0	0	0	0	0	0	0	0	0	0	0	1
498	0	0	0	0	0	0	0	0	0	1	0	0	0	0	0	0	0	0	0	0	0
499	0	0	0	0	0	0	0	0	0	0	1	0	0	0	0	0	0	0	0	0	0
500	0	0	0	0	0	0	0	0	0	0	0	0	0.999681	0	0	0	0.000319081	0	0	0	0
501	0.000159591	0	0	0	0	0	0	0	0	0	0	0	0	0	0	0	0	0.99984	0	0	0
502	0	0	0	0	0	0	0	0	0	0	0	0	0	0	0	0	0	0	0	0	1
503	0	0	0	0	0	0	0	0	0	0	0	0	0	1	0	0	0	0	0	0	0
504	0	0	0	0	0	0	0	0	0	0	0	0	0	0	0	0	0.997606	0.00239425	0	0	0
505	0	0	0	0	0	0	0	0	0	0	1	0	0	0	0	0	0	0	0	0	0
506	0	0	0	0	0	0	0	0	0	0	1	0	0	0	0	0	0	0	0	0	0
507	0	0	0	1	0	0	0	0	0	0	0	0	0	0	0	0	0	0	0	0	0
508	0	0	0	0	0	0	0	0.000957243	0	0	0.999043	0	0	0	0	0	0	0	0	0	0
509	0	0	0	0	0	0	0	0	0	0	0	0	0	0	0	0	0	1	0	0	0
510	0	0	0.000159591	0.999681	0	0.000159591	0	0	0	0	0	0	0	0	0	0	0	0	0	0	0
511	0	0	0	0	0	0.000159541	0	0.000478622	0	0.017709	0	0	0.000797703	0	0	0.980536	0.000319081	0	0	0	0
512	0	0	1	0	0	0	0	0	0	0	0	0	0	0	0	0	0	0	0	0	0
513	0	0	0	0	0.000478393	0	0	0	0	0	0.999522	0	0	0	0	0	0	0	0	0	0
514	0	0	0	0	0	0	0	0.999681	0	0	0	0.000159515	0	0	0	0	0	0	0.000159515	0	0
515	0.000159515	0	0	0	0	0	0	0.00287127	0	0	0	0	0	0	0	0	0	0	0.996969	0	0
516	0	0	0	0	0	0	0	0	0	0	1	0	0	0	0	0	0	0	0	0	0
517	0	0	0	0	0	0	0	0	0	0	0	0	0	0	0	0	1	0	0	0	0
518	0	0	0	0	0	1	0	0	0	0	0	0	0	0	0	0	0	0	0	0	0
519	0	0	0	0	0	0	0	0	0	0	0.999841	0	0	0.000159312	0	0	0	0	0	0	0
520	0	0	0	0	0	0	0	0	0	0	0	0	0	0	0	1	0	0	0	0	0
521	0	0	0	0	0.999841	0	0	0	0	0	0.000159363	0	0	0	0	0	0	0	0	0	0
522	0	0	0	0	0	0	0.000159337	0	0	0	0	0	0	0	0	0	0	0	0	0	0.999841
523	0	0	0	0	0	0	0	0	0	0	0.000159337	0	0	0	0.000318674	0.999522	0	0	0	0	0
524	0	0	0	1	0	0	0	0	0	0	0	0	0	0	0	0	0	0	0	0	0
525	0	0	0	0	0.999841	0	0	0	0	0	0	0	0	0	0	0	0.000159388	0	0	0	0
526	0	0	0	0	0	0	0.00079694	0	0	0	0	0	0	0	0	0.998087	0	0	0	0.00111572	0
527	0	0	0	0	0	0	0	0	0	0	0.999841	0	0	0.000159388	0	0	0	0	0	0	0
528	0	0	0	0	0	0	0	0	0	0	0	0	0	1	0	0	0	0	0	0	0
529	0	0	0	0	0	0	0	0	0	0.999681	0	0	0	0	0.000159388	0.000159388	0	0	0	0	0
530	0	0	0	0	0	0	0	0	0	0.999841	0	0	0	0	0	0	0	0.000159413	0	0	0
531	0	0	0	0	0	0	0	0	0	0	0	0	0	0	0	0	0	0	1	0	0
532	0	0	1	0	0	0	0	0	0	0	0	0	0	0	0	0	0	0	0	0	0
533	0	0	0	0	0	0	0	0	0	0	1	0	0	0	0	0	0	0	0	0	0
534	0	0	0	1	0	0	0	0	0	0	0	0	0	0	0	0	0	0	0	0	0
535	0	0	0	0	0	0	0	0.000159413	0	0	0	0.999841	0	0	0	0	0	0	0	0	0
536	0	0	0	0	0	0	0	0.999841	0	0	0	0	0	0	0	0	0	0	0.000159388	0	0
537	0	0	0	0	0	0	0	1	0	0	0	0	0	0	0	0	0	0	0	0	0
538	0	0	0	0	0	0	0	0	0	0	0	0	1	0	0	0	0	0	0	0	0
539	0	0	1	0	0	0	0	0	0	0	0	0	0	0	0	0	0	0	0	0	0
540	0	0	0	0	0	0	0	0	0	1	0	0	0	0	0	0	0	0	0	0	0
541	1	0	0	0	0	0	0	0	0	0	0	0	0	0	0	0	0	0	0	0	0
542	0	0	0	0	0	0	0	1	0	0	0	0	0	0	0	0	0	0	0	0	0
543	0	0	0	0	0	0	0	0	0	0	0	0	0	0	0	0	1	0	0	0	0
544	0	0	0	0	0	0	0	0	0	0	0	0	0	1	0	0	0	0	0	0	0
545	0	0	0	0	0	0	0	0	0	0	0	0	0	1	0	0	0	0	0	0	0
546	0	0	0	0	0	0	0	0	0	0.999841	0	0	0	0	0	0.000159439	0	0	0	0	0
547	0	0	0.000797194	0	0	0	0	0	0	0.000159439	0	0	0.996811	0	0	0	0.00223214	0	0	0	0
548	0	0	0	0	0	0	0	0	0	0	1	0	0	0	0	0	0	0	0	0	0
549	0	0	0	0	0	0	0	0.999841	0	0	0	0	0	0	0	0	0	0.000159413	0	0	0
550	0	0	0	0	0	0	0	0	0	0	0	0	0	0	0	0	0	0	0	1	0
551	0	0	0	0	0	0	0	0	0	0	0	0	0	0	0	0	0	1	0	0	0
552	0	0	0	0	0	0	0	0	0	0	0	0	0	0	0	0	1	0	0	0	0
553	0	0	0	0	0.999841	0	0	0	0	0	0	0	0	0	0	0	0	0	0	0	0.000159464
554	0	0	0	0	0	0	0	0	0	0	0	0	0	1	0	0	0	0	0	0	0
555	0	0	0	0	0	0	0	0	0	0.00111589	0	0	0	0	0	0.998884	0	0	0	0	0
556	0	0	0	0	0	0	0	0	0	0	0	0	1	0	0	0	0	0	0	0	0
557	0	0	0	0	0	0	0	0	0	0	0	0	0	0	0	0	0	0	0	0	1
558	0	0	0	0	0	0	0	0	0	0	0	1	0	0	0	0	0	0	0	0	0
559	0	0	0	0	0	0	0	0	0	0	0	0	0	1	0	0	0	0	0	0	0
560	0	0	0	0	0	0	0	0	0	0	0.00286853	0	0	0.00812749	0	0	0.988845	0.000159363	0	0	0
561	0	0	0	0	0	0	0.999841	0	0	0	0	0	0	0	0	0	0	0	0	0	0.000159388
562	0	0	0	0	0	0	0	0.999841	0	0	0	0.000159388	0	0	0	0	0	0	0	0	0
563	0	0	0	0	0	0	0	0	0	0	0	0	0	0	1	0	0	0	0	0	0
564	0	0	0.000159388	0	0	0	0	0	0	0	0	0	0.999362	0	0	0	0.000318776	0	0.000159388	0	0
565	0	0.000318776	0	0	0	0	0.000637552	0	0	0	0	0	0	0	0	0	0.000159388	0	0	0	0.998884
566	0	0	0	0	0	0	0	0.999363	0	0	0	0	0	0	0	0	0	0.000478011	0	0	0.000159337
567	0	0	0.000159337	0.999522	0	0	0	0	0	0.000318674	0	0	0	0	0	0	0	0	0	0	0
568	0	0	0	0	0	0	0.996654	0	0	0	0	0	0	0	0	0.000478011	0	0	0	0	0.00286807
569	0	0	0	0.999841	0	0.000159388	0	0	0	0	0	0	0	0	0	0	0	0	0	0	0
570	0	0	0	0	0	0	0	0	0	0.999203	0	0	0	0	0	0.00079694	0	0	0	0	0
571	0	0	0	0	0	0	0	0	0	0	0.999841	0	0	0	0	0	0.000159388	0	0	0	0
572	0	0	0	0	0	0	0	0	0	0.999841	0	0	0	0	0	0.000159413	0	0	0	0	0
573	0	0	0	0	1	0	0	0	0	0	0	0	0	0	0	0	0	0	0	0	0
574	0	0	0	0	0	0	0	0	0	0	0	0	0	0	0	0	0.999522	0.000318674	0	0	0.000159337
575	0	0	0.938974	0.0610261	0	0	0	0	0	0	0	0	0	0	0	0	0	0	0	0	0
576	0	0	0	0	0	0	0	0	0	0	0	0	0.000159337	0	0	0	0.999841	0	0	0	0
577	0	0	0.999363	0	0	0	0	0	0	0	0	0	0.000477935	0	0	0	0	0	0	0	0.000159312
578	0	0	0	0.000159337	0	0	0	0	0	0.998725	0	0	0.000159337	0	0.000159337	0.000796686	0	0	0	0	0
579	0	0	0	0	0	0	0	0	0	0	0	0	0	0	0	0	1	0	0	0	0
580	0	0	0	0	0	0.000159337	0	0	0	0.000159337	0	0	0	0	0	0.999681	0	0	0	0	0
581	0	0	0	0	0	0	0	0	0	0	0	0	0	0	0	1	0	0	0	0	0
582	0	0	0	0	0	0	0	0	0	0	0	0	0	0	0	0	0	0	1	0	0
583	0	0	0	0	0	0	0	0	0	0	1	0	0	0	0	0	0	0	0	0	0
584	0	0	0	1	0	0	0	0	0	0	0	0	0	0	0	0	0	0	0	0	0
585	0	0	0	0	0.00844218	0	0	0	0	0	0	0	0	0	0	0	0	0	0	0	0.991558
586	0	0	0	0	0	0	0	0	0	0	0	0	0.000318624	0	0	0	0	0	0	0	0.999681
587	0	0	0	0	0	0	0	0	0	0	1	0	0	0	0	0	0	0	0	0	0
588	0	0	0	0	0	0	0	0	0	0.000159261	0	0	0	0	0	0.999522	0.000318522	0	0	0	0
589	0	0	0.999841	0	0	0	0	0	0	0	0	0	0.000159286	0	0	0	0	0	0	0	0
590	0	0	0	0	0	0	0	0	0	0.000159312	0	0	0.999681	0	0	0	0	0.000159312	0	0	0
591	0	0	0	0.000159312	0	0	0	0	0	0.998726	0	0	0.000477935	0	0.000477935	0.000159312	0	0	0	0	0
592	0	0	0	0	0.999841	0	0	0	0	0	0	0	0	0	0	0	0	0	0	0	0.000159236
593	0	0	0	0	0	0	0	0	0	0	0	0	1	0	0	0	0	0	0	0	0
594	0	0	0	1	0	0	0	0	0	0	0	0	0	0	0	0	0	0	0	0	0
595	0	0.999044	0	0	0.000318573	0	0	0	0	0	0	0	0	0	0	0.000318573	0	0	0	0	0.000318573
596	0	0	0.999203	0.000318674	0	0.000318674	0	0	0	0	0	0	0.000159337	0	0	0	0	0	0	0	0
597	0	0	0	0	0	0	0	0	0	0	1	0	0	0	0	0	0	0	0	0	0
598	0	0	0	0	0	0	0.818891	0	0	0	0	0	0.000159286	0	0	0	0	0	0	0	0.180949
599	0	0	0.000477935	0	0	0	0.000318624	0	0	0	0	0	0.993309	0	0	0	0.00477935	0.00111518	0	0	0
600	0	0.999522	0	0	0	0.000159236	0	0	0	0	0	0	0	0	0	0	0.000159236	0	0	0	0.000159236
601	0	0	0	0	0	0	0	0.00222823	0	0	0	0	0	0	0	0	0	0	0.997772	0	0
602	0	0	0	0	0	0	0	0.00031837	0	0	0	0	0	0	0	0	0	0	0.999682	0	0
603	0	0	0.00334342	0	0	0	0	0	0	0	0	0	0.996497	0	0	0	0.00015921	0	0	0	0
604	0	0	0	0	0	0	0	0	0	0	0	0	0	0	0.99984	0.000160231	0	0	0	0	0
605	0	0.000160308	0	0	0	0.000320616	0	0	0	0	0	0	0	0	0	0	0.999519	0	0	0	0
606	0	0	0	0	0	0	0	0	0	0	0	0	0	0	0	0	0	0	0	0	1
607	0	0	0	0	0	0	0	0	0	0	1	0	0	0	0	0	0	0	0	0	0
608	0	0	0	0	0	0	0	0	0	0	0	0	1	0	0	0	0	0	0	0	0
609	0	0	0	0	0	0	0	0	0	0	0	0	1	0	0	0	0	0	0	0	0
610	0	0	0	0	0	0	0	0	0	0	0.000160308	0	0	0.991183	0	0	0.00865662	0	0	0	0
611	0	0	0.000160359	0	0	0	0	0	0	0	0	0	0.999679	0	0	0	0.000160359	0	0	0	0
612	0	0	0	0	0	0	1	0	0	0	0	0	0	0	0	0	0	0	0	0	0
613	0	0	0	0	0	0	0	0	0	0	0	0	0	0	0	0	0	0	1	0	0
614	0	0	0	0	0	0	0	0	0	0	0	0	0	0	0	0	0	0	1	0	0
615	0	0	0	0	0	0	0	0	0	0	0	0	0	0	0	0	1	0	0	0	0
616	0	0	0	0	0	0	0	0	0	0	1	0	0	0	0	0	0	0	0	0	0
617	0	0	0	0	0	0	0	0	0	0	0	0	0	0	0	0	0	1	0	0	0
618	0	0	0	0	0	1	0	0	0	0	0	0	0	0	0	0	0	0	0	0	0
619	0	0	0	0	0	0	0	0	0	1	0	0	0	0	0	0	0	0	0	0	0
620	0	0	0	1	0	0	0	0	0	0	0	0	0	0	0	0	0	0	0	0	0
621	0	0	0	0	0	0	0	0	0	0	0	0	0	0	0	1	0	0	0	0	0
622	0	0	0	1	0	0	0	0	0	0	0	0	0	0	0	0	0	0	0	0	0
623	0	0	0	0	0	0	0	0	0	0	1	0	0	0	0	0	0	0	0	0	0
624	0	0	0	0	0	0	0	0	0	0	0.000160205	0	0	0	0	0	0.99984	0	0	0	0
625	0	0	0	0.000160205	0	0	0	0	0	0	0	0	0	0	0	0	0	0	0.99984	0	0
626	0	0	0	0	0	1	0	0	0	0	0	0	0	0	0	0	0	0	0	0	0
627	0	0	0	0	0	0	0	0	0	0	0	0	0	0	0	1	0	0	0	0	0
628	0	0	0	0	0	0	0	0	0	0	0	1	0	0	0	0	0	0	0	0	0
629	0	0	0	0	1	0	0	0	0	0	0	0	0	0	0	0	0	0	0	0	0
630	1	0	0	0	0	0	0	0	0	0	0	0	0	0	0	0	0	0	0	0	0
631	0	0	0	0	0	0	0	0	0	0	0	1	0	0	0	0	0	0	0	0	0
632	0	0	0	0	0	0	0	0	0	0	0	0	0	0	1	0	0	0	0	0	0
633	0	0	0	0	0	0	0	0	0	0	0	0	0	1	0	0	0	0	0	0	0
634	0	0	0	0	0	1	0	0	0	0	0	0	0	0	0	0	0	0	0	0	0
635	0	0	0	0	0	0	0	0.000160179	0	0.000160179	0	0.996957	0	0	0	0	0	0	0.00272305	0	0
636	0	0	0	0	0.99984	0	0	0	0	0	0	0	0	0	0.000160205	0	0	0	0	0	0
637	0	0	0	0	0	0	0	0	0	0	0	0	0	0	0	1	0	0	0	0	0
638	0	0	0	0	0	0	0	0	0	0	0	0	0	0	1	0	0	0	0	0	0
639	0	0	0	0	0	0	0	0.00128185	0	0	0	0	0	0	0	0	0	0	0.998718	0	0
640	0	0	0	0	0	0	0	0	0	0	0	0	0	0	1	0	0	0	0	0	0
641	0	0	0	0	0	0	0	1	0	0	0	0	0	0	0	0	0	0	0	0	0
642	0	0	0	0	0	0	0	0	0	0	1	0	0	0	0	0	0	0	0	0	0
643	1	0	0	0	0	0	0	0	0	0	0	0	0	0	0	0	0	0	0	0	0
644	0	0	0	1	0	0	0	0	0	0	0	0	0	0	0	0	0	0	0	0	0
645	0	0	0	0	0	0	0	0	0	1	0	0	0	0	0	0	0	0	0	0	0
646	0	0	0	0	0	0	0	0	0	0	0.00432623	0.995674	0	0	0	0	0	0	0	0	0
647	0	0	0	0	0	0	0	0.99984	0	0	0.000160256	0	0	0	0	0	0	0	0	0	0
648	1	0	0	0	0	0	0	0	0	0	0	0	0	0	0	0	0	0	0	0	0
649	0	0	0.000160231	0.99984	0	0	0	0	0	0	0	0	0	0	0	0	0	0	0	0	0
650	0	0	0	0	0	0	0	0	0	0	0	0	1	0	0	0	0	0	0	0	0
651	0	0	0	0	0	0	0	1	0	0	0	0	0	0	0	0	0	0	0	0	0
652	0	0	0	0	0	0	0	0	0	0	0.99984	0	0	0	0	0	0	0	0.000160205	0	0
653	0	0	0	0	0	0	0	0	0	0	0	0	0	0.000160308	0.99984	0	0	0	0	0	0
654	0	0	0	0	1	0	0	0	0	0	0	0	0	0	0	0	0	0	0	0	0
655	0	0	0	0	1	0	0	0	0	0	0	0	0	0	0	0	0	0	0	0	0
656	0	0	0	0	0	0	0	0	0	0	0	0	0	1	0	0	0	0	0	0	0
657	0	0	0	1	0	0	0	0	0	0	0	0	0	0	0	0	0	0	0	0	0
658	0	0	0	0	0	0	0	0	0	0	0	0	0	0	0	0	0.99984	0.000160282	0	0	0
659	0	0	0	0	0	0	0	0	0	0	1	0	0	0	0	0	0	0	0	0	0
660	0.000160282	0	0	0	0	0	0	0	0	0	0	0	0	0	0	0	0	0.99984	0	0	0
661	0	0	0	0	0	0	0	0	0	0.000160256	0	0	0	0	0	0.99984	0	0	0	0	0
662	0	0	0	0	0	0	0	0	0	0	0	0	0	0	0	0	0	0	0	0	1
663	0	0	0	0	0	1	0	0	0	0	0	0	0	0	0	0	0	0	0	0	0
664	0	0	1	0	0	0	0	0	0	0	0	0	0	0	0	0	0	0	0	0	0
665	0	0	0	0	0	0	0	0.000160308	0	0	0.99984	0	0	0	0	0	0	0	0	0	0
666	0	0	0.000160308	0.99984	0	0	0	0	0	0	0	0	0	0	0	0	0	0	0	0	0
667	0	0	0	0	0	0	0	0.000160333	0	0	0.99984	0	0	0	0	0	0	0	0	0	0
668	0	0	0	0	0	0	0	0	0	0	0	0	0	0	1	0	0	0	0	0	0
669	0	0	0	0	0	0	0	0	0	0.99984	0	0	0	0	0	0.000160359	0	0	0	0	0
670	0	0	0	0	0	0	0	1	0	0	0	0	0	0	0	0	0	0	0	0	0
671	0	0	0	0	0	0	0	0	0	0	0.99984	0.000160359	0	0	0	0	0	0	0	0	0
672	0	0	0	1	0	0	0	0	0	0	0	0	0	0	0	0	0	0	0	0	0
673	0	0	0	0	0	0	0	0	0	0	1	0	0	0	0	0	0	0	0	0	0
674	0	0	0	0	0	0	0	0	0	1	0	0	0	0	0	0	0	0	0	0	0
675	1	0	0	0	0	0	0	0	0	0	0	0	0	0	0	0	0	0	0	0	0
676	0	0	0	0	0	1	0	0	0	0	0	0	0	0	0	0	0	0	0	0	0
677	0	0	0	0	0	0	0	1	0	0	0	0	0	0	0	0	0	0	0	0	0
678	0	0	0	0	0	0	0	0	0	0	0	0	0	0	0	0	1	0	0	0	0
679	0	0	0	0	0	0	0	0	0	0.00032077	0	0	0.999679	0	0	0	0	0	0	0	0
680	0	0	0	0	0	0	0	0	0	1	0	0	0	0	0	0	0	0	0	0	0
681	0	0	0	0	0	0	0	0	0	0	0	0	0	0	0	0	1	0	0	0	0
682	0	0	0	0	0	0	0	0.000160333	0	0	0	0	0.99984	0	0	0	0	0	0	0	0
683	0	0	0	0	0	0	0	0	0	0	0	0	0	0	0	1	0	0	0	0	0
684	0	0.000318522	0	0	0	0	0	0	0	0	0	0	0.000159261	0	0	0	0	0	0	0	0.999522
685	0	0	0	0	0	0	0	0	0	0	0	0	1	0	0	0	0	0	0	0	0
686	0	0	1	0	0	0	0	0	0	0	0	0	0	0	0	0	0	0	0	0	0
687	0	0	0	0	0	0	0	0	0	0	0	0	0.999841	0	0	0	0.00015921	0	0	0	0
688	0	0	0	0	0	0	0	0	0	0	0	0	0	0	0	0	0	0	0	0	1
689	0	0	0	0	0	0	0	0	0	0	0	0	1	0	0	0	0	0	0	0	0
690	0	0	0	0	0	0	0	0	0	0	0	0	1	0	0	0	0	0	0	0	0
691	0	0	0	0	0	0	0	0	0	0	0	0	0	0	0	0	0	0	0	0	1
692	0	0	0	0	0	0	0	0.999841	0	0	0	0	0	0	0	0	0	0	0.000159185	0	0
693	0	0	0	0	0	0	0	0	0	0	0	0	0	0	0	0	1	0	0	0	0
694	0	0	0	0	0	0	0	0	0	1	0	0	0	0	0	0	0	0	0	0	0
695	0	0.999841	0	0	0	0	0	0	0	0	0	0	0	0	0	0	0	0	0	0.000159185	0
696	0	0	0	0	0	0	0	0	0	0	0	0	0	0	0	0	1	0	0	0	0
697	0	0	0	0	0	0	0	1	0	0	0	0	0	0	0	0	0	0	0	0	0
698	0	0	0	0	0	0	0	1	0	0	0	0	0	0	0	0	0	0	0	0	0
699	0	0	0	0	0	0	0	0	0	0	0	0	0	0	0	0	0	1	0	0	0
700	0	0	1	0	0	0	0	0	0	0	0	0	0	0	0	0	0	0	0	0	0
701	0	0	0	0	0	0	0	0	0	0	1	0	0	0	0	0	0	0	0	0	0
702	0	0	0	0	0	0	0	0	0	0	0	0	0	0	0	0	1	0	0	0	0
703	0	0	0	0	0	0	0	0	0	1	0	0	0	0	0	0	0	0	0	0	0
704	0	0	0	0	1	0	0	0	0	0	0	0	0	0	0	0	0	0	0	0	0
705	0	0	0	0	0	0	0	0	0	0	0	0	1	0	0	0	0	0	0	0	0
706	0	0	0	0	0	0	0	0	0	0	0	0	0	0	1	0	0	0	0	0	0
707	1	0	0	0	0	0	0	0	0	0	0	0	0	0	0	0	0	0	0	0	0
708	0	0	0	0	1	0	0	0	0	0	0	0	0	0	0	0	0	0	0	0	0
709	0	0	0	0	0	0	0	0	0	0	0	0	0	0	0	1	0	0	0	0	0
710	0	0	0	0	0	0	0	0	0	0	0	0	0	0	0	0	0	0	0	0	1
711	0	0	0	1	0	0	0	0	0	0	0	0	0	0	0	0	0	0	0	0	0
712	0	0	0	0	0	0	0	0	0	0	0	0	0	0	0	0	0	1	0	0	0
713	0	0	0	0	0	0	0	0	0	0	0	0	0	0	0	0	1	0	0	0	0
714	0	1	0	0	0	0	0	0	0	0	0	0	0	0	0	0	0	0	0	0	0
715	0	0	0	0	0	0	0	0.995852	0	0	0	0	0	0	0	0	0	0	0.00414805	0	0
716	0	1	0	0	0	0	0	0	0	0	0	0	0	0	0	0	0	0	0	0	0
717	0	0	0	0	0	0	0	0	0	0	0	0	0	0	0	0.000159591	0.99984	0	0	0	0
718	0	0	1	0	0	0	0	0	0	0	0	0	0	0	0	0	0	0	0	0	0
719	0	0	0	0	0	0.000159617	0	0	0	0	0	0	0	0	0	0	0	0	0.99984	0	0
720	0	0	0	0	0	0	0	0	0	0	1	0	0	0	0	0	0	0	0	0	0
721	0	0	1	0	0	0	0	0	0	0	0	0	0	0	0	0	0	0	0	0	0
722	0	0	0	1	0	0	0	0	0	0	0	0	0	0	0	0	0	0	0	0	0
723	0	0	0	0	0	0	0	0	0	0	1	0	0	0	0	0	0	0	0	0	0
724	0	0	0	0	0	0	1	0	0	0	0	0	0	0	0	0	0	0	0	0	0
725	0	0	0	0	0	0.99984	0	0	0	0	0	0	0	0	0	0	0	0	0.000159566	0	0
726	0.000159541	0	0	0	0	0	0	0	0	0	0	0	0	0	0	0	0	0	0.99984	0	0
727	0	0	0	0	0	0	0	0	0	0	0	0	0	0	1	0	0	0	0	0	0
728	0	0	0	0	0	0	0	0	0	0	0	0	0	0	0	0	1	0	0	0	0
729	0	0	0	0	0	0	0	0	0	0	1	0	0	0	0	0	0	0	0	0	0
730	0	0	0	0	1	0	0	0	0	0	0	0	0	0	0	0	0	0	0	0	0
731	0	0	0	0	0.000159617	0	0	0	0	0	0	0	0	0	0	0	0.99984	0	0	0	0
732	0	0	0	0	0	0	0	0	0	0	0	0	0	0	0	0	0	0	0	1	0
733	0	0	0	0	0	0.000159591	0	0	0	0	0.99984	0	0	0	0	0	0	0	0	0	0
734	0	0	0	0	0	0	1	0	0	0	0	0	0	0	0	0	0	0	0	0	0
735	0	0	0	0	0	0	0	0	0	0	1	0	0	0	0	0	0	0	0	0	0
736	0.000159617	0	0	0	0	0	0	0	0	0	0	0	0	0	0	0	0	0.99984	0	0	0
737	0	0	0	0	0	0	0	1	0	0	0	0	0	0	0	0	0	0	0	0	0
738	0	0	0	0	0	0	0	0	0	0	0	0	0	1	0	0	0	0	0	0	0
739	0	0	0	0	0	0	0.999042	0	0	0	0.000638468	0	0	0.000159617	0	0	0	0	0	0	0.000159617
740	0.00287356	0	0	0	0	0	0	0.000319285	0	0	0	0	0	0	0	0	0	0	0.996807	0	0
741	0	0	0	0	0	0	0	0	0	0	0	0	0	0	0	0	0.000159642	0.99984	0	0	0
742	0	0	0	0	0	0	0	0.99984	0	0	0	0.000159642	0	0	0	0	0	0	0	0	0
743	0	0	0	0	0	0	0	1	0	0	0	0	0	0	0	0	0	0	0	0	0
744	0	1	0	0	0	0	0	0	0	0	0	0	0	0	0	0	0	0	0	0	0
745	0.000159693	0	0	0	0	0	0	0	0	0	0	0	0	0	0	0	0	0.99984	0	0	0
746	0	0	0	0	0	0	0	0	0	0	0	0	0	0	0	0	0	0	0	0	1
747	0	0	0	0	0	0	0	0	0	0	0	0	0	0	0	1	0	0	0	0	0
748	0	0	0	0	0	0	1	0	0	0	0	0	0	0	0	0	0	0	0	0	0
749	1	0	0	0	0	0	0	0	0	0	0	0	0	0	0	0	0	0	0	0	0
750	0	0	0	0	0	0	0	0	0	0	0	0	0	1	0	0	0	0	0	0	0
751	0	0	0	0	0	0	0	0	0	0	0	0	0	1	0	0	0	0	0	0	0
752	0	0.000159642	0	0.000159642	0.000798212	0	0.000478927	0	0	0	0	0	0	0	0	0	0	0	0	0	0.998404
753	0	0	0	0	0	0	0	0.999521	0	0	0	0	0	0	0	0	0	0.000159617	0.000319234	0	0
754	0	0	0	0.000638672	0	0.00271435	0	0	0	0.943957	0	0.000159668	0.000319336	0	0	0.0522114	0	0	0	0	0
755	0	0	0.975411	0	0	0.0239502	0	0	0	0	0	0	0.000638672	0	0	0	0	0	0	0	0
756	0	0.000159668	0	0.000159668	0	0	0.992176	0	0	0	0	0	0.000958007	0.00351269	0	0.000638672	0	0	0	0	0.00239502
757	0	0	0	0	0	0	0	0.998404	0	0	0	0	0	0	0	0	0	0.000159642	0.00143678	0	0
758	0	0	0	0	0	0	0	0.000798085	0	0	0.000159617	0	0	0	0	0	0	0	0.998883	0	0.000159617
759	0	0	0.998883	0.000159617	0	0	0	0	0	0	0	0	0.000957702	0	0	0	0	0	0	0	0
760	0	0	0	0	0	0	0	0.000478851	0	0	0.999521	0	0	0	0	0	0	0	0	0	0
761	0	0	0.0011175	0	0	0	0	0	0	0	0	0	0.998883	0	0	0	0	0	0	0	0
762	0	0	0.000319285	0.000798212	0	0	0	0.000159642	0	0.00542784	0	0	0.992816	0	0	0	0.000159642	0.000159642	0	0	0.000159642
763	0	0	0	0	0	0	0	0.000159642	0	0	0	0	0	0	0	0	0	0	0.99984	0	0
764	0	0	0.99984	0.000159668	0	0	0	0	0	0	0	0	0	0	0	0	0	0	0	0	0
765	0	0	0	1	0	0	0	0	0	0	0	0	0	0	0	0	0	0	0	0	0
766	0	0	0	0	0	0	0	0	0	0	0	0	0	0	1	0	0	0	0	0	0
767	0	0	0	0	0	0.000159617	0	0	0	0	0	0	0	0	0	0	0.99984	0	0	0	0
768	0	0	0	0	0	1	0	0	0	0	0	0	0	0	0	0	0	0	0	0	0
769	0	0	0	0	0	0	0	0	0	0	1	0	0	0	0	0	0	0	0	0	0
770	0	0	0	0	0	0	0	0	0	0	0	0	0	0	0	0	0	0	0	0	1
771	0	0	0	0	0	0	0	0	0	0	0	0	0	0	0	1	0	0	0	0	0
772	0	0	0	0	0	0	0	0	0	0	0	0	0	0	0	0	0	0	0	0	1
773	0	0	0	0	0	0	0.99984	0	0	0	0	0	0	0	0	0.000159744	0	0	0	0	0
774	0	0	0	0	0	0	0	0	0	0	0	1	0	0	0	0	0	0	0	0	0
775	0	0	0	0	0	1	0	0	0	0	0	0	0	0	0	0	0	0	0	0	0
776	0	0	0	0	0	1	0	0	0	0	0	0	0	0	0	0	0	0	0	0	0
777	0	0	0	0	0	0	0	0.999681	0	0	0	0	0	0	0	0	0	0	0.000319234	0	0
778	0	0	0	1	0	0	0	0	0	0	0	0	0	0	0	0	0	0	0	0	0
779	0	0	0	0	0	0.99984	0	0	0	0	0	0	0	0	0	0.000159617	0	0	0	0	0
780	0	0	0	0	0	0	0	0	0	0	0	0	0	0	0	0	0	0	0	1	0
781	0	0.99984	0	0	0	0	0	0	0	0	0	0	0	0	0	0.00015977	0	0	0	0	0
782	0	0	0	0	0	0	0	0	0	0	0	0	0	0	1	0	0	0	0	0	0
783	0	0	0	0	0	0	0	0	0	1	0	0	0	0	0	0	0	0	0	0	0
784	0	0	0	0	0	0	0	0	0	0	1	0	0	0	0	0	0	0	0	0	0
785	0	0	0	0	0	0	0	0	0	0	0	0	0	0	0	0	0	0	0	1	0
786	0	0	0	0	0	0	0	0	0	0	0	0	0	0	0	0	0	1	0	0	0
787	0	0	0	0	0	0	0	0.999521	0	0	0	0.000319132	0	0	0	0	0	0.000159566	0	0	0
788	0	0	0	1	0	0	0	0	0	0	0	0	0	0	0	0	0	0	0	0	0
789	1	0	0	0	0	0	0	0	0	0	0	0	0	0	0	0	0	0	0	0	0
790	0	0	0	0	0	0	0	0.99984	0	0	0	0	0	0	0	0	0	0	0.000159566	0	0
791	0	0	0	0	0	0	0	0	0	0	0	0	0	0	0	0	1	0	0	0	0
792	0	0	0	0	0	0	0	0	0	0	1	0	0	0	0	0	0	0	0	0	0
793	0	0	0	0	0	0	0	0	0	0	1	0	0	0	0	0	0	0	0	0	0
794	0	0	0.99984	0.000159566	0	0	0	0	0	0	0	0	0	0	0	0	0	0	0	0	0
795	0	0	0	0	0	0	0	0.000159566	0	0	0.999681	0	0	0	0	0	0	0	0.000159566	0	0
796	0	0	0	0	0	0	0	0.99984	0	0	0	0	0	0	0	0	0	0	0.000159566	0	0
797	0	0	0	0	0	0	0	0	0	0	0	0	0	0	0	0	1	0	0	0	0
798	0	0	0	0	0	0	0	0.000159566	0	0	0.999681	0	0	0	0	0	0	0	0.000159566	0	0
799	0	0	0	0	0	0	0	0	0	1	0	0	0	0	0	0	0	0	0	0	0
800	0	0	0	0	0	0.99984	0	0	0	0	0	0	0	0	0	0	0	0.000159566	0	0	0
801	0	0	0	0	0	0	0	0	0	0.999681	0	0	0	0	0	0.000319132	0	0	0	0	0
802	0	0.000159591	0	0	0.99984	0	0	0	0	0	0	0	0	0	0	0	0	0	0	0	0
803	0	0	0	0	0	0	0	0	0	0	0	0	0	0	0.000159591	0	0.99984	0	0	0	0
804	0	0	0	0	0	0	0	0.99984	0	0	0	0.000159617	0	0	0	0	0	0	0	0	0
805	0	0	0	0	0	0	0	0	0	0	0	0	0	0	0	0	0	1	0	0	0
806	0.999681	0	0	0	0	0.000159566	0	0	0	0	0	0	0	0	0	0	0.000159566	0	0	0	0
807	0	0	0	0	0	0	0	0	0	0	1	0	0	0	0	0	0	0	0	0	0
808	0	0	0	0	0	0	0	0.99984	0	0	0.000159591	0	0	0	0	0	0	0	0	0	0
809	0	0	0	0	0	0	0	0	0	0	0	0	1	0	0	0	0	0	0	0	0
810	0	0	0	0	0	1	0	0	0	0	0	0	0	0	0	0	0	0	0	0	0
811	0	0	1	0	0	0	0	0	0	0	0	0	0	0	0	0	0	0	0	0	0
812	0	0	0	0	0	0	0	0	0	0	0	0	1	0	0	0	0	0	0	0	0
813	0	0	0	0	0	0	0	0	0	0	0	0	0	0	1	0	0	0	0	0	0
814	0	0	0	0	0	0	0	0	0	0	0	0	0	0	0	0	1	0	0	0	0
815	0	0	0	0	0	0	0	1	0	0	0	0	0	0	0	0	0	0	0	0	0
816	0	0	1	0	0	0	0	0	0	0	0	0	0	0	0	0	0	0	0	0	0
817	0	0	0	0	0	0	0	0.999681	0	0	0	0.000159617	0	0	0	0	0	0	0.000159617	0	0
818	0	0	0	0	0	0	0	0	0	0	0	0	0	0	0	0	1	0	0	0	0
819	0	0	0	0.000159668	0	0	0	0	0	0.999521	0	0	0	0	0	0.000319336	0	0	0	0	0
820	0	0	0	0	0	0	0	0	0	0	0	0	0	1	0	0	0	0	0	0	0
821	0.000159668	0	0	0	0	0	0	0.00303369	0	0	0	0	0	0	0	0	0	0	0.996807	0	0
822	0	0	0	0	0	0	0	0	0	0.000319336	0	0	0	0	0	0.999681	0	0	0	0	0
823	0	0	0	0	0	0	0	0	0	0	0.99984	0	0	0	0	0	0	0	0.000159642	0	0
824	0	0	0	0	0	0	0	0.0111785	0	0	0.000159693	0.987544	0	0	0	0	0	0.000798467	0.000319387	0	0
825	0	0	0	1	0	0	0	0	0	0	0	0	0	0	0	0	0	0	0	0	0
826	0	0	0	0	0	0.99984	0	0	0	0	0	0	0	0	0	0.000159642	0	0	0	0	0
827	0	0	0	0	0	0	0	0	0	0.000159668	0	0	0	0	0.99984	0	0	0	0	0	0
828	0	0	0	0	0	0	0	0	0	0	0	0	0	0	0	0	0	1	0	0	0
829	0	0	0	0	0	0	0.99984	0	0	0	0	0	0	0	0	0.000159719	0	0	0	0	0
830	0.99984	0	0	0	0	0	0	0	0	0	0	0	0	0	0	0	0.000159719	0	0	0	0
831	0	0	0	0	0	0	0	0	0	0	0	0	0	0	1	0	0	0	0	0	0
832	1	0	0	0	0	0	0	0	0	0	0	0	0	0	0	0	0	0	0	0	0
833	0	0	1	0	0	0	0	0	0	0	0	0	0	0	0	0	0	0	0	0	0
834	0	0	0	0	0	0	0	0	0	0	0	0	0	0	0	0	0	0	0	0	1
835	0	0	0	0	0.00032144	0	0	0.00016072	0	0	0.7901	0.209097	0	0	0	0	0	0.00032144	0	0	0
836	0	0	0	0	0	0	0	0	0	0	1	0	0	0	0	0	0	0	0	0	0
837	1	0	0	0	0	0	0	0	0	0	0	0	0	0	0	0	0	0	0	0	0
838	0	0	0	0	0	0	0	0	0	0	1	0	0	0	0	0	0	0	0	0	0
839	0	0	0	0	0	0	0	0	0	0	0	0	0.999201	0	0	0	0.00063908	0.00015977	0	0	0
840	0	0	0	0	0	0	0	0	0	0	0	0	0	0	0	0	1	0	0	0	0
841	0	0	0	0	0	0	0	0	0	0	1	0	0	0	0	0	0	0	0	0	0
842	0	0	0	0	0	0	0	0	0	0.99984	0	0	0	0	0	0.000159744	0	0	0	0	0
843	0	0	0	0	0	0	0	0	0	0	1	0	0	0	0	0	0	0	0	0	0
844	0	0	0	0	0	0	0	0	0	0	1	0	0	0	0	0	0	0	0	0	0
845	0	0	0	0	0	0	0.00143724	0	0	0	0	0	0	0	0	0	0	0	0	0	0.998563
846	0	0	0	0	0	0	0	0	0	0.99984	0	0	0	0	0	0.000159668	0	0	0	0	0
847	0	0	0	1	0	0	0	0	0	0	0	0	0	0	0	0	0	0	0	0	0
848	0	0	0	0	0	0	0	0	0	0	0	0	0	0	0	0	0	0	0	0	1
849	0.99984	0	0	0	0	0	0	0	0	0	0	0	0	0	0	0	0	0.000159668	0	0	0
850	0	0	0	0.000159668	0	0.999202	0	0	0	0	0	0	0	0	0	0.000479004	0.000159668	0	0	0	0
851	0	0	0	0	0	0	0	0.99984	0	0	0.000159693	0	0	0	0	0	0	0	0	0	0
852	0	0	0	0	0	1	0	0	0	0	0	0	0	0	0	0	0	0	0	0	0
853	0	0	0	0	0	0	1	0	0	0	0	0	0	0	0	0	0	0	0	0	0
854	0	0	0	0	0	0	0	0	0	1	0	0	0	0	0	0	0	0	0	0	0
855	0	0	0	0	0	0	0	0	0	0	1	0	0	0	0	0	0	0	0	0	0
856	0	0	0	0	0	0	0	0	0	1	0	0	0	0	0	0	0	0	0	0	0
857	0	0	0	0	0	1	0	0	0	0	0	0	0	0	0	0	0	0	0	0	0
858	0	0	0	0	0	0	0	0	0	0	0	0	0	0	0	0	0	1	0	0	0
859	0	0	0	1	0	0	0	0	0	0	0	0	0	0	0	0	0	0	0	0	0
860	0	0	0	0	0	0	0	0	0	0	0	0	0	0	0	0	0	1	0	0	0
861	0	0	0	0	0	0	0	0	0	0	0	0	0	0	0	0	0	0	0	0	1
862	0	0	0	0	0	0	0	1	0	0	0	0	0	0	0	0	0	0	0	0	0
863	0	0	0	0	0	0	0	0	0	0	0	0	0	0	0	0	1	0	0	0	0
864	0	0	0	0	0	0	0	0	0	0	0	0	0	0	0	1	0	0	0	0	0
865	0	0	1	0	0	0	0	0	0	0	0	0	0	0	0	0	0	0	0	0	0
866	0	0	0	0	0	0	0	0	0	0	0	1	0	0	0	0	0	0	0	0	0
867	0	0	0	0	0	0	0	0	0	0	0	0	0	0	1	0	0	0	0	0	0
868	0	0	0	0	1	0	0	0	0	0	0	0	0	0	0	0	0	0	0	0	0
869	0	0	0	0	0	0	0	0	0	0	0	1	0	0	0	0	0	0	0	0	0
870	0	0	0	0	0	0	0	0	0	0	0	0	0	0	0	0	1	0	0	0	0
871	0	0	0	0	0	0	0	0	0	1	0	0	0	0	0	0	0	0	0	0	0
872	0	0	0	0	0	0	0	0	0	0	0	0	0	0	0	0	0	1	0	0	0
873	0	0	0	0	0	0	0	0.99984	0	0	0	0	0	0	0	0	0	0	0.000159744	0	0
874	0	0	0	0	0	0	0	0	0	0	0	0	0	0	1	0	0	0	0	0	0
875	0	0	0	0	0	0	1	0	0	0	0	0	0	0	0	0	0	0	0	0	0
876	0	0	0	0	0	0	0	0	0	0.00015977	0	0	0.99984	0	0	0	0	0	0	0	0
877	0	0	0	0	0	1	0	0	0	0	0	0	0	0	0	0	0	0	0	0	0
878	0	0	0	0	0	0	0	0.00111821	0	0	0	0	0	0	0	0	0	0	0.998882	0	0
879	0	0	0	0	0	0	0	0	0	0	0	0	0	0	0	0	0	0	0	0	1
880	0	0	0	0	0	0	0.000160231	0	0	0	0	0	0	0	0	0	0	0	0	0	0.99984
881	0	0	0	0	0	0	0	0	0	0	0	0	0	1	0	0	0	0	0	0	0
882	1	0	0	0	0	0	0	0	0	0	0	0	0	0	0	0	0	0	0	0	0
883	0	0	0	0	0	0	0	0	0	0	0	0	0	0	0	0	1	0	0	0	0
884	0	0	0	0	0	0	0	1	0	0	0	0	0	0	0	0	0	0	0	0	0
885	0	0	0	0	0	0	0	0	0	1	0	0	0	0	0	0	0	0	0	0	0
886	0	0	0	0	0	0	0	0	0	1	0	0	0	0	0	0	0	0	0	0	0
887	0	0	0	0	0	0	0	0.000483637	0	0	0	0	0	0	0	0	0	0	0.999516	0	0
888	0	0	0	0	0	0	0	0	0	0	1	0	0	0	0	0	0	0	0	0	0
889	0	0	0	0	0	0	0	0	0	0	0	0	0	0	0	1	0	0	0	0	0
890	0	0	0	0	0	0	0	0	0	0	0	0	0	0	0	0	0	0	1	0	0
891	0	0	0	0	0	1	0	0	0	0	0	0	0	0	0	0	0	0	0	0	0
892	0	0	0	0	0	0	0	0	0	0	0	0	0	0.99984	0	0	0	0.000159795	0	0	0
893	0	0	0	0	0	0	0	0	0	0	0	0	0	0	0	0	0	0	0	1	0
894	0	0	0	0	0	0	0	1	0	0	0	0	0	0	0	0	0	0	0	0	0
895	0	0	0	0	0	0	0	0	0	0	0	0	1	0	0	0	0	0	0	0	0
896	0	0	0	0	0	0	0	0	0	0	0	0	0	0	0	0	0	1	0	0	0
897	0	0	0	0	0	0	0	1	0	0	0	0	0	0	0	0	0	0	0	0	0
898	0	0	0	0	0	0	0	0	0	0	1	0	0	0	0	0	0	0	0	0	0
899	0	0	1	0	0	0	0	0	0	0	0	0	0	0	0	0	0	0	0	0	0
900	0	0	1	0	0	0	0	0	0	0	0	0	0	0	0	0	0	0	0	0	0
901	0	0	0	0	0.99984	0	0	0	0	0	0	0	0	0	0	0	0	0	0	0	0.000159821
902	0	0	0	0	0	0	0	0	0	1	0	0	0	0	0	0	0	0	0	0	0
903	0	0	0	0	0	0	0	0	0	0	0	0	0	0	0	0	0	0	1	0	0
904	0	0	0	0	0	0.000320513	0	0	0	0	0	0	0	0	0	0	0.999679	0	0	0	0
905	0	0	0	0	0	0	0	0	0	0	1	0	0	0	0	0	0	0	0	0	0
906	0	0	0	1	0	0	0	0	0	0	0	0	0	0	0	0	0	0	0	0	0
907	0	0	0	0	0	0	0	0	0	0	0	0	0	0	0	0	1	0	0	0	0
908	0	0	0	0	0	0	0	1	0	0	0	0	0	0	0	0	0	0	0	0	0
909	0	0	0	0	0	1	0	0	0	0	0	0	0	0	0	0	0	0	0	0	0
910	0	0	0	0	0	0	0	0	0	0	0	0	0	0	0	0	1	0	0	0	0
911	0	0	0	0	0	0	0	0	0	0	1	0	0	0	0	0	0	0	0	0	0
912	0.000160282	0	0	0	0	0	0	0	0	0	0	0	0	0	0	0	0	0.99984	0	0	0
913	0	0	0	0	0	0	0	0	0	0	0	0	0	0	1	0	0	0	0	0	0
914	0	0	0	0.99984	0	0.000160179	0	0	0	0	0	0	0	0	0	0	0	0	0	0	0
915	0	0	0	0	0	0	0	0	0	0	1	0	0	0	0	0	0	0	0	0	0
916	0	0	0	0.99984	0	0	0	0	0	0.000160154	0	0	0	0	0	0	0	0	0	0	0
917	0	0	0	0	0	0	0	0	0	0	0	0	0	0	0	0	0	0	0	0	1
918	0	0	0	0	0	0	0	0	0	0	0	0	0	0	0	1	0	0	0	0	0
919	0	0	0	0	0	1	0	0	0	0	0	0	0	0	0	0	0	0	0	0	0
920	0	0	0	1	0	0	0	0	0	0	0	0	0	0	0	0	0	0	0	0	0
921	0	0	0	0	0	0	0	0	0	0	0	0	0	0	0	0	1	0	0	0	0
922	0	0	0	0	0	0	0	0.000160179	0	0	0.99984	0	0	0	0	0	0	0	0	0	0
923	0	0	0	0	0	0	0	0.000160205	0	0	0.99984	0	0	0	0	0	0	0	0	0	0
924	0	0.99984	0	0	0.000160205	0	0	0	0	0	0	0	0	0	0	0	0	0	0	0	0
925	0	0	0	0	0	0.00128267	0	0	0	0	0	0	0	0	0	0	0.998717	0	0	0	0
926	0	0	0	0	0	0	0	0	0	0	1	0	0	0	0	0	0	0	0	0	0
927	0	0	0	0	0	0	0	0.999679	0	0	0.000160333	0	0	0	0	0	0	0	0.000160333	0	0
928	0	0	0	0	0.99984	0	0	0	0	0	0.000160359	0	0	0	0	0	0	0	0	0	0
929	0	0	0	0	0	0	0	0	0	0	0	0	0	0	0	1	0	0	0	0	0
930	0	0	0	0	0	0	0	0	0	0	0	0	1	0	0	0	0	0	0	0	0
931	0	0	0	0	0	0	0	0.00208701	0	0	0.000642158	0	0	0	0	0	0	0	0.997271	0	0
932	0	0	0	0	0	0	0	0	0	0	0	0	0	0	0	0	0	0	0	1	0
933	0	0	0	0	0	0	0	0	0	0	1	0	0	0	0	0	0	0	0	0	0
934	0	0	0	0	0	0	0	0	0	0	0	0	0	0	0	0	0	0	0	0	1
935	0	0	0	0	0	0	0	0	0	0	0	0	0.999839	0	0	0	0	0	0	0	0.000160514
936	0	0	0	0	0	0	0	0	0	0	0	0	0	0	1	0	0	0	0	0	0
937	0	0	0	0	0	0	0	0.999358	0	0	0	0	0	0	0	0	0	0	0.000641952	0	0
938	0.999198	0	0	0	0	0	0	0	0	0	0	0	0	0	0	0	0	0.000802439	0	0	0
939	0	0	0	0	0.000160462	0	0	0	0	0	0.99984	0	0	0	0	0	0	0	0	0	0
940	0	0	0	0	0	0	0.000160436	0	0	0	0	0	0	0	0.99984	0	0	0	0	0	0
941	0	0	0	0	0.000160462	0	0	0.000320924	0	0	0.999519	0	0	0	0	0	0	0	0	0	0
942	0	0	0	0	0	0	0	0	0	0.999198	0	0	0	0	0	0.000802439	0	0	0	0	0
943	0	0	0	0.000160514	0	0	0.000802568	0	0	0.000802568	0	0	0.997592	0	0	0	0.000160514	0.000481541	0	0	0
944	0	0	0	0	0	0	0.999839	0	0	0	0	0	0	0	0	0	0.000160514	0	0	0	0
945	0.999358	0	0	0	0	0	0	0	0	0	0.000160488	0	0	0	0	0	0	0.000320976	0.000160488	0	0
946	0	0	0	0	0	0	0	0	0	0	0.999679	0	0	0	0	0	0	0	0.000321027	0	0
947	0	1	0	0	0	0	0	0	0	0	0	0	0	0	0	0	0	0	0	0	0
948	0	0	0.000160565	0	0	0	0	0	0	0	0	0	0.999839	0	0	0	0	0	0	0	0
949	0	0	0.000321337	0	0	0	0	0	0	0	0	0	0.999518	0	0	0	0.000160668	0	0	0	0
950	0	0	0	0	0	0	0	0	0	1	0	0	0	0	0	0	0	0	0	0	0
951	0	0	0	0	0	0	0	0	0	0	1	0	0	0	0	0	0	0	0	0	0
952	0	0	0	0	0	0	0.000963546	0	0	0	0	0	0	0	0	0	0	0	0	0	0.999036
953	0	0	0	0	0	0	0	0	0	0	0.998554	0.00128555	0	0	0	0	0.000160694	0	0	0	0
954	0	0	1	0	0	0	0	0	0	0	0	0	0	0	0	0	0	0	0	0	0
955	0	0	0	0	0	0	0	0.99759	0	0	0	0.000160694	0	0	0	0	0	0.000482083	0.00176764	0	0
956	0	0	0	0	0.000160565	0	0	0	0	0	0.999839	0	0	0	0	0	0	0	0	0	0
957	0	0	0	0	0	0	0	0	0	0.999679	0	0	0	0	0	0.000160539	0	0.000160539	0	0	0
958	0	0	0	0	0	0	0	0.000160488	0	0	0	0	0	0	0	0	0	0	0.99984	0	0
959	0	0	0	0	0	0	0	0.000160488	0	0	0.99984	0	0	0	0	0	0	0	0	0	0
960	0	0	0	0	0	0	0	0	0	0.998556	0	0	0.0012837	0	0.000160462	0	0	0	0	0	0
961	0	0	0	0	0	0	1	0	0	0	0	0	0	0	0	0	0	0	0	0	0
962	0	0	0	0	0	0	0	0	0	0	1	0	0	0	0	0	0	0	0	0	0
963	0	0	0	0	0	0	0	0	0	0.998877	0	0	0	0	0.000160359	0.000160359	0	0.000801796	0	0	0
964	0.00288878	0	0	0	0	0	0	0.00256781	0	0	0	0	0	0	0	0	0.000802439	0.993741	0	0	0
965	0	0	0	0	1	0	0	0	0	0	0	0	0	0	0	0	0	0	0	0	0
966	0	0	0	0	1	0	0	0	0	0	0	0	0	0	0	0	0	0	0	0	0
967	0	0	0.000481309	0	0	0	0	0	0	0.000320873	0	0	0.99615	0	0	0	0.00160436	0	0	0	0.00144393
968	0	0	0	0	0	0	0	0.000160488	0	0	0.99984	0	0	0	0	0	0	0	0	0	0
969	0	0	0.999679	0	0	0.000160436	0	0	0	0	0	0	0.000160436	0	0	0	0	0	0	0	0
970	0	0	0.00144416	0	0	0	0	0	0	0.000160462	0	0	0.991656	0	0	0	0.00673941	0	0	0	0
971	0	0	0	0	0	0	0	0.999038	0	0	0.000160308	0.000160308	0	0	0	0	0	0.000160308	0.000480923	0	0
972	0	0	0.999519	0	0	0	0	0	0	0	0	0	0.000481078	0	0	0	0	0	0	0	0
973	0.000481	0	0	0	0	0	0	0	0	0	0	0	0	0	0	0	0.000160333	0.999359	0	0	0
974	0.999679	0	0	0	0	0	0	0	0	0	0	0	0	0	0	0	0.000160282	0.000160282	0	0	0
975	0	0	0	0	0	0	0	0	0	0	1	0	0	0	0	0	0	0	0	0	0
976	0	0	0	0	0	0	0	0	0	0	0	0	0	0	0	0	0.000801282	0.999199	0	0	0
977	0	0	0	0	0	0	0	0	0	0	0.99984	0.000160231	0	0	0	0	0	0	0	0	0
978	0	0	0	0	0	0	0	0	0	0	0	0	0	0	0	0	0	0	0	0	1
979	0	0	0	0	0	0	0	0.000160231	0	0	0.00785131	0.991988	0	0	0	0	0	0	0	0	0
980	0	0	0	0	0	0	0	0	0	0	0	0	1	0	0	0	0	0	0	0	0
981	0	0	0	0	0.000160256	0	0	0	0	0	0.99984	0	0	0	0	0	0	0	0	0	0
982	0	0	0	0	0	0	0	0	0	0	0	0	0	1	0	0	0	0	0	0	0
983	0	0	0	0	0	0	0	0	0	0	0	1	0	0	0	0	0	0	0	0	0
984	0	0	0	0	0.000160154	0	0	0	0	0	0.99984	0	0	0	0	0	0	0	0	0	0
985	0	0	0	0	1	0	0	0	0	0	0	0	0	0	0	0	0	0	0	0	0
986	0	0	0	0	0	1	0	0	0	0	0	0	0	0	0	0	0	0	0	0	0
987	0	0	0	0	0	1	0	0	0	0	0	0	0	0	0	0	0	0	0	0	0
988	0	0	0	0	0	0.99984	0	0	0	0	0	0	0	0	0	0	0.000159642	0	0	0	0
989	0	0	1	0	0	0	0	0	0	0	0	0	0	0	0	0	0	0	0	0	0
990	0	0	0	0	0	0	0	0	0	0	0	0	0	1	0	0	0	0	0	0	0
991	0	0	0	0	0	0	0	0	0	0	0	0	1	0	0	0	0	0	0	0	0
992	0	0	0	0	0	0	0	0	0	0	1	0	0	0	0	0	0	0	0	0	0
993	0	0	0	0	0	0	0	0	0	0	1	0	0	0	0	0	0	0	0	0	0
994	0	0	0	0	0	0	0	0	0	0	0	0	0	0	0	0	0	0	0	0	1
995	0	0	0	0	0	0	0	0	0	0	0	0	0	0	0	1	0	0	0	0	0
996	0	0	0	0	0	0	0	0	0	0	0	0	0	0	0	0	1	0	0	0	0
997	0	0	0	0	1	0	0	0	0	0	0	0	0	0	0	0	0	0	0	0	0
998	0	0	0	0	0	0	0	0	0	0	0	0	0	0	0	0	0	0	0	0	1
999	0	0	0	0	0	0	0	0	0	0	0	0	0	0	0	1	0	0	0	0	0
1000	0	0	0	0	0	0	0	0	0	0	0	0	0	0	0	1	0	0	0	0	0
1001	0	0	0	0	0	0	0	0	0	0	0	0	0	0	0	0	0	1	0	0	0
1002	0	0	0	0	0	0	0	0	0	0	0	0	0	1	0	0	0	0	0	0	0
1003	0	0	1	0	0	0	0	0	0	0	0	0	0	0	0	0	0	0	0	0	0
1004	0	0	0	0	0.99984	0	0	0.000159566	0	0	0	0	0	0	0	0	0	0	0	0	0
1005	0	0	0	0	0.000319081	0	0	0	0	0	0.999681	0	0	0	0	0	0	0	0	0	0
1006	0	0	0	0	0	0	0	0	0	0	0	0	0	0	0	0	0	1	0	0	0
1007	0	0	0	1	0	0	0	0	0	0	0	0	0	0	0	0	0	0	0	0	0
1008	1	0	0	0	0	0	0	0	0	0	0	0	0	0	0	0	0	0	0	0	0
1009	0	0	0	0	0	0	0	0.999679	0	0	0	0	0	0	0	0	0	0	0.000321182	0	0
1010	0	0	0	0	0	0	0	0.000160591	0	0	0	0	0	0	0	0	0	0	0.999839	0	0
1011	0	0	0	0	0	0	1	0	0	0	0	0	0	0	0	0	0	0	0	0	0
1012	0	0	0	0	0	0	0	0	0	0	0	0	0	0	0	0	1	0	0	0	0
1013	0	0	0	0	0	0	0	0	0	0	0.000642364	0.000963546	0	0	0	0	0	0	0.998394	0	0
1014	0	0	0	0	1	0	0	0	0	0	0	0	0	0	0	0	0	0	0	0	0
1015	0	0	0	0	0	0	0	0.996305	0	0	0	0	0	0	0	0	0	0.000321285	0.00337349	0	0
1016	0	0	0	0	0	0	0	0.000321182	0	0	0.999679	0	0	0	0	0	0	0	0	0	0
1017	0	0	0	0	0	0	0	0	0	0	0	0	0	0	0	0	1	0	0	0	0
1018	0	0	0	0	0	0	0	0	0	0	0	0	0	0	0	0	0	0	0	0	1
1019	0	0	0	0	0	0	0.000160591	0	0	0	0	0	0	0	0	0	0	0	0	0	0.999839
1020	0	0	0	0	0	0	0	0	0	0	0	0	0	0	0	0	0	1	0	0	0
1021	0	0	0.003533	0	0	0.000802955	0	0	0	0.000481773	0	0	0.994861	0	0	0	0	0.000321182	0	0	0
1022	0	0	0	0	0	0	1	0	0	0	0	0	0	0	0	0	0	0	0	0	0
1023	0	0	0.999197	0.000321182	0	0	0	0	0	0	0	0	0.000481773	0	0	0	0	0	0	0	0
1024	0	0	0	0	0.000321182	0	0	0	0	0	0.999679	0	0	0	0	0	0	0	0	0	0
1025	0	0	0	0	0	0	0	0	0	0.998073	0	0.000160591	0	0	0.000802955	0.000963546	0	0	0	0	0
1026	0	0	0.999518	0	0	0.000160617	0	0	0	0	0	0	0.000160617	0	0	0	0	0	0.000160617	0	0
1027	0	0	0	0	0	0	0	0	0	1	0	0	0	0	0	0	0	0	0	0	0
1028	0	0	0	0	0.000321182	0	0	0	0	0	0.999679	0	0	0	0	0	0	0	0	0	0
1029	0	0	0	0	0	0	0	0	0	0.00048185	0	0	0	0	0.999036	0.00048185	0	0	0	0	0
1030	0	0	0.999839	0	0	0.000160591	0	0	0	0	0	0	0	0	0	0	0	0	0	0	0
1031	0	0	0	0	0	0	0	0	0	0	0.999839	0	0	0	0.000160565	0	0	0	0	0	0
1032	0.00160591	0	0	0	0	0	0	0	0	0	0.000642364	0	0	0.00273005	0	0	0.994861	0.000160591	0	0	0
1033	0	0	1	0	0	0	0	0	0	0	0	0	0	0	0	0	0	0	0	0	0
1034	0	0	0.997431	0.00224791	0	0	0	0	0	0	0	0	0.00032113	0	0	0	0	0	0	0	0
1035	0	0	0	0	0	0	0	0	0	0.000321182	0	0	0	0	0	0.999679	0	0	0	0	0
1036	0	0	0	0	0	0	0	0	0	0	0.999839	0.000160565	0	0	0	0	0	0	0	0	0
1037	0	0	0	0	0	0	0	0	0	0	0	0	1	0	0	0	0	0	0	0	0
1038	0	0	0	0	0	0	0	0	0	0.999358	0	0	0.000481696	0	0	0.000160565	0	0	0	0	0
1039	0	0	0	0	0.999679	0	0	0	0	0	0.000321182	0	0	0	0	0	0	0	0	0	0
1040	0	0	0	0	0	0	0	0	0	0	1	0	0	0	0	0	0	0	0	0	0
1041	0	0	0	0	0	0	0	0	0	0	0	0	0	0	0	0	0	1	0	0	0
1042	0	1	0	0	0	0	0	0	0	0	0	0	0	0	0	0	0	0	0	0	0
1043	0	0	0	0	0	0	0	0.999197	0	0	0	0	0	0	0	0	0	0	0.000802826	0	0
1044	0	0	0	0	0	0	0	1	0	0	0	0	0	0	0	0	0	0	0	0	0
1045	0	0	0	0	0	0	0	0	0	0	0	0.00032113	0	0	0	0	0	0.999679	0	0	0
1046	0	0	0	0	1	0	0	0	0	0	0	0	0	0	0	0	0	0	0	0	0
1047	0	0	0.998073	0.00032113	0	0	0	0	0	0	0	0	0.00160565	0	0	0	0	0	0	0	0
1048	0	0	0	0	0	0	0	0	0	1	0	0	0	0	0	0	0	0	0	0	0
1049	0	0	0	0	0	0	0	0	0	0	0	0	1	0	0	0	0	0	0	0	0
1050	0	0	0	0	0	0	0	0	0	0	0.000160565	0	0	0.999518	0	0	0.00032113	0	0	0	0
1051	0	0	0	0	0	0	0	0	0	0	0	0	0.999839	0	0	0	0.000160539	0	0	0	0
1052	1	0	0	0	0	0	0	0	0	0	0	0	0	0	0	0	0	0	0	0	0
1053	0	0	0	0.999839	0	0.000160514	0	0	0	0	0	0	0	0	0	0	0	0	0	0	0
1054	0	0	0	0	0.999839	0	0	0	0	0	0.000160591	0	0	0	0	0	0	0	0	0	0
1055	0	0	0	0	0	0	0	0.000321027	0	0	0	0	0	0	0	0	0	0	0.999679	0	0
1056	0	0	0	0	0	0	0	0	0	0	0	0	0	0	0	0	0	1	0	0	0
1057	0	0	0	0	0	0	0	0	0	0	1	0	0	0	0	0	0	0	0	0	0
1058	0	0	0	0	0	0	0	0	0	0	0	1	0	0	0	0	0	0	0	0	0
1059	0	0	0	0	0	0	0	0	0	0	0	0	0	0	0	1	0	0	0	0	0
1060	0	0	1	0	0	0	0	0	0	0	0	0	0	0	0	0	0	0	0	0	0
1061	0	0	0	0	0	0	0	0	0	0	0	0	0	1	0	0	0	0	0	0	0
1062	0	0	0	0	0	0	0	0	0	0	0	0	0	0	1	0	0	0	0	0	0
1063	0.999037	0	0	0	0	0	0	0	0	0	0	0	0	0	0	0	0.000963391	0	0	0	0
1064	0	0	0	0	0	0	0	0	0	0	1	0	0	0	0	0	0	0	0	0	0
1065	0	0	0	0	0	1	0	0	0	0	0	0	0	0	0	0	0	0	0	0	0
1066	0	0	0	0	0	0	0	0	0	0	0	0	0	0	0	0	1	0	0	0	0
1067	0	0	0	1	0	0	0	0	0	0	0	0	0	0	0	0	0	0	0	0	0
1068	0	0	0	0	0	0.000160565	0	0	0	0	0	0	0	0	0	0.999839	0	0	0	0	0
1069	0	0	0	0	0	0	0	0	0	0	0	0	0	0	1	0	0	0	0	0	0
1070	1	0	0	0	0	0	0	0	0	0	0	0	0	0	0	0	0	0	0	0	0
1071	0	0	0	0	0	0	0	0	0	1	0	0	0	0	0	0	0	0	0	0	0
1072	0	0	0	0	0	0	0	0.999839	0	0	0	0	0	0	0	0	0	0	0.000160591	0	0
1073	0	0	0	0	0	0	0	0	0	0	0	0	0	0	0	0	0	1	0	0	0
1074	0	0	0	0	0	0.000160746	0	0	0	0	0	0	0.000160746	0	0	0	0.999679	0	0	0	0
1075	0	0	0	1	0	0	0	0	0	0	0	0	0	0	0	0	0	0	0	0	0
1076	0	0	0	0	0.000160643	0	0	0.999839	0	0	0	0	0	0	0	0	0	0	0	0	0
1077	0	0	0	0	0	0	0	0	0	0	0	0	1	0	0	0	0	0	0	0	0
1078	0	0	0	0	0	0	0	0	0	0	0	0	0	0	0	1	0	0	0	0	0
1079	0	0	0	0	0	0	0	0	0	0	1	0	0	0	0	0	0	0	0	0	0
1080	0.999839	0	0	0	0	0	0	0	0	0	0	0	0	0	0	0	0.000160617	0	0	0	0
1081	0	0	0	0	0	0	0	0	0	0	0	0	0	0	0	0	0	0	1	0	0
1082	0	0	0	0	0	0	0	0	0	0	0	0	0	0	0	0	0.000160591	0.999839	0	0	0
1083	0	0	0	0.999679	0	0.000160591	0	0	0	0	0	0	0	0	0.000160591	0	0	0	0	0	0
1084	0	0	0	0	0	0	0	0.00738718	0	0	0	0	0	0	0	0	0	0	0.992613	0	0
1085	0	0	0	0	0	0	0	0	0	0	1	0	0	0	0	0	0	0	0	0	0
1086	0	0	0	0	0	0	0	0.000159566	0	0	0	0	0.000319132	0	0	0	0.999521	0	0	0	0
1087	0	0	0	0	0	0	0	0.00191479	0	0	0	0	0	0	0	0	0	0.998085	0	0	0
1088	1	0	0	0	0	0	0	0	0	0	0	0	0	0	0	0	0	0	0	0	0
1089	0	0	0	0	0	0	0	0	0	0	0.000159541	0	0	0.998086	0.000159541	0	0.00143586	0.000159541	0	0	0
1090	0	0	0	0	0	0	0	0	0	0	0	0	1	0	0	0	0	0	0	0	0
1091	0	0	0	0	0	0	0	0.000159566	0	0.998883	0	0	0	0	0	0.000957396	0	0	0	0	0
1092	0	0	0	0	0	0	0	0.998404	0	0	0	0.00159566	0	0	0	0	0	0	0	0	0
1093	0	0	0	0	0.999681	0	0	0	0	0	0.000319081	0	0	0	0	0	0	0	0	0	0
1094	0	0	0	0	0	0	0	0	0	0	0	0	0	0	0	0	1	0	0	0	0
1095	0	0	0	0	0	0	0	0.000319132	0	0.999681	0	0	0	0	0	0	0	0	0	0	0
1096	0	0	0	0	0	0	0	0	0	0	0	0	0	0	0	0	1	0	0	0	0
1097	1	0	0	0	0	0	0	0	0	0	0	0	0	0	0	0	0	0	0	0	0
1098	0	0	0	0	0	0	0	0	0	0	0.000319183	0	0	0	0.999681	0	0	0	0	0	0
1099	0	0	0	0	0	0	1	0	0	0	0	0	0	0	0	0	0	0	0	0	0
1100	0	0	0	0	0	0	0	0	0	0	0	0	0	0	0	0	0	0	0	0	1
1101	0	0	0	0	0	0	0	0.000319081	0	0	0	0	0	0	0	0	0	0.999681	0	0	0
1102	0	0	0	0	0	0	0	0.000806842	0	0	0	0	0.000161368	0	0	0	0	0.999032	0	0	0
1103	0	0	0	0	0	0	0	0	0	0	0	0	0	0	0	0	0	1	0	0	0
1104	0	0	0	1	0	0	0	0	0	0	0	0	0	0	0	0	0	0	0	0	0
1105	0	0	0	0	0	0	0	0.998225	0	0	0.000806712	0	0	0	0	0	0	0	0.000968054	0	0
1106	0	0	1	0	0	0	0	0	0	0	0	0	0	0	0	0	0	0	0	0	0
1107	0	0	0	0	0	0	0	0.000645578	0	0	0.999193	0	0	0.000161394	0	0	0	0	0	0	0
1108	0	0	0.000161421	0	0	0	0	0	0	0	0	0	0.999839	0	0	0	0	0	0	0	0
1109	0	0	0.999839	0	0	0	0	0	0	0	0	0	0.000161421	0	0	0	0	0	0	0	0
1110	0	0	0	0	0	0	0	0.999677	0	0	0	0	0	0	0	0	0.000161394	0.000161394	0	0	0
1111	0	0	0	0	0	0	0	0	0	0	0	1	0	0	0	0	0	0	0	0	0
1112	0	0	0	0	0	0	0.000161316	0	0	0	0	0	0	0	0.999032	0	0	0.000806582	0	0	0
1113	0	0	0	0	0	0	0	0	0	0	0	0	0.999839	0	0	0	0	0	0	0	0.000161421
1114	0	0	0	0	0	0	0	0.990963	0	0	0	0	0	0	0	0	0	0	0.00903663	0	0
1115	0	0	0.000161264	0.998871	0	0	0	0	0	0.000161264	0	0	0	0	0	0	0	0.000806322	0	0	0
1116	0	0	0	0.000806192	0	0	0	0	0	0	0	0	0	0.999194	0	0	0	0	0	0	0
1117	0.000161238	0	0	0	0	0	0	0.00096743	0	0.000161238	0	0	0	0	0	0	0	0.99871	0	0	0
1118	0	0	0.000806192	0	0	0	0	0	0	0	0	0	0	0	0	0	0	0	0	0	0.999194
1119	0	0	0	0	0	0	0	0	0	0	0.000806322	0	0	0.999194	0	0	0	0	0	0	0
1120	0	0	0	0	0	0	0.999031	0	0	0	0	0	0.000807624	0	0	0	0	0	0	0	0.000161525
1121	0	0	0.000806582	0	0	0.999032	0	0	0	0.000161316	0	0	0	0	0	0	0	0	0	0	0
1122	0	0	0	0	0	0	0	0.000806712	0	0	0.999032	0	0	0	0.000161342	0	0	0	0	0	0
1123	0	0	0	0	0	0	0	0	0	0	0	0.000967742	0	0	0	0.998871	0.00016129	0	0	0	0
1124	0	0	0	0	0	0	0	0.000161316	0	0	0	0	0	0	0.000967898	0	0	0	0.998871	0	0
1125	0.000161316	0	0	0	0	0	0	0.000161316	0	0	0	0	0.000967898	0	0	0	0	0	0.998709	0	0
1126	0	0	0	0	0	0	0	0.000807494	0	0	0	0	0	0	0	0	0	0	0.000161499	0	0.999031
1127	0	0	0	1	0	0	0	0	0	0	0	0	0	0	0	0	0	0	0	0	0
1128	0	0	0	0	0	0	0	0	0	0	0	0	0	0.000971503	0	0	0.999028	0	0	0	0
1129	0	0	0	0	0	0	0	0	0	0	0.999029	0	0	0	0	0	0	0.000971345	0	0	0
1130	0	0	0	0	0	0	0	0	0	0	0	0	0	0.999028	0	0	0	0	0	0	0.000971503
1131	0	0	0	0	0.998866	0	0	0	0	0	0.000161943	0	0	0.00097166	0	0	0	0	0	0	0
1132	0	0	0	0	0	0	0.00113397	0	0	0	0	0	0	0	0	0	0	0	0	0	0.998866
1133	0	0	0	0	0	0.00097229	0	0	0	0.999028	0	0	0	0	0	0	0	0	0	0	0
1134	0.999028	0	0	0	0	0	0	0	0	0	0.000972132	0	0	0	0	0	0	0	0	0	0
1135	0	0	0	0.999028	0	0	0	0	0	0	0	0	0	0	0	0.000972132	0	0	0	0	0
1136	0	0	0	0.000976086	0	0	0	0.000976086	0	0.997885	0	0	0.000162681	0	0	0	0	0	0	0	0
1137	0	0	0	0	0	0	0	0.997083	0	0.000972447	0	0.000162075	0	0	0	0	0.000810373	0.000972447	0	0	0
1138	0	0	0	0	0	0.000810504	0	0.000972605	0	0	0	0	0.000972605	0	0	0	0.00291781	0	0.994326	0	0
1139	0	0	0	0	0	0.00291781	0	0.000972605	0	0	0	0	0.994326	0	0	0	0	0.000810504	0.000972605	0	0
1140	0	0	0	0	0	0	0	0	0	0.00081314	0.998211	0	0.000975768	0	0	0	0	0	0	0	0
1141	0	0	0	0.000487409	0	0	0	0.996913	0	0	0.000974817	0	0	0	0	0	0.000812348	0.000812348	0	0	0
1142	0	0	0	0	0	0	0	0.00178716	0	0.00129976	0	0	0	0	0	0	0.996913	0	0	0	0
1143	0	0	0.000162496	0	0	0.993013	0	0	0	0	0	0	0	0	0	0	0.00552486	0.00129997	0	0	0
1144	0	0	0	0	0	0.000974976	0	0.00081248	0	0	0	0	0.00081248	0	0	0	0.000487488	0.996913	0	0	0
1145	0.000486776	0	0	0	0	0	0	0.000811293	0	0.994483	0	0	0	0	0	0.00113581	0	0.00308291	0	0	0
1146	0	0	0.00050025	0	0	0	0	0.00850425	0	0	0	0	0	0	0	0	0.990995	0	0	0	0
1147	0	0	0	0	0	0	0	0.991231	0	0	0.000487171	0	0	0	0	0	0	0.00828191	0	0	0
1148	0.000162101	0	0	0.000810504	0	0	0	0	0	0	0	0	0.00826714	0	0	0	0	0.99076	0	0	0
1149	0	0	0.000486539	0	0	0	0	0.00810898	0	0.000810898	0	0	0.990594	0	0	0	0	0	0	0	0
1150	0	0	0	0	0	0	0	0.990272	0	0	0.00859274	0	0	0	0	0	0	0.000972763	0.000162127	0	0
1151	0	0	0.000486145	0.00842651	0	0	0	0	0	0	0.990277	0	0	0	0	0	0.000810241	0	0	0	0
1152	0.000810636	0	0	0.990435	0	0	0	0	0	0.00843061	0	0	0	0	0	0.000162127	0	0	0.000162127	0	0
1153	0.000162153	0	0	0	0	0	0	0.000810767	0	0.990271	0	0	0	0	0	0.000324307	0	0.00843198	0	0	0
1154	0	0	0	0	0	0	0	0	0	0	0	0	0	0	0	0	0.00843882	0.991561	0	0	0
1155	0.00843882	0	0	0.000162285	0	0	0	0	0	0	0	0	0	0	0	0	0.991399	0	0	0	0
1156	0.991238	0	0	0	0	0	0	0.00843745	0	0	0	0.000162259	0	0	0	0	0.000162259	0	0	0	0
1157	0	0	0.00843745	0	0	0	0	0.9914	0	0	0	0.000162259	0	0	0	0	0	0	0	0	0
1158	0	0	0.99141	0	0	0	0	0	0	0	0.00842788	0	0	0	0	0.000162075	0	0	0	0	0
1159	0	0	0	0	0.000326904	0	0	0.000163452	0	0.000163452	0.997712	0	0	0.000326904	0	0	0.000490356	0.000817261	0	0	0
1160	0.000326958	0	0	0	0	0	0	0	0	0	0	0	0.000163479	0	0	0.000163479	0	0.999346	0	0	0
1161	0	0	0.99141	0	0	0	0	0.000162075	0	0	0	0	0	0	0	0	0	0.00842788	0	0	0
1162	0	0	0.00842651	0	0	0	0	0.991411	0	0	0	0	0	0	0	0	0	0.000162048	0	0	0
1163	0	0	0.990598	0	0	0	0	0.00842924	0	0	0.000162101	0	0.000810504	0	0	0	0	0	0	0	0
1164	0	0	0.00842651	0	0	0	0	0	0	0	0.000162048	0	0	0	0	0.991411	0	0	0	0	0
1165	0.99109	0	0	0	0	0	0	0.000161996	0	0	0	0	0	0	0	0.00842378	0.000323992	0	0	0	0
1166	0.00890544	0	0	0	0	0	0	0.00129534	0	0	0	0	0	0	0	0.000161917	0.000161917	0.988828	0.000647668	0	0
1167	0	0	0.00210492	0.988828	0	0.000161917	0	0.000161917	0	0	0	0	0	0	0	0	0	0.00841969	0.000323834	0	0
1168	0	0	0.000161917	0.00825777	0	0	0	0	0	0	0.000161917	0.991418	0	0	0	0	0	0	0	0	0
1169	0	0	0	0	0	0	0	0	0	0	0	0.999838	0	0.000161917	0	0	0	0	0	0	0
1170	0	0	0	0	0	0	0	0	0	0	0	0.00847872	0	0	0	0.991521	0	0	0	0	0
1171	0	0	0.000162101	0.000324202	0	0	0	0	0	0.999189	0	0	0	0	0	0.000324202	0	0	0	0	0
1172	0	0.000162127	0	0	0	0	0	0	0	0	0	0	0.999838	0	0	0	0	0	0	0	0
1173	0	0	0	0	0	0	0	0.998865	0	0	0.000648719	0.00016218	0.00016218	0	0	0	0	0.00016218	0	0	0
1174	0	0	0	0	0	0	0	0	0	0	0	0	0	0	0	0.000162101	0	0.999838	0	0	0
1175	0	0	0.00016218	0	0	0	0	0	0	0	0.999351	0.000486539	0	0	0	0	0	0	0	0	0
1176	0	0	0	0	0	0	0	0.000323782	0	0.000161891	0.998381	0	0	0.00113324	0	0	0	0	0	0	0
1177	0	0	0	0	0	0	0	0.999676	0	0	0	0	0	0	0	0.000161891	0	0	0.000161891	0	0
1178	0	0	0	0.000161891	0	0	0	0	0	0	0	0	0	0	0	0.999838	0	0	0	0	0
1179	0	0	0	0	0	0	0	0.996118	0	0	0.00372048	0	0	0	0	0	0	0.00016176	0	0	0
1180	0	0	0	0	0.0487213	0	0	0	0	0	0.951279	0	0	0	0	0	0	0	0	0	0
1181	0	0	0	0	0	0	0	0	0	0	0	0	0	0.998867	0	0	0.00113269	0	0	0	0
1182	0	0	0	0	0	0	0	0	0	0	0.999029	0.0008088	0	0	0	0	0.00016176	0	0	0	0
1183	0	0	0.994177	0.0008088	0	0	0	0	0	0	0	0	0.00501456	0	0	0	0	0	0	0	0
1184	0	0.997736	0	0	0.000323468	0	0	0	0	0	0	0	0.000808669	0	0	0	0	0	0	0	0.00113214
1185	0	0	0	0	0	0	0	0	0	0.00032352	0.0008088	0	0.998382	0	0	0	0.00048528	0	0	0	0
1186	0	0	0	0	0	0.000161681	0	0.000646726	0	0.00339531	0	0	0	0	0	0.994988	0.000808407	0	0	0	0
1187	0	0	0.989674	0.000161342	0	0.000322685	0	0.000806712	0	0	0	0	0.00806712	0	0	0	0	0	0	0	0.000968054
1188	0	0	0	0	0	0	0	0	0	0.998871	0	0	0.000161316	0	0	0.000161316	0	0.000806582	0	0	0
1189	0	0	0	0.000806452	0	0.00258065	0	0	0	0.00112903	0	0	0	0	0	0.995161	0.000322581	0	0	0	0
1190	0.000161134	0	0.000805672	0.996777	0	0.00112794	0	0	0	0	0.000805672	0	0	0	0	0	0	0	0.000322269	0	0
1191	0	0	0	0	0	0	0	0.993609	0	0	0.00095862	0.00015977	0	0	0	0	0	0	0.00527241	0	0
1192	0	0	0	0	0	0	0	0	0	0	1	0	0	0	0	0	0	0	0	0	0
1193	0	0	0	0	0	0.000319642	0	0	0	0	0	0	0	0	0	0	0.99968	0	0	0	0
1194	0	0	0	0	0	0	0	0.00255591	0	0	0.000958466	0.995048	0	0	0	0	0.000798722	0	0.000638978	0	0
1195	0	0	0.000159744	0.998722	0	0.000159744	0	0	0	0.000958466	0	0	0	0	0	0	0	0	0	0	0
1196	0	0	0.000159821	0	0	0	0	0	0	0	0	0	0.997603	0	0	0	0.00223749	0	0	0	0
1197	0	0	0	0	0	0	0	0	0	0	1	0	0	0	0	0	0	0	0	0	0
1198	0	0	0	0	0	0	0	0	0	0	0	0	0	0	0	0	1	0	0	0	0
1199	0	0	0	0	0	0	0	0.998716	0	0	0	0	0	0	0	0	0	0	0.0012839	0	0
1200	0	0	0	0	0	0	0	0	0	0	0	0	0	0	0	0	0	1	0	0	0
1201	0	0	0	1	0	0	0	0	0	0	0	0	0	0	0	0	0	0	0	0	0
1202	0	0	0	0	0	0	0	0	0	0	1	0	0	0	0	0	0	0	0	0	0
1203	0	0	0	0	0	0	0	0	0	0	0	0	0	0	0	0	1	0	0	0	0
1204	0	0	0	0	0	0	0	0	0	0.999839	0	0	0.000160539	0	0	0	0	0	0	0	0
1205	0	0	0	0	0	0	0.000161917	0	0	0	0	0	0	0	0	0	0	0	0	0	0.999838
1206	0	0	0	0	0	0	0	0.000161996	0	0	0	0	0	0	0	0	0	0	0.999838	0	0
1207	0	0	0	0	0	0	0	0	0	0	0	0	0	0	0	1	0	0	0	0	0
1208	0	0	0	1	0	0	0	0	0	0	0	0	0	0	0	0	0	0	0	0	0
1209	0	0	0	0	0	0	0	0	0	0.000162496	0	0	0	0	0	0.999838	0	0	0	0	0
1210	0	0	0	0	0	0	0	0	0	0	0	0	0	0	0	0	1	0	0	0	0
1211	0	0	0	0	0	0	0	0	0	0	0	0	0	0	0	0	0	0	0	1	0
1212	0	0	0	0	0	0	0	0	0	0	0	0	0	0	0	0	1	0	0	0	0
1213	0	0	0	0	0	0	0	0	0	0	1	0	0	0	0	0	0	0	0	0	0
1214	0	0	0	0	0	0	0	0	0	0	0	0	0	0.00211554	0	0	0.997884	0	0	0	0
1215	0	0	0.000324412	0	0	0	0.000162206	0	0	0	0	0	0.999027	0	0	0	0.000486618	0	0	0	0
1216	0	0	0	0	0	0	0	0.999838	0	0	0	0	0	0	0	0	0	0	0.000161551	0	0
1217	0	0	0	0	0	0	0	0.000323363	0	0	0	0	0	0	0	0	0	0	0.999677	0	0
1218	0	0	0	0	0	1	0	0	0	0	0	0	0	0	0	0	0	0	0	0	0
1219	0.000161655	0	0	0	0	0	0	0.00210152	0	0	0	0	0	0	0	0	0	0	0.997737	0	0
1220	0	0	0	0	0	0	0	0	0	0	0	0	0	0	0	0	0	1	0	0	0
1221	0	0	0	0	0	0	0	0	0	0	0	0	0	0	0	0	1	0	0	0	0
1222	0	0	0	0	0	0	0	0	0	0	0	0	0	1	0	0	0	0	0	0	0
1223	0	0	0	0	0	0	0	0	0	0	0	0	0	0	0	0	1	0	0	0	0
1224	0	0	0	0	0	0	0	1	0	0	0	0	0	0	0	0	0	0	0	0	0
1225	0	0	0	0	0	0	0	0.053482	0	0	0.000323154	0.946033	0	0	0	0	0	0	0.000161577	0	0
1226	0	0.000161238	0	0	0.000806192	0	0.000483715	0	0	0	0	0	0	0	0	0	0	0	0	0	0.998549
1227	0	0	0	0	0	0	0	0.000161264	0	0	0	0	0	0	0	0	0	0.999839	0	0	0
1228	0	0	0	0	0	0	0	0	0	0	0	0.999839	0	0	0	0.00016129	0	0	0	0	0
1229	0	0	1	0	0	0	0	0	0	0	0	0	0	0	0	0	0	0	0	0	0
1230	0	0	0	0	0	0	0	0.999516	0	0	0	0	0	0	0	0	0.00016129	0	0.000322581	0	0
1231	0	0	0	0	0	0	0	0	0	0.999839	0	0	0	0	0	0	0	0.00016129	0	0	0
1232	0	0	0	0	0	0	0	0	0	0	0	0	0	0	0	0	0	0	0	0	1
1233	0	0	0	0	0	0	0	0	0	0	0	0	0	0	0	0	0	1	0	0	0
1234	0	0	0	0	0	0	0	0	0	0	0	0	0	0	0	0	0	1	0	0	0
1235	0	0	0	0	0	0	0	0	0	0	0	0	0	0	0	0	1	0	0	0	0
1236	0	0	0	0	0	0	0	0	0	0	0	0	0	0	0	0	0.00499839	0.995002	0	0	0
1237	0	0	0	0	0	0	0	1	0	0	0	0	0	0	0	0	0	0	0	0	0
1238	0.998872	0	0	0	0	0	0	0	0	0	0	0	0	0	0	0	0.000806062	0.000322425	0	0	0
1239	0	0	0	0	0	0	0	0	0	0	0	0	0.00112867	0	0	0	0.998871	0	0	0	0
1240	0	0	0	0	0	1	0	0	0	0	0	0	0	0	0	0	0	0	0	0	0
1241	0	0	0	0	0	0	0	0.999839	0	0	0	0	0	0	0	0	0	0	0.000161238	0	0
1242	0	0	0	0	0	0	0	1	0	0	0	0	0	0	0	0	0	0	0	0	0
1243	0	0	0	0	0	0	0	0.999839	0	0	0	0	0	0	0	0	0	0	0.000161238	0	0
1244	0	0	0	1	0	0	0	0	0	0	0	0	0	0	0	0	0	0	0	0	0
1245	0	0	0	0	0	0	0	0	0	1	0	0	0	0	0	0	0	0	0	0	0
1246	0	0	0	0	0.000161238	0	0	0	0	0	0	0	0	0	0	0	0	0	0	0	0.999839
1247	0	0	0	0	0	0	0	0	0	0	0	0	0.999839	0	0	0	0	0.000161212	0	0	0
1248	0	0	0	0	0	0	0	0	0	0	0	0	0	0	0	0	0	0	1	0	0
1249	0	0	0	0	0	0	0	0	0	0	0	0	1	0	0	0	0	0	0	0	0
1250	0	0.000161838	0	0	0	0.000971031	0	0.000485515	0	0	0	0	0.00307493	0	0	0	0.995307	0	0	0	0
1251	0	0	0	0	0.000161838	0	0	0.000161838	0	0	0.999353	0	0	0	0	0	0.000323677	0	0	0	0
1252	0	0	0	0	0	0	0	0	0	0	0	0	0	0	0	0	0	1	0	0	0
1253	0	0	0	0	0	0	0	0	0	0	0	0	0	0	0	1	0	0	0	0	0
1254	0	0	0	0	0	1	0	0	0	0	0	0	0	0	0	0	0	0	0	0	0
1255	0	0	0.00032352	0.999676	0	0	0	0	0	0	0	0	0	0	0	0	0	0	0	0	0
1256	0	0	0	0	0	0	0	0	0	0	0	0	0	0	0	1	0	0	0	0	0
1257	0	0	0	0	0	1	0	0	0	0	0	0	0	0	0	0	0	0	0	0	0
1258	0	0	0	0	0	0	0	0	0	0	0	0	0	1	0	0	0	0	0	0	0
1259	0.000161421	0	0	0	0	0	0	0	0	0	0	0	0	0	0	0	0	0.999839	0	0	0
1260	0	0	0	0	0	0	0	0	0	1	0	0	0	0	0	0	0	0	0	0	0
1261	0	0	0	0	0	0	0	0	0	0	0	0	0	1	0	0	0	0	0	0	0
1262	0	0	0	0	0	0	0	0	0	0	0	0	0	0	0	0	0	0	0	1	0
1263	0	0	0	0	0	0	0	0	0	0	0	0	0	0	0	0	0	0	1	0	0
1264	0	0	0	0	0	1	0	0	0	0	0	0	0	0	0	0	0	0	0	0	0
1265	0	0	0	0	0	0	0	0	0	0	0	0	0	0	0	0	1	0	0	0	0
1266	0	0	0	0	0	0	0	0	0	0	0	0	0	0	0	0	0.999354	0.000645578	0	0	0
1267	0	0	0	0	0	0	0	0	0	0	0	0	0	0	0	0	0	1	0	0	0
1268	0	0	0	0	0	0	0	0	0	0	0	0	0	0	1	0	0	0	0	0	0
1269	0	0	0	1	0	0	0	0	0	0	0	0	0	0	0	0	0	0	0	0	0
1270	0	0	0	0	0	0	0	0	0	1	0	0	0	0	0	0	0	0	0	0	0
1271	0	0	0	0	0	0	0	0	0	0.999839	0	0	0	0	0	0.000161134	0	0	0	0	0
1272	0	0	0	0	0	0	0	0	0	0	0	0	0	0	0	0	0	1	0	0	0
1273	0	0	0	0	0	0	0	0.000322217	0	0	0	0.999678	0	0	0	0	0	0	0	0	0
1274	0	0	0	0	0	0	0	0	0	0	0	0	0	0.999678	0.000322269	0	0	0	0	0	0
1275	0	0	0	0	0	0	0	0	0	0	0	0	0	0	0	0	0	0	1	0	0
1276	0	0	0	0	0	0	0	0	0	0	0	0	0	0	0	0	0	0	0	0	1
1277	0	0	0	0	0	0	0	0	0	0	0	0	1	0	0	0	0	0	0	0	0
1278	0	0	0	0	0	0	0	0	0	0	0	0	0	0	0	1	0	0	0	0	0
1279	0	0	0	0	0	0	0	0	0	0	0	0	0	0	1	0	0	0	0	0	0
1280	0	0	0	0	0	0	0	0.000161134	0	0	0	0	0	0	0	0	0	0	0.999839	0	0
1281	0	0	0	0	0	0	0	0	0	0	0.999678	0	0	0	0	0	0	0	0.000322269	0	0
1282	0	0	0	0	0	0	0	0	0	0	0	0	0	0	0	0	0	1	0	0	0
1283	0	0	0	0	0	0	0	0	0	1	0	0	0	0	0	0	0	0	0	0	0
1284	0	0	0	0.00016116	0	0	0	0	0	0.999517	0	0	0.000322321	0	0	0	0	0	0	0	0
1285	0	0	0	0	0	0	0	0	0	0	0	0	0	0	1	0	0	0	0	0	0
1286	0	0	0	0	0	0	0	0	0	0.000161212	0	0	0	0	0	0.999839	0	0	0	0	0
1287	0	0	1	0	0	0	0	0	0	0	0	0	0	0	0	0	0	0	0	0	0
1288	0	0	0	0	0	0	0	0	0	0	0	0	0	0	1	0	0	0	0	0	0
1289	0	0	0	0	0	0	0	0.999839	0	0	0	0	0	0	0	0	0	0	0.000161212	0	0
1290	0.000161238	0	0.999678	0.000161238	0	0	0	0	0	0	0	0	0	0	0	0	0	0	0	0	0
1291	0	0	0	0	0	0	0	0	0	0	1	0	0	0	0	0	0	0	0	0	0
1292	0	0	0	0	0	0	0	0	0	0	1	0	0	0	0	0	0	0	0	0	0
1293	1	0	0	0	0	0	0	0	0	0	0	0	0	0	0	0	0	0	0	0	0
1294	0	0	0	0	0	0	0	0	0	0.999516	0	0	0.000322581	0	0	0.00016129	0	0	0	0	0
1295	0	0	0	0	0	0	0	0	0	0	0.999839	0.00016129	0	0	0	0	0	0	0	0	0
1296	0	0	0.999839	0.000161186	0	0	0	0	0	0	0	0	0	0	0	0	0	0	0	0	0
1297	0	0	0	0	0	0	0	0	0	0	0	0	0	0	0	0	0	0	0	1	0
1298	0	0	0	0	0	0	0	0	0	0	0.00048317	0.000161057	0	0	0	0	0	0	0.999356	0	0
1299	0	0	0	0	0	0	0	0	0	0	0	0	0	0	0	0	0	0	0	0	1
1300	0.999522	0	0	0	0	0	0	0	0	0	0	0	0	0	0	0	0.000159439	0.000318878	0	0	0
1301	0	0	0	0	0	0	0	0	0	0	0	0	0	0	0	0	1	0	0	0	0
1302	0	0	0	0	0	0	0	0.999681	0	0	0.000159464	0	0	0	0	0	0	0.000159464	0	0	0
1303	0	0	0.99984	0	0	0	0	0	0	0	0	0	0.000159566	0	0	0	0	0	0	0	0
1304	0	0	0	0	0	0	0	0	0	0	0	0	1	0	0	0	0	0	0	0	0
1305	0	0	0	0	0	0	0	0	0	0.999362	0	0	0	0	0	0.000637755	0	0	0	0	0
1306	0	0	0.997451	0.000796559	0	0.000159312	0	0	0	0	0	0	0.00143381	0	0	0	0	0	0.000159312	0	0
1307	0	0	0.000318624	0.999681	0	0	0	0	0	0	0	0	0	0	0	0	0	0	0	0	0
1308	0	0	0	0	1	0	0	0	0	0	0	0	0	0	0	0	0	0	0	0	0
1309	0	0	0	0	0	0	0	0.000318522	0	0	0	0.999522	0	0	0	0	0	0	0.000159261	0	0
1310	0	0	0	0.999681	0	0	0	0	0	0.000318624	0	0	0	0	0	0	0	0	0	0	0
1311	0	0	0	0.999841	0	0	0	0	0	0	0	0	0	0	0	0	0	0	0.000159363	0	0
1312	0	0	0	0	0	0	0	0.000159413	0.000159413	0	0.999841	0	0	0	0	0	0	0	0	0	0
1313	0	0.000318725	0	0	0	0	0	0	0	0	0	0	0	0	0	0	0.999681	0	0	0	0
1314	0	0	0	0	0	0	0	0.991873	0	0	0.000318725	0.00430279	0	0	0	0	0	0.00223108	0.0012749	0	0
1315	0	0	0	0	0	1	0	0	0	0	0	0	0	0	0	0	0	0	0	0	0
1316	0	0	0	0	0	0	0	0.000637044	0	0	0	0	0	0	0	0	0	0.999363	0	0	0
1317	0	0	0	0	0	0	0	0	0	0	1	0	0	0	0	0	0	0	0	0	0
1318	0	0	0	0	0	1	0	0	0	0	0	0	0	0	0	0	0	0	0	0	0
1319	0	0	0	0	0	0	0	0	0.00015921	0	1	0	0	0	0	0	0	0	0	0	0
1320	0.00095511	0	0	0	0	0	0	0	0	0	0	0	0	0	0	0	0.00095511	0.99809	0	0	0
1321	0	0	0	0	0	0	0	0	0	0	0	0	0	0	0	0	0	0	0	0	1
1322	0	0	0.00031837	0.998727	0	0	0	0	0	0.000795925	0	0	0	0	0	0	0	0	0.000159185	0	0
1323	0	0	0	0	0	0	0	0	0	0.998886	0	0	0.000795925	0	0	0.00031837	0	0	0	0	0
1324	0.999682	0	0	0	0	0	0	0	0	0	0	0	0	0	0	0	0	0	0.000318421	0	0
1325	0	0	0	0	0	0	0	0	0	0.998089	0	0	0	0	0	0.00175131	0	0.00015921	0	0	0
1326	0	0	0	0	0	0	0	0.00015921	0	0.999363	0	0	0	0	0.000477631	0	0	0	0	0	0
1327	0	0	0	0	0	0	0	0.000636943	0.000159236	0	0.999363	0	0	0	0	0	0	0	0	0	0
1328	0	0	0	0	0.999841	0	0	0	0	0	0.00015921	0	0	0	0	0	0	0	0	0	0
1329	0	0	0	0	0	0	0	0	0	0	0	0	0	1	0	0	0	0	0	0	0
1330	0	0	0	0	0	0	0.00015921	0	0	0	0	0	0	0	0.999841	0	0	0	0	0	0
1331	0	0	0	0	0	0	0.00015921	0	0	0	0	0	0	0	0	0	0	0	0	0	0.999841
1332	0	0	0	0	0	0	0	0	0	0	1	0	0	0	0	0	0	0	0	0	0
1333	0	0	0	0	0	0	0	0	0	0	0	0	0	0	0	0	0.999841	0.00015921	0	0	0
1334	0	0	0	0	0	0	0	0.00015921	0	0	0	0	0	0	0	0	0	0	0.999841	0	0
1335	0	0	0	0	0	0	0	0	0	0	0	0	1	0	0	0	0	0	0	0	0
1336	0	0	0	0	0	0	0	0	0	0	0	0	0	0	0	0	0	0	0	0	1
1337	0	0	0	0	0	0	0	0	0	0	1	0	0	0	0	0	0	0	0	0	0
1338	0	0	0	0	0	0	1	0	0	0	0	0	0	0	0	0	0	0	0	0	0
1339	0	0	0	0	0	0	0	0	0	0	0	0	0	0	0	1	0	0	0	0	0
1340	0	0	0	0	0	0	0	0	0	0	1	0	0	0	0	0	0	0	0	0	0
1341	0.000477555	0	0	0	0	0	0	0	0	0	0	0	0	0	0	0	0	0.999522	0	0	0
1342	0	0	0	0	0	0	0	0	0	0	0	0	0	0	0	0	0	0	1	0	0
1343	0	0	0	0	0	0	0	0	0	0	0	0	0	0	0	0	1	0	0	0	0
1344	0	0	0	0	0	0	0	0	0	0	0	0	0.00015921	0	0	0	0.999841	0	0	0	0
1345	0	0	0	0	0	0	0	0	0	0	0	0	0	0	0	1	0	0	0	0	0
1346	0	0	0	0	0	0	0	0	0	0	0	0	0	1	0	0	0	0	0	0	0
1347	0	1	0	0	0	0	0	0	0	0	0	0	0	0	0	0	0	0	0	0	0
1348	0	0	0	1	0	0	0	0	0	0	0	0	0	0	0	0	0	0	0	0	0
1349	0	0	0	0	1	0	0	0	0	0	0	0	0	0	0	0	0	0	0	0	0
1350	0	0	0	0	0	0	0	0	0	0	0	0	0	1	0	0	0	0	0	0	0
1351	0.999682	0	0	0	0	0	0	0	0	0	0	0	0	0	0	0	0.000318471	0	0	0	0
1352	0	0	0	0	0	0	0	0	0	0	0	0	0	0	0	0	1	0	0	0	0
1353	0	0	0	0	0	0	0	0.999363	0	0	0	0	0	0	0	0	0	0	0.000636943	0	0
1354	0	0	0	0	0	0	0	0	0	0	0	0	0	1	0	0	0	0	0	0	0
1355	1	0	0	0	0	0	0	0	0	0	0	0	0	0	0	0	0	0	0	0	0
1356	0	0	0	0	0	0	0	0	0	0	0	0	0	0	0	0	0	0	0	0	1
1357	0	0	0	0	0	0	0	0	0	0	0	0	0	0	0	1	0	0	0	0	0
1358	0	0	0	0	0	0	0	0	0	0	0	0	0	0	0	0	0	1	0	0	0
1359	0	0	0	0	0	0	0	0	0	0	0	0	0	0	0	0	0	1	0	0	0
1360	0	0	0	0	0	0	0	0	0	0	0	0	1	0	0	0	0	0	0	0	0
1361	0	0	0	0	0	0	0	0	0	0	0	0	0	0	0	0	0	0	0	0	1
1362	0	0	0	0	0	0	1	0	0	0	0	0	0	0	0	0	0	0	0	0	0
1363	0	0	0	0	1	0	0	0	0	0	0	0	0	0	0	0	0	0	0	0	0
1364	0	0	1	0	0	0	0	0	0	0	0	0	0	0	0	0	0	0	0	0	0
1365	0	0	0	0	0	0	0	0	0	0	0	0	0	0	0	0	0	1	0	0	0
1366	0	0	0	0	0	0	0	0	0	0	0	0	0	0	0	0	1	0	0	0	0
1367	0	0	0	0	0	0	0	0	0	0	0	0	0	1	0	0	0	0	0	0	0
1368	0	0	0	0	0	0	0	1	0	0	0	0	0	0	0	0	0	0	0	0	0
1369	0	0	0	0	0	0	0	0	0	0	0	0	1	0	0	0	0	0	0	0	0
1370	0	0.000477707	0	0	0	0	0.00143312	0	0	0	0	0	0	0	0	0.998089	0	0	0	0	0
1371	0	0	0	0	0	0	0	0.998885	0	0	0	0	0	0	0	0.000159236	0	0	0.000955414	0	0
1372	0	0	0	0	0	0	0	0	0	0	1	0	0	0	0	0	0	0	0	0	0
1373	0	0	0	0	0	0	0	0	0	0	0	0	0	0	0	0	0	1	0	0	0
1374	0	0	0	0.998566	0	0	0	0	0	0.00143358	0	0	0	0	0	0	0	0	0	0	0
1375	0	0	0	0	0	0	0	0	0	1	0	0	0	0	0	0	0	0	0	0	0
1376	0	0	0	0	0	0	0	0	0	0	0	0	0	0	0	0	0	0	0	0	1
1377	0	0	0	0	0	1	0	0	0	0	0	0	0	0	0	0	0	0	0	0	0
1378	0	0	1	0	0	0	0	0	0	0	0	0	0	0	0	0	0	0	0	0	0
1379	0	0	0	1	0	0	0	0	0	0	0	0	0	0	0	0	0	0	0	0	0
1380	0	0	1	0	0	0	0	0	0	0	0	0	0	0	0	0	0	0	0	0	0
1381	0	0	0	0	0	0	0	0.999841	0	0	0	0	0	0	0	0	0	0.00015921	0	0	0
1382	0	0	1	0	0	0	0	0	0	0	0	0	0	0	0	0	0	0	0	0	0
1383	0	0	0	0	0	0	0	0.99793	0	0	0	0.000636841	0	0	0	0	0	0	0.00143289	0	0
1384	0	0	0	0	0	0	0	0	0	0	0	0	0	0	0	0	0	0	1	0	0
1385	0	0	0	0	1	0	0	0	0	0	0	0	0	0	0	0	0	0	0	0	0
1386	0	0	0	0	0	0	0	0	0	0	0	0	0	0	1	0	0	0	0	0	0
1387	0	0	0	0	0	0	0	0	0	0	0	0	1	0	0	0	0	0	0	0	0
1388	0	1	0	0	0	0	0	0	0	0	0	0	0	0	0	0	0	0	0	0	0
1389	0	0	0	0	0	0	0	1	0	0	0	0	0	0	0	0	0	0	0	0	0
1390	0	0	0	0	0	0	0	0	0	0	0	0	0	0	0	0	1	0	0	0	0
1391	0	0	0	0	0.999841	0	0	0	0	0	0	0	0	0.000159236	0	0	0	0	0	0	0
1392	0	0	0	0	0	1	0	0	0	0	0	0	0	0	0	0	0	0	0	0	0
1393	0	0	0	0	0	0	0	0	0	0	0.999839	0	0	0.000160643	0	0	0	0	0	0	0
1394	0	0	0	0	0	0	0	0	0	0	0	0	0	0	0	0	1	0	0	0	0
1395	0	0	0	0	0	0	0	0.000160875	0	0	0.999839	0	0	0	0	0	0	0	0	0	0
1396	0	0	0	0	0	0	0	0	0	0	0	1	0	0	0	0	0	0	0	0	0
1397	0	0	0	0	0	0	0	0	0	0	0	0	0	0	0	0	1	0	0	0	0
1398	0.000160514	0	0	0	0	0	0	0	0	0	0	0	0	0	0	0	0	0	0.999839	0	0
1399	0	0	0	0	0	0	0	0	0	0	0	0	0	0	0	0	0	0	1	0	0
1400	0	0	0	1	0	0	0	0	0	0	0	0	0	0	0	0	0	0	0	0	0
1401	0	0	0	0	0	0	0	0	0	0	0	0	0	0	0.999841	0.000159363	0	0	0	0	0
1402	0	0	0	0	0.999203	0	0	0.000159439	0	0	0.000637755	0	0	0	0	0	0	0	0	0	0
1403	0	0	0	0	0	0	0	0	0	0	0	0	0	0	0	0	0.000159363	0.999841	0	0	0
1404	0	0	0	0	0	0	0	0	0	0	0	0	1	0	0	0	0	0	0	0	0
1405	0.00111572	0	0	0	0	0	0	0.0052598	0	0	0.0027096	0	0	0	0	0	0	0	0.990915	0	0
1406	0	1	0	0	0	0	0	0	0	0	0	0	0	0	0	0	0	0	0	0	0
1407	0	0	0	0	0	0	0	0	0	0	0	0	0	1	0	0	0	0	0	0	0
1408	0	0	0	0	0	0	0	0	0	0	0	0	1	0	0	0	0	0	0	0	0
1409	0	0	0	0	0	0	0	0	0	0	0	0	0	0	0	1	0	0	0	0	0
1410	0	0	0	0	0	0	0	0.999841	0	0	0	0	0	0	0	0	0	0	0.000159388	0	0
1411	0	0	0	0	0	0	0	1	0	0	0	0	0	0	0	0	0	0	0	0	0
1412	0	0	0	0	0	0	0	0	0	0	1	0	0	0	0	0	0	0	0	0	0
1413	0	0	0	0	0	0	0	0.999522	0	0	0	0.000159363	0	0	0	0	0	0.000159363	0.000159363	0	0
1414	0	0	0	0	0	0	0	0	0	0	0	0	0	1	0	0	0	0	0	0	0
1415	0	0	0	0	0	0	0	0	0	0.999841	0	0	0	0	0	0.000159388	0	0	0	0	0
1416	0	0	0	0	0.00095648	0	0	0	0	0	0.999044	0	0	0	0	0	0	0	0	0	0
1417	0	0	0	0	0	0	0	0	0	0	0	0	1	0	0	0	0	0	0	0	0
1418	0	0	0	1	0	0	0	0	0	0	0	0	0	0	0	0	0	0	0	0	0
1419	0	0	0	0	0	0	0	1	0	0	0	0	0	0	0	0	0	0	0	0	0
1420	0	0	0	0	0	0	1	0	0	0	0	0	0	0	0	0	0	0	0	0	0
1421	0	0	0	0	0	0	0	0	0	0	1	0	0	0	0	0	0	0	0	0	0
1422	0	0	0	0	0	0	0	0	0	0	0	1	0	0	0	0	0	0	0	0	0
1423	0	0	0	0	0	0	0	0	0	1	0	0	0	0	0	0	0	0	0	0	0
1424	0	0	0	0	0	0	0	0	0	0	0	0	0	1	0	0	0	0	0	0	0
1425	0	0	0	0	0	0	0	0	0	0	0	0	0	1	0	0	0	0	0	0	0
1426	0	0	0	0	0	0	0	0.999521	0	0	0	0	0	0	0	0	0	0	0.000478545	0	0
1427	0	0	0	0	0.999841	0	0	0	0	0	0.00015949	0	0	0	0	0	0	0	0	0	0
1428	0	0	0	0	0	0	0	0.00015949	0	0	0	0	0	0	0	0	0	0.999841	0	0	0
1429	0	0	0	0	0	1	0	0	0	0	0	0	0	0	0	0	0	0	0	0	0
1430	0	0	0.998405	0.000637857	0	0.000318928	0	0	0	0	0	0	0.000637857	0	0	0	0	0	0	0	0
1431	0.00111625	0	0	0	0	0	0	0	0	0	0	0	0	0	0	0	0	0	0.998884	0	0
1432	0	0	1	0	0	0	0	0	0	0	0	0	0	0	0	0	0	0	0	0	0
1433	0	0	0	0	0	0	0	0.999202	0	0	0	0	0	0	0	0	0	0	0.000797575	0	0
1434	0	0	0	0	0	0	0.99665	0.000957243	0	0	0	0	0.000159541	0.000159541	0.00111678	0.000319081	0	0	0	0	0.000638162
1435	0	0	0	0	0	0	0	0	0	1	0	0	0	0	0	0	0	0	0	0	0
1436	0	0	0	0	0	0	0	0	0	0	1	0	0	0	0	0	0	0	0	0	0
1437	0	0	0	0	0	0	0	0	0	0.99681	0	0	0	0	0	0.00255183	0	0.000637959	0	0	0
1438	0	0	0	0	0	0	0	0	0	0	0.00095709	0	0	0	0.999043	0	0	0	0	0	0
1439	0	0	0	0	0	0	0	0	0	0	0	0	0	0	0	0	0	0	1	0	0
1440	0	0	0	0	0	0	0	1	0	0	0	0	0	0	0	0	0	0	0	0	0
1441	0	0	0	0	0	0	0	0	0	0	0	0	0	0	1	0	0	0	0	0	0
1442	0	0	0	0	0	0	0	0	0	0.999522	0	0	0	0	0	0.000478469	0	0	0	0	0
1443	0	0	0	0	0	0	0	0	0	0	0	0	0	0	1	0	0	0	0	0	0
1444	0	0	0	0	0	0	0.99984	0	0	0	0	0	0	0	0	0	0	0	0	0	0.000159515
1445	0	0	0	0	0	0	0	0	0	0	0	1	0	0	0	0	0	0	0	0	0
1446	0	0	0	0	1	0	0	0	0	0	0	0	0	0	0	0	0	0	0	0	0
1447	0	0	0	0	0	0	0	0	0	0	1	0	0	0	0	0	0	0	0	0	0
1448	0	0	0	0	0	0	0	0	0	0	0	0	0	1	0	0	0	0	0	0	0
1449	0	0	1	0	0	0	0	0	0	0	0	0	0	0	0	0	0	0	0	0	0
1450	0	0	0	0	0	0	0	0	0	1	0	0	0	0	0	0	0	0	0	0	0
1451	0	0	0	0	0	0	0	0.99984	0	0	0	0.000159642	0	0	0	0	0	0	0	0	0
1452	0	0	0	0	0	0	0	0	0	0	0	0	0	0	0	0	1	0	0	0	0
1453	0	0	0	0	0	0	0	0	0	0	1	0	0	0	0	0	0	0	0	0	0
1454	0	0	0	0	0	0	0	0	0	0	0	0	0.000159617	0	0	0	0.000159617	0.999681	0	0	0
1455	0	0	0	0	0	0	0	0	0	0	0	0	0	0	1	0	0	0	0	0	0
1456	0	0	0	0	0	0	0	0	0	0	0	0	0	0	0	0	0	0	0	0	1
1457	0.000319234	0	0	0	0	0	0	0	0	0	0	0	0	0	0	0	0	0	0.999681	0	0
1458	0	0	0	1	0	0	0	0	0	0	0	0	0	0	0	0	0	0	0	0	0
1459	0	0	0	0	0	0	0	0	0	0	1	0	0	0	0	0	0	0	0	0	0
1460	0	0	0	0	0.99984	0	0	0	0	0	0	0	0	0	0	0	0	0	0	0	0.000159642
1461	0	0	0	0	0	0	0	0	0	0	1	0	0	0	0	0	0	0	0	0	0
1462	0	0	0	0	0	0	0	0	0	0	0	0	0	0	0	0.000159872	0.99984	0	0	0	0
1463	0	0	0.000319642	0.000159821	0	0	0	0	0	0	0	0	0.999521	0	0	0	0	0	0	0	0
1464	0	0	0	0	0	0	0	0	0	0.999361	0	0	0	0	0	0	0	0.000639284	0	0	0
1465	0.00111893	0	0	0	0	0	0	0.000319693	0	0	0	0	0	0	0	0	0.00047954	0.998082	0	0	0
1466	0	0	0	0	0	0	0	0	0	0	1	0	0	0	0	0	0	0	0	0	0
1467	0	0	0	0	0	0	0	0.000639386	0	0.998242	0	0	0.000799233	0	0	0.000319693	0	0	0	0	0
1468	0	0	0	0	0	0	0	0	0	0	0	0	0	0	0	0	1	0	0	0	0
1469	0	0	0	0.000319949	0	0.99968	0	0	0	0	0	0	0	0	0	0	0	0	0	0	0
1470	0	0	0	0	0.000320102	0	0	0	0	0	0	0	0	0	0	0	0.99968	0	0	0	0
1471	0	0	0.000160051	0	0	0	0.0513764	0	0	0	0	0	0.948303	0	0	0	0	0	0	0	0.000160051
1472	0.000160565	0	0	0	0	0.000642261	0	0.00305074	0	0	0	0	0	0	0	0	0	0.000160565	0.995986	0	0
1473	0	0	0	0	0	0	0	0	0	0.000967274	0	0	0.999033	0	0	0	0	0	0	0	0
1474	0	0	0	0	0	0	0	0	0	0	0	0	0	0	0	0	0.999839	0.000161108	0	0	0
1475	0	0	0.0027248	0	0	0	0	0	0	0	0	0	0.997275	0	0	0	0	0	0	0	0
1476	0	0	0	0	0	0	0	0	0	0	1	0	0	0	0	0	0	0	0	0	0
1477	0	0	0	0	0	0	0	0.999041	0	0	0	0.000799233	0	0	0	0	0	0	0.000159847	0	0
1478	0	0	0	0	0	0	0	0	0	0	1	0	0	0	0	0	0	0	0	0	0
1479	0.993128	0	0	0	0	0	0	0	0	0	0	0	0	0	0	0	0	0.000479463	0.00639284	0	0
1480	0	0	0	0	0	0	0.99968	0	0	0	0	0	0.000159898	0	0	0	0	0	0	0	0.000159898
1481	0	0	0	0.000319744	0	0	0	0	0	0.998881	0	0	0.000479616	0	0	0.000319744	0	0	0	0	0
1482	0	0	0	0	0	0	0	0.996802	0	0	0	0.00239846	0	0	0	0	0	0.000159898	0.000639591	0	0
1483	0	0	0	0	0.000159923	0	0	0	0	0	0	0	0	0	0	0	0.99984	0	0	0	0
1484	0	0	1	0	0	0	0	0	0	0	0	0	0	0	0	0	0	0	0	0	0
1485	0	0	0	0	0	0	0.000319898	0	0	0	0	0	0	0	0	0	0	0	0	0	0.99968
1486	0	0	0	0	1	0	0	0	0	0	0	0	0	0	0	0	0	0	0	0	0
1487	0	0	0	0	0	0	0.999041	0	0	0	0	0	0	0	0	0	0	0	0	0	0.000959386
1488	0	0	0	0	0	0	0	0	0	0	0	0	0.99952	0	0	0	0.000159898	0.000159898	0	0	0.000159898
1489	0.00223928	0	0	0	0	0	0	0.000799744	0	0	0	0	0.018874	0	0	0	0	0.978087	0	0	0
1490	0	0	0	0	0	0	0	0	0	0	0	0	0	0	0	0	0	0	0	0	1
1491	0	0	0	0	0	0	0	0.998881	0	0	0	0	0	0	0	0	0	0	0.0011191	0	0
1492	0	0	0	0	0	0	0	0.000159872	0	0	0.99984	0	0	0	0	0	0	0	0	0	0
1493	0	0	0	0	0	0	0	0	0	0	0	0	0	0	0	0	1	0	0	0	0
1494	0	0	0	0	0	0	0	0	0	0	0	0	0	0	0	0	0	1	0	0	0
1495	0	0	0	0	0	0	0	0	0	0	0	0	1	0	0	0	0	0	0	0	0
1496	0	0	0	0	0	0	0	0	0	0	1	0	0	0	0	0	0	0	0	0	0
1497	1	0	0	0	0	0	0	0	0	0	0	0	0	0	0	0	0	0	0	0	0
1498	0	0	0	0	0	1	0	0	0	0	0	0	0	0	0	0	0	0	0	0	0
1499	0	0	0	0	0	0	1	0	0	0	0	0	0	0	0	0	0	0	0	0	0
1500	0	0	0	0	0	0	0	0	0	0	0	0	0	0	0	0	0	0	0	1	0
1501	0	0	0	0	0	0	0	1	0	0	0	0	0	0	0	0	0	0	0	0	0
1502	0	0	0	0	0.000319336	0	0	0.000159668	0	0	0.999521	0	0	0	0	0	0	0	0	0	0
1503	0	0	0	0	0	0	0	1	0	0	0	0	0	0	0	0	0	0	0	0	0
1504	0	0	0	0	0	0	0	1	0	0	0	0	0	0	0	0	0	0	0	0	0
1505	0	0	0	0	0	0	0	0	0	0	0	0	0	0	1	0	0	0	0	0	0
1506	0	0	0	0	0	0	0	0	0	0	1	0	0	0	0	0	0	0	0	0	0
1507	0	0	0	0	0	0	0	0	0	0	0	1	0	0	0	0	0	0	0	0	0
1508	0	0	0	0	0	0	0	0	0	0.998723	0	0	0	0	0	0.00127734	0	0	0	0	0
1509	0	0	1	0	0	0	0	0	0	0	0	0	0	0	0	0	0	0	0	0	0
1510	0	0	0	0	0	0	0	0	0	0	0	0	0	0	0	0	1	0	0	0	0
1511	0	0	0	0	0	0	0	0	0	0.99984	0	0	0	0	0.000159566	0	0	0	0	0	0
1512	0	0	0	0	0	1	0	0	0	0	0	0	0	0	0	0	0	0	0	0	0
1513	0	0	0	0	0	0	0	0.999521	0	0	0	0.000319183	0.000159591	0	0	0	0	0	0	0	0
1514	0	0	0	0	1	0	0	0	0	0	0	0	0	0	0	0	0	0	0	0	0
1515	0	0	0	0.999681	0	0.000159566	0	0	0	0	0	0	0	0	0	0	0	0	0.000159566	0	0
1516	0	0	0	0	0.000319234	0	0	0	0	0.999521	0	0	0.000159617	0	0	0	0	0	0	0	0
1517	0	0	1	0	0	0	0	0	0	0	0	0	0	0	0	0	0	0	0	0	0
1518	0	0	0	0	0	0	0	0	0	0	0	0	0	0	0	0	0	0	0	1	0
1519	0	0	0	0	0	1	0	0	0	0	0	0	0	0	0	0	0	0	0	0	0
1520	0	0	0	1	0	0	0	0	0	0	0	0	0	0	0	0	0	0	0	0	0
1521	0	0	0	0	0	1	0	0	0	0	0	0	0	0	0	0	0	0	0	0	0
1522	0	0	0	0	0	0	0	0	0	0	0	0	0	0	0	0	0	0	0	0	1
1523	0	0	0	0	0	0	0	0.979758	0	0	0	0.000159388	0	0	0	0	0	0	0.0200829	0	0
1524	0	0	0	0	0	0	0	0	0	0	0	0	0	0	0	0	0	1	0	0	0
1525	0	0	1	0	0	0	0	0	0	0	0	0	0	0	0	0	0	0	0	0	0
1526	0	0	0	0	0	0	1	0	0	0	0	0	0	0	0	0	0	0	0	0	0
1527	0	0	0	0	0	0	0	0	0	0	0	1	0	0	0	0	0	0	0	0	0
1528	0	0	0	0	1	0	0	0	0	0	0	0	0	0	0	0	0	0	0	0	0
1529	0	0	0	0	0	0	0	0.999044	0	0	0.00047824	0	0	0	0	0	0	0	0.00047824	0	0
1530	0	0	0.000797194	0	0	0	0	0	0	0	0	0	0.998884	0	0	0	0.000318878	0	0	0	0
1531	0	0	0	0	0	0	0	0	0	0	1	0	0	0	0	0	0	0	0	0	0
1532	0	0	0	0.000159388	0	0	0	0	0	0.997769	0	0	0.0012751	0	0	0.000637552	0	0.000159388	0	0	0
1533	0	0	0	0	0	0	0	0.000159439	0	0	0	0	0	0	0	0	0	0	0.999841	0	0
1534	0	0	0	0	1	0	0	0	0	0	0	0	0	0	0	0	0	0	0	0	0
1535	0	0	0	0	0.999841	0	0	0	0	0	0.000159337	0	0	0	0	0	0	0	0	0	0
1536	0	0	0	0	0	0	0	0	0	0	0	0	0.999044	0	0	0	0.000956175	0	0	0	0
1537	0.999841	0	0	0	0	0	0	0	0	0	0	0	0	0	0	0	0.000159337	0	0	0	0
1538	0	0	0	0	0.000318522	0	0	0	0	0	0	0	0	0	0	0	0	0	0	0	0.999681
1539	0	0	0	0	0	0	0	0	0	0.999841	0	0	0	0	0	0.00015921	0	0	0	0	0
1540	0	0	0	0	0	0	0	0	0	0	0	0	0	0	0	0	0	1	0	0	0
1541	0	0	0	0	0	0	0	0	0	0	0	0	0	0	0	0	0	0	0	0	1
1542	0	0	0	0	0	0	0.000159185	0	0	0	0.999841	0	0	0	0	0	0	0	0	0	0
1543	0	0	0	0	0.000159185	0	0	0	0	0	0.999841	0	0	0	0	0	0	0	0	0	0
1544	0	1	0	0	0	0	0	0	0	0	0	0	0	0	0	0	0	0	0	0	0
1545	0	0	0	0	1	0	0	0	0	0	0	0	0	0	0	0	0	0	0	0	0
1546	0	0	0	0	0	0	1	0	0	0	0	0	0	0	0	0	0	0	0	0	0
1547	0	0	0	0	0	0	0	0	0	0.998886	0	0	0	0	0	0.00111429	0	0	0	0	0
1548	0	0	0	0	0	1	0	0	0	0	0	0	0	0	0	0	0	0	0	0	0
1549	0	0	0	0	0	0	0	0	0	0	0	0	0	0	0	0	0	0	0	0	1
1550	0	0	0	0	0	0.961146	0	0	0	0	0	0	0	0	0	0	0.0388535	0	0	0	0
1551	0	0	0	0	0	0	0	0	0	0.00445789	0	0	0	0	0	0.995542	0	0	0	0	0
1552	0.999841	0	0	0	0	0	0	0	0	0	0	0	0	0	0	0	0	0.00015921	0	0	0
1553	0	0	0	0	0	0	0	0	0	0.998249	0	0	0	0	0.00015921	0.0015921	0	0	0	0	0
1554	0	0	0	0	0	0	0	0	0	0	0.999363	0.000636841	0	0	0	0	0	0	0	0	0
1555	0	0	0	0.999363	0	0.000318471	0	0	0	0.000159236	0	0	0	0	0	0	0	0	0.000159236	0	0
1556	0	1	0	0	0	0	0	0	0	0	0	0	0	0	0	0	0	0	0	0	0
1557	0	0	0.998567	0	0	0	0	0	0	0	0	0	0.00143266	0	0	0	0	0	0	0	0
1558	0	0	0	0	0	0	0	0	0	0	0	0.999841	0	0	0	0	0	0.00015921	0	0	0
1559	0	0	0	0	0	0	0	0	0	0	0	0	1	0	0	0	0	0	0	0	0
1560	0	0	0	0	0	0	0	0	0	0	0	0	0	0	0	0	0	1	0	0	0
1561	0	0	0	0	0	0	0	0	0	0	0	0	0	0	0	0	1	0	0	0	0
1562	0	0	1	0	0	0	0	0	0	0	0	0	0	0	0	0	0	0	0	0	0
1563	0	0	0	0	0	0	0	0.000159185	0	0	0.999841	0	0	0	0	0	0	0	0	0	0
1564	0	0	0	0	0	0	0	0	0	0	1	0	0	0	0	0	0	0	0	0	0
1565	0	1	0	0	0	0	0	0	0	0	0	0	0	0	0	0	0	0	0	0	0
1566	0	0	0	0	0	0	0	0.000318421	0	0	0	0	0	0	0	0	0	0	0.999682	0	0
1567	0	0	0	0	0	0	0	0	0	0	1	0	0	0	0	0	0	0	0	0	0
1568	0	0	0.000318421	0.999682	0	0	0	0	0	0	0	0	0	0	0	0	0	0	0	0	0
1569	0	0	0	0	0	0	0	0	0	0	1	0	0	0	0	0	0	0	0	0	0
1570	0	0	0	0	0	0	0	0.999841	0	0	0	0	0	0	0	0	0	0.000159185	0	0	0
1571	0	0	1	0	0	0	0	0	0	0	0	0	0	0	0	0	0	0	0	0	0
1572	0	0.00031837	0	0	0	0.00143266	0	0.00031837	0	0	0	0	0.000477555	0	0	0	0.997453	0	0	0	0
1573	0	0	0	0	0	0.00031837	0	0	0	0	0	0	0	0	0	0	0.999682	0	0	0	0
1574	0	0	0	0	0	0	0	0	0	0	0	0	0	0	0	0	0	0	0	0	1
1575	0	0	0	0	0	0	0	0	0	0	0	0	0	0	0	0	0	0	0	1	0
1576	0	0	0	0	0	0	0	0	0	0.999522	0	0	0	0	0	0.000477555	0	0	0	0	0
1577	0	0	0	0	0	0	0	0	0	0	0	0	0	0	0	0	1	0	0	0	0
1578	0	0	0	0	0	0	0	0.00063674	0	0	0	0.999363	0	0	0	0	0	0	0	0	0
1579	0	0	0	0	0	0	0	0	0	0	0	0	0	0	0	0	1	0	0	0	0
1580	0	0	0	0	0	0	0	0	0	1	0	0	0	0	0	0	0	0	0	0	0
1581	0	0	0	0	0	0	0	0.000159261	0	0	0	0.000318522	0	0	0	0	0	0	0.999522	0	0
1582	0	0	0	0	0.996656	0	0	0	0	0	0	0	0	0	0	0	0	0	0.00334448	0	0
1583	0	0	0	0	0	0	0	0	0	0	1	0	0	0	0	0	0	0	0	0	0
1584	0	0	0	1	0	0	0	0	0	0	0	0	0	0	0	0	0	0	0	0	0
1585	0	0	0	0	0	0	0	0	0	0	0	0	0	0	1	0	0	0	0	0	0
1586	0	0	0	0	0	0	0	0	0	1	0	0	0	0	0	0	0	0	0	0	0
1587	0	0	0	0	0	0	0	0	0	0	0	0	0	0	0	0	0	0	1	0	0
1588	0	0	0	0	0	0	0	0.997771	0	0	0	0	0	0	0	0	0	0.00222859	0	0	0
1589	0	0	0	0	0	0	0	0	0	0.986151	0	0	0.00031837	0	0	0.0135307	0	0	0	0	0
1590	0	0	0	0	0	0	0.00493552	0	0	0	0	0	0	0.000318421	0	0	0	0	0	0	0.994746
1591	0	0	0	0	0	0	0	0.999682	0	0	0	0	0	0	0	0	0	0.000318421	0	0	0
1592	0	0	0	0	0	0	0	0.00191052	0	0	0.996975	0	0	0	0	0	0	0	0.00111447	0	0
1593	0	0.00015921	0	0	0	0.043942	0	0.00015921	0	0	0	0	0.0342302	0	0	0	0.921509	0	0	0	0
1594	0	0	0	0	0	0	0	0	0	0	0	0	0	0	1	0	0	0	0	0	0
1595	0	0	1	0	0	0	0	0	0	0	0	0	0	0	0	0	0	0	0	0	0
1596	0.997293	0	0	0	0	0	0	0	0	0	0	0	0	0	0	0	0	0.00238854	0.000318471	0	0
1597	0	0.000477935	0	0	0	0.000318624	0	0.000477935	0	0	0	0	0.00175243	0	0	0	0.996973	0	0	0	0
1598	0	0	0	0	0.00015921	0	0	0	0	0	0.999841	0	0	0	0	0	0	0	0	0	0
1599	0	0	0	0	0	0	0.982649	0	0	0	0	0	0	0	0	0.0140083	0	0	0	0	0.00334288
1600	0	0	0	0	0	0	0	0	0	0	0	0	0	0	0	1	0	0	0	0	0
1601	0	0	0	0	0	0	0	0.00143266	0	0	0	0	0	0	0	0	0	0	0.998567	0	0
1602	0	0	0	0	0	0	0	0	0	0.999841	0	0	0	0	0	0.000159286	0	0	0	0	0
1603	0	0	0	0	0	1	0	0	0	0	0	0	0	0	0	0	0	0	0	0	0
1604	0	0.999682	0	0	0	0	0	0	0	0	0	0	0	0	0	0	0	0	0	0	0.000318421
1605	0	0	0	0	0	0	0.998726	0	0	0	0	0	0	0	0	0	0	0	0	0	0.00127389
1606	0	0	0	0	0	0	0	0	0	0	0	0	0	0	0	0	1	0	0	0	0
1607	0	0	0	0	0.999841	0	0	0	0	0	0.00015921	0	0	0	0	0	0	0	0	0	0
1608	0	0	0	0	0	0	0	0	0	1	0	0	0	0	0	0	0	0	0	0	0
1609	0	0	0	0	0	0	0	0	0	0	1	0	0	0	0	0	0	0	0	0	0
1610	0	0	0	0	0	0	0	0	0	0	0	0	0	0	0	0	0	0	0	1	0
1611	0	0	0	0	1	0	0	0	0	0	0	0	0	0	0	0	0	0	0	0	0
1612	0	0	0	0	0	0	0	0	0	0	1	0	0	0	0	0	0	0	0	0	0
1613	0	0	0	0	0	0	0	0	0	0.999523	0	0	0.000318319	0	0	0.00015916	0	0	0	0	0
1614	0	0.000795798	0	0	0	0	0.000795798	0	0	0	0	0	0	0	0	0.998408	0	0	0	0	0
1615	0	0	0	0	0	0	0	0	0	0	1	0	0	0	0	0	0	0	0	0	0
1616	0	0	0	0	0	0	0.000477555	0	0	0	0	0	0.999522	0	0	0	0	0	0	0	0
1617	0.00127368	0	0	0	0	0	0	0.0136921	0	0	0.00270658	0.000796052	0.00111447	0	0	0	0	0	0.980417	0	0
1618	1	0	0	0	0	0	0	0	0	0	0	0	0	0	0	0	0	0	0	0	0
1619	0	0	0	0.997931	0	0.00031837	0	0	0	0.00143266	0	0	0	0	0	0	0	0	0.00031837	0	0
1620	0	0	0	0	0.999045	0	0	0	0	0	0.000795925	0	0	0	0	0	0	0	0	0	0.000159185
1621	0	0	0	0	0	0	0	0.00251889	0	0	0	0	0	0	0	0	0	0.997481	0	0	0
1622	0	0	0	0	0	0	0	0	0	0	0	0	0	0	0	0	0	0	1	0	0
1623	0	1	0	0	0	0	0	0	0	0	0	0	0	0	0	0	0	0	0	0	0
1624	0	0	0	0	0	0	0	0	0	0	0	0	0	1	0	0	0	0	0	0	0
1625	0	0	0	0	0	0	0	0	0	0	0	0	0	0	0	0	0	0	0	1	0
1626	0	0	0	0	0	0	0	0	0	0	0	0	0	0	0	0	0	0	1	0	0
1627	0	0	0	0	0	0	0	0	0	0	0	0	0	0	0	0	0	0	1	0	0
1628	0	0	0	0	0	0	0	0	0	0	0	0	1	0	0	0	0	0	0	0	0
1629	0	0	0	0	0	0	0	1	0	0	0	0	0	0	0	0	0	0	0	0	0
1630	0	0	1	0	0	0	0	0	0	0	0	0	0	0	0	0	0	0	0	0	0
1631	0	0.00017059	0	0	0	0	0.00017059	0	0	0	0	0	0	0	0	0	0	0	0	0	0.999659
1632	0	0	0	0	0	0	0.999829	0	0	0	0	0	0	0	0	0.000170532	0	0	0	0	0
1633	0	0	0	0	0	0	0	0	0	0	0	0	0	1	0	0	0	0	0	0	0
1634	0	0	0	0	0	0	0	0	0	0	0	0	0	0	0	0	0	1	0	0	0
1635	0	0	0	0	0	0	1	0	0	0	0	0	0	0	0	0	0	0	0	0	0
1636	0	0	0	0	0	0	0	0	0	0	0	0.999829	0	0	0	0	0	0	0.000170532	0	0
1637	0	0	0	0	0	0	0	0	0	0.999659	0	0	0	0	0	0.000341122	0	0	0	0	0
1638	1	0	0	0	0	0	0	0	0	0	0	0	0	0	0	0	0	0	0	0	0
1639	0	0	0	0	0	0	0	1	0	0	0	0	0	0	0	0	0	0	0	0	0
1640	0	0	0	0	0	0	0	0	0	0	1	0	0	0	0	0	0	0	0	0	0
1641	0.000341705	0	0	0	0	0	0	0	0	0	0	0	0.000341705	0	0	0	0.00153767	0.997779	0	0	0
1642	0	0	0	0	0	0	0	0	0	0	0	0	0	0	0	0	0	0	0	0	1
1643	0	0	0	0	0	0	0	0.998633	0	0	0	0.000341822	0	0	0	0	0	0	0.00102547	0	0
1644	0	0	0.992308	0.00769231	0	0	0	0	0	0	0	0	0	0	0	0	0	0	0	0	0
1645	0	0	0	0	0	0	0	0.000170999	0	0	0.999829	0	0	0	0	0	0	0	0	0	0
1646	0	0	0	0	0.000170911	0	0	0.000854555	0	0	0	0	0	0	0	0	0	0	0.998975	0	0
1647	0	0	0	0	0	0	0	0	0	0.00478714	0	0	0	0	0	0.995213	0	0	0	0	0
1648	0	0	0	0	0	0	0	0.00547009	0	0	0.000512821	0.992137	0	0	0	0	0	0.00034188	0.00153846	0	0
1649	0	0	0	0.00290698	0	0.994528	0	0	0	0	0	0	0	0	0	0.00256498	0	0	0	0	0
1650	0	0	0	0	0.000341997	0	0	0	0	0	0.999487	0.000170999	0	0	0	0	0	0	0	0	0
1651	0	0	0	0	0	0	0	0.999658	0	0	0.000170911	0	0	0	0	0	0	0	0.000170911	0	0
1652	0	0	0	0	0	0	0	0	0	0	0	0	0.998632	0	0	0	0.00136799	0	0	0	0
1653	0	0	0	0	0	0	0	0.655704	0	0	0	0.00102775	0	0	0	0	0	0.000171292	0.343097	0	0
1654	0	0	0.998459	0	0	0	0	0	0	0	0	0	0.00154057	0	0	0	0	0	0	0	0
1655	0	0	0	0	0	0.000684814	0	0	0	0.00222565	0	0	0	0	0	0.99709	0	0	0	0	0
1656	0	0	0	0	0	0	0	0.988016	0	0	0.00119842	0.000513611	0	0	0	0	0	0.00838897	0.00188324	0	0
1657	0	0	0	0	0	0	0.00959068	0	0	0	0	0	0	0	0	0	0	0.00119884	0	0	0.98921
1658	0	0	0.000171821	0	0	0	0	0.997595	0	0	0.000171821	0	0	0	0	0	0	0.00171821	0.000343643	0	0
1659	0	0	0	0	0	0	0	0	0	1	0	0	0	0	0	0	0	0	0	0	0
1660	0	0	0.00034382	0	0	0	0	0.00017191	0	0.00017191	0	0	0.99914	0	0	0	0.00017191	0	0	0	0
1661	0	0	0	0	0	0	0	0	0	0.666093	0	0	0.330809	0	0	0.000172117	0.00292599	0	0	0	0
1662	0	0	0.000171969	0	0	0	0.994669	0	0	0	0	0	0.00189166	0	0.00103181	0.000515907	0	0	0	0	0.00171969
1663	0	0	0	0.00171999	0	0	0	0	0	0.993292	0	0	0.000343997	0	0.000171999	0.00447196	0	0	0	0	0
1664	0	0	0	0	0.998625	0	0	0	0	0	0.00085955	0	0	0	0	0	0.00051573	0	0	0	0
1665	0	0	0.000515907	0	0	0	0	0	0	0.000171969	0	0	0.998968	0	0	0	0.000343938	0	0	0	0
1666	0	0	0.999483	0	0	0.000344353	0	0	0	0	0	0	0	0	0	0	0	0	0	0	0.000172176
1667	0	0	0.00241005	0.996729	0	0.000172147	0	0	0	0.000344293	0	0	0	0	0	0	0	0	0.000344293	0	0
1668	0	0	0	0	0.999482	0	0	0	0	0	0	0	0	0	0	0	0	0	0	0	0.000517777
1669	0	0	0	0	0.000171999	0	0	0	0	0	0	0	0	0	0	0	0	0	0	0	0.999828
1670	0	0	0	0	0	0	0	0.000516529	0	0	0	0	0	0.000172176	0	0	0	0.999311	0	0	0
1671	0	0	0	0	0.000344471	0	0	0	0	0	0	0	0	0	0	0	0.999483	0	0	0	0.000172236
1672	0	0	0	0	0	0	0	0	0	0	0	0	0.999655	0	0	0	0.00034459	0	0	0	0
1673	0	0	0	0	0	0	0	0	0	0	1	0	0	0	0	0	0	0	0	0	0
1674	0	0	0	0	1	0	0	0	0	0	0	0	0	0	0	0	0	0	0	0	0
1675	0	0.00017322	0	0	0	0	0	0	0	0	0	0	0	0	0	0	0	0	0	0	0.999827
1676	0	0	0	0	0	0	0	1	0	0	0	0	0	0	0	0	0	0	0	0	0
1677	0	0	0	0	0	0	0	0	0	0	0	0	0.99844	0	0	0	0.00156006	0	0	0	0
1678	0	0	0	0	0	0	0	0	0	0	0	0	0	0	0	0	0	0	0	0	1
1679	0	0	0	0	0	0	0	0	0	0	0	0	1	0	0	0	0	0	0	0	0
1680	0	0	0	0	0.999829	0	0	0	0	0	0	0	0	0	0	0	0	0	0	0	0.00017138
1681	0	0	0	0	0	0	0	0	0	0	0	0	0	0	0	0	1	0	0	0	0
1682	0	0	1	0	0	0	0	0	0	0	0	0	0	0	0	0	0	0	0	0	0
1683	0	0	0	0	0	0	0	0	0	0	0	0	1	0	0	0	0	0	0	0	0
1684	0	0	0	0	0	0	0	0	0	0	0	0	0	0	0	0	0	1	0	0	0
1685	0	0	0	0	0	0	1	0	0	0	0	0	0	0	0	0	0	0	0	0	0
1686	0	0	0	0	0	0	0	0	0	0	1	0	0	0	0	0	0	0	0	0	0
1687	0	0	0	0	0	0	0	0	0	0	0.999829	0	0	0	0	0	0.000170911	0	0	0	0
1688	0	0	0	0	0	0	0	0	0	0	0	0	0	0	0	0	0	1	0	0	0
1689	0	0	0	0	0	0	0	0	0	1	0	0	0	0	0	0	0	0	0	0	0
1690	0	0	0	0	0	0	0.955772	0	0	0	0.000170765	0	0.00136612	0	0.00119536	0	0	0	0	0	0.0414959
1691	0	0	0	0	0	0	0	0.99983	0	0	0	0.000170445	0	0	0	0	0	0	0	0	0
1692	0	0	0	0	0	0	0	0	0	0	0	0	0	0	0	1	0	0	0	0	0
1693	0	0	0	0	0	0	0	0.999147	0	0	0	0	0	0	0	0	0	0.000170532	0.000682128	0	0
1694	0.998977	0	0	0	0	0	0	0	0	0	0	0	0	0	0	0	0	0.000852806	0.000170561	0	0
1695	0	0	0	0	0	0	0	0	0	0	0	0	1	0	0	0	0	0	0	0	0
1696	0	0	0	0	0	0	0	0	0	0	0	0	0	0	0	0	1	0	0	0	0
1697	0	0	0	0.999829	0	0	0	0	0	0.000170561	0	0	0	0	0	0	0	0	0	0	0
1698	0	0	0	0	0	0	0	0	0	0	0.993857	0	0	0	0	0	0.00614334	0	0	0	0
1699	0	0	0	0.998977	0	0.000170532	0	0	0	0.00085266	0	0	0	0	0	0	0	0	0	0	0
1700	0	0	0.00119352	0	0	0.000511509	0	0	0	0	0	0	0.0608696	0	0	0.000170503	0.937255	0	0	0	0
1701	0	0	0.00016276	0	0	0	0.000976562	0	0	0	0	0	0.998861	0	0	0	0	0	0	0	0
1702	0	0.000162338	0	0	0	0	0.000162338	0	0	0	0	0	0	0	0	0	0	0	0	0	0.999675
1703	0	0	0	0	0	0	0	0	0	0.000322009	0	0	0.999356	0	0	0	0.000322009	0	0	0	0
1704	0	0	0	0.000321285	0	0	0	0	0	0.999197	0	0	0.000160643	0	0	0.000321285	0	0	0	0	0
1705	0	0	0	0	0	0	0	0.000160694	0	0	0.999518	0	0	0	0	0	0.000321388	0	0	0	0
1706	0	0	0	0	0.000160591	0	0	0	0	0	0	0	0	0	0	0	0	0	0	0	0.999839
1707	0	0	0	0	0	0	0.976493	0	0	0	0	0	0.000161005	0	0.0199646	0	0	0	0	0	0.0033811
1708	0	0	0	0	0	0	0	0	0	0	0.000160565	0	0	0.999679	0	0	0.000160565	0	0	0	0
1709	0.00112432	0	0	0	0	0	0	0.00048185	0	0.000321234	0	0	0	0	0	0	0.00048185	0.997591	0	0	0
1710	0	0	0	0	0	0	0	0	0	0	0.000161212	0	0	0.998065	0.000322425	0	0.0012897	0.000161212	0	0	0
1711	0	0	0	0.999355	0	0	0	0	0	0.000483871	0	0	0	0	0	0	0	0	0.00016129	0	0
1712	0.00290463	0	0	0	0	0	0	0.000484105	0	0	0	0	0.000161368	0	0	0	0.00419558	0.992254	0	0	0
1713	0	0	0	0	0	0	0	0	0	0	1	0	0	0	0	0	0	0	0	0	0
1714	0	0	0	0.998065	0	0.00016129	0	0	0	0.00177419	0	0	0	0	0	0	0	0	0	0	0
1715	0	0	0.000322789	0	0	0	0	0	0	0.000484183	0	0	0.996449	0	0	0	0.00274371	0	0	0	0
1716	0	0	0	0	0	0	0	0.997904	0	0	0.000161238	0.00096743	0	0	0	0	0	0	0.00096743	0	0
1717	0	0	0	0	0	0	0	0	0	0	0.998872	0	0	0.000161212	0	0	0.000967274	0	0	0	0
1718	0.00370908	0	0	0	0	0	0	0.00806322	0	0	0.000967586	0	0	0.000322529	0	0	0	0.986938	0	0	0
1719	0	0.000160953	0.000160953	0	0	0	0	0.00112667	0	0.00128762	0	0	0.951714	0	0	0	0.00209239	0	0	0	0.0434573
1720	0	0	0	0	0	0	0	0	0	0	0.00305466	0	0	0.993248	0.00209003	0	0.00144695	0.000160772	0	0	0
1721	0.00032175	0	0.000160875	0	0	0	0	0.0143179	0	0	0	0	0	0	0	0	0	0	0.985199	0	0
1722	0	0	0	0.0103126	0	0.000322269	0	0	0	0.989043	0	0	0.000161134	0	0	0.000161134	0	0	0	0	0
1723	0	0.0468599	0	0	0	0.148148	0	0.000161031	0	0	0	0	0.0164251	0	0	0	0.787923	0	0	0	0.000483092
1724	0	0	0.0926075	0	0	0	0	0	0	0.00048317	0	0	0.905138	0	0	0	0.00177162	0	0	0	0
1725	0	0	0.103532	0.227705	0	0.664409	0	0	0	0	0	0	0.000806322	0	0	0.00258023	0	0	0.000967586	0	0
1726	0	0	0	0.00305221	0	0.00064257	0	0.000963855	0	0.941526	0	0	0.00240964	0	0	0.0514056	0	0	0	0	0
1727	0	0	0	0.00530376	0	0	0	0	0	0.98875	0	0.00128576	0.0008036	0	0	0.00385728	0	0	0	0	0
1728	0.00273488	0	0	0	0	0	0	0.00112613	0	0.00032175	0	0	0	0	0	0	0.00032175	0.995495	0	0	0
1729	0	0	0	0	0	0	0	0	0	0.00048216	0.997107	0	0	0.00176792	0.00064288	0	0	0	0	0	0
1730	0	0	0	0	0	0.00016072	0	0.0008036	0	0	0	0	0.0560913	0.00048216	0	0	0.942462	0	0	0	0
1731	0	0.00016072	0.940694	0.00835744	0	0.0466088	0	0	0	0.00048216	0	0	0.00353584	0	0	0	0.00016072	0	0	0	0
1732	0	0.00290276	0	0	0.000645057	0	0.00129011	0	0	0	0	0	0	0	0	0	0.000645057	0	0	0.000483793	0.994033
1733	0	0.993383	0	0	0.000484183	0.000161394	0	0	0	0	0	0	0	0	0	0.00371207	0.000806972	0	0	0.000161394	0.00129116
1734	0	0	0	0	0	0	0	0.973867	0	0	0.000483949	0.000322633	0	0	0	0	0	0.000806582	0.0245201	0	0
1735	0	0.000322685	0.00871249	0	0	0.982575	0	0	0	0	0	0	0	0	0	0	0.0083898	0	0	0	0
1736	0	0	0	0.0170473	0	0.000643294	0	0	0	0.981988	0	0	0	0	0	0.000321647	0	0	0	0	0
1737	0	0	0.000321595	0	0	0	0	0.000964785	0	0.00064319	0	0	0.992925	0	0	0	0.00257276	0.00257276	0	0	0
1738	0.00112558	0	0	0	0	0	0	0.00160798	0	0	0	0	0	0	0	0	0	0.00064319	0.996623	0	0
1739	0	0	0.995333	0.00112649	0	0.000804635	0	0	0	0	0	0	0.00273576	0	0	0	0	0	0	0	0
1740	0	0	0	0	0	0	0	0	0	0	0.00112576	0	0	0.00128659	0	0	0.997588	0	0	0	0
1741	0	0	0	0	0	0	0	0.986489	0	0	0	0.0109378	0	0	0	0.000160849	0	0.00209104	0.000321699	0	0
1742	0	0	0	0	0	0	0	0.0197972	0	0	0	0.980042	0	0	0	0	0	0	0.000160953	0	0
1743	0	0	0	0	0.000321802	0	0	0	0	0	0.998069	0	0	0	0	0	0.000965406	0.000482703	0.000160901	0	0
1744	0	0	0	0	0	0	0	0	0	0	0.000804505	0	0	0.993725	0.000160901	0	0.00241352	0.00289622	0	0	0
1745	0.000160901	0	0	0	0	0	0	0	0	0	0.0852776	0	0	0.000160901	0	0	0.913918	0.000482703	0	0	0
1746	0	0	0	0	0.000482625	0	0	0.000482625	0	0	0.997426	0	0	0	0	0	0.00160875	0	0	0	0
1747	0	0	0	0	0.00112558	0	0	0	0	0	0	0	0	0.00273356	0	0	0.99389	0.00144718	0	0	0.000803988
1748	0	0	0.002574	0	0	0	0	0.00289575	0	0	0	0	0.97973	0	0	0	0.0146396	0.000160875	0	0	0
1749	0	0	0	0.000321699	0	0	0	0	0	0.993244	0	0.000160849	0.000643397	0	0	0.00562972	0	0	0	0	0
1750	0	0	0	0.000965096	0	0	0	0	0	0.995335	0	0.00160849	0	0	0	0.00209104	0	0	0	0	0
1751	0	0	0	0	0.00128762	0	0.000643811	0	0	0	0.993723	0	0	0.00434573	0	0	0	0	0	0	0
1752	0	0	0	0	0.000160953	0	0	0.995815	0	0	0	0	0	0	0	0	0	0.000965717	0.0030581	0	0
1753	0	0	0	0.000160901	0	0	0	0	0	0.999517	0	0	0.000160901	0	0	0.000160901	0	0	0	0	0
1754	0	0	0	0	0	0	0	0	0	0	0.00321854	0	0	0.000321854	0	0	0.994689	0.0017702	0	0	0
1755	0	0	0	0	0.000160953	0	0	0	0	0	0	0	0	0.00160953	0	0	0.992918	0.00498954	0	0	0.000321906
1756	0.00547064	0	0	0	0	0	0	0.000804505	0	0	0	0	0	0	0	0	0	0.993725	0	0	0
1757	0	0	0	0	0	0	0	0.00418477	0	0	0.000160953	0.982617	0	0	0	0	0	0.0122324	0.000804764	0	0
1758	0	0	0	0	0.000160668	0	0	0.996626	0	0	0	0.000321337	0.000321337	0	0	0	0	0.00096401	0.00160668	0	0
1759	0	0	0	0	0	0.000323102	0	0	0	0.0174475	0	0	0	0	0	0.982229	0	0	0	0	0
1760	0.000645995	0	0	0	0.000484496	0	0	0.000968992	0	0	0	0	0	0	0	0	0.000161499	0.997739	0	0	0
1761	0	0	0	0	0	0	0.000161681	0	0	0	0	0	0.999515	0	0	0	0.000323363	0	0	0	0
1762	0	0.000161577	0	0	0	0	0	0	0	0	0	0	0	0	0	0	0	0	0	0	0.999838
1763	0	0	0	0	0	0	0	0	0	0	0	0	0.000161421	0	0	0	0.999839	0	0	0	0
1764	0	0	0	0	0	0	0	0	0	0.0539319	0	0	0	0	0	0.946068	0	0	0	0	0
1765	0	0	0	0	0	0	0.000161264	0	0	0	0	0	0	0	0.999839	0	0	0	0	0	0
1766	0	0	1	0	0	0	0	0	0	0	0	0	0	0	0	0	0	0	0	0	0
1767	0	0	0	0	0	0	0	0	0	0	1	0	0	0	0	0	0	0	0	0	0
1768	0	0	0	0	0	0	0.000321492	0	0	0	0	0	0	0	0	0	0	0	0	0	0.999679
1769	0	0	0	0	0	0	0	0	0	0	0	0	1	0	0	0	0	0	0	0	0
1770	0	0	0	0	0	0	0	0	0	0	1	0	0	0	0	0	0	0	0	0	0
1771	0	0	0	0	0.999196	0	0	0	0	0	0	0	0	0	0	0	0	0	0	0	0.0008036
1772	0	0	0	0	0	0	0	0	0	0	0	0	0	1	0	0	0	0	0	0	0
1773	0.00192895	0	0	0	0	0	0	0.00128597	0	0	0	0.0262016	0	0.000803729	0	0	0	0.96978	0	0	0
1774	0	0	0	0	0	0	0	0.00096432	0	0	0	0	0	0	0	0	0	0	0.999036	0	0
1775	0	0	0	0	0	0	0	0	0	0	0.00016072	0.00112504	0	0	0	0	0	0	0.998714	0	0
1776	0	0	0	0	0	0	0	0.990034	0	0	0	0	0	0	0	0	0	0.000482238	0.00948401	0	0
1777	0	0	1	0	0	0	0	0	0	0	0	0	0	0	0	0	0	0	0	0	0
1778	0	0	0	0	0	0.000160694	0	0	0	0.99534	0	0	0	0	0	0.00449944	0	0	0	0	0
1779	0	0	0	0	0	0	0	1	0	0	0	0	0	0	0	0	0	0	0	0	0
1780	0	0	0	0	0	0	0	0.998554	0	0	0.000160668	0	0	0	0	0	0	0.000160668	0.00112468	0	0
1781	0	0	1	0	0	0	0	0	0	0	0	0	0	0	0	0	0	0	0	0	0
1782	0	0	0	0	0	0	0.999839	0	0	0	0	0	0	0	0	0	0	0	0	0	0.000160823
1783	0	0	0	0	0	0	0	0	0	0	0.000160823	0	0	0	0	0	0.999839	0	0	0	0
1784	0	0	0	0	0	1	0	0	0	0	0	0	0	0	0	0	0	0	0	0	0
1785	0	0	0	0	0	0	0.00048247	0	0	0	0	0	0.999518	0	0	0	0	0	0	0	0
1786	0	0	0	0	0	0	0	0.00096494	0	0	0	0	0	0	0	0	0	0.999035	0	0	0
1787	0.983111	0	0.000482548	0.00144764	0	0.000160849	0	0	0	0	0	0	0	0	0	0	0.00514718	0.00949011	0.000160849	0	0
1788	0	0	0	0.000160979	0	0	0	0	0	0.999356	0	0	0.000321958	0	0	0.000160979	0	0	0	0	0
1789	0	0	0	0	0.105322	0	0	0	0	0	0.000160798	0	0	0	0	0	0.89323	0.00112558	0	0	0.000160798
1790	0	0	0.00032144	0	0	0	0.00016072	0	0	0	0	0	0.998875	0	0	0	0.00064288	0	0	0	0
1791	0	0	0	0	0	0	0.000161212	0	0	0	0.000161212	0	0	0	0.999678	0	0	0	0	0	0
1792	0	0	0	0	0.000322425	0	0	0	0	0	0.999516	0	0	0.000161212	0	0	0	0	0	0	0
1793	0	0	0	0	0	0	0	0	0	0	0	0	0	0	0	0	0	0	0	0	1
1794	0	0	0	0	0	0	0	0	0	0	0	0	0	0	0	0	0	1	0	0	0
1795	0.000644745	0	0	0	0	0	0	0.000644745	0	0	0	0	0	0.000161186	0	0	0	0.998549	0	0	0
1796	0.000161134	0	0	0	0	0	0	0.000161134	0	0	0	0	0	0	0	0	0.000161134	0.999517	0	0	0
1797	0	0	0	0	0.00337783	0	0	0	0	0	0	0	0	0.000482548	0	0	0.993405	0.00225189	0	0	0.000482548
1798	0	0	0	0	0	0	0.999357	0	0	0	0	0	0.000160798	0	0	0	0	0	0	0	0.000482393
1799	0	0	0	0	0	0	0.000321647	0	0	0.000160823	0	0	0	0	0.999518	0	0	0	0	0	0
1800	0	0	0	0	0	0	0	0.965262	0	0	0.0310389	0	0	0	0	0	0	0.00192988	0.00176906	0	0
1801	0	0	0	0	0	0	0	0	0	0	0	0	0	0.000322009	0	0	0.996458	0.00322009	0	0	0
1802	0	0	0	0	0.000322061	0	0	0	0	0	0.999517	0	0	0	0	0	0.000161031	0	0	0	0
1803	0.00854012	0	0	0	0	0	0	0.000161134	0	0	0	0.00886239	0	0	0	0	0	0	0.982436	0	0
1804	0	0.000161057	0	0	0	0	0.994524	0	0	0	0.000161057	0	0.0025769	0	0.000161057	0.00225479	0	0	0	0	0.000161057
1805	0	0	0	0	0	0	0	0	0	0	0	0	1	0	0	0	0	0	0	0	0
1806	0	0	0	0	0	0	0	0	0	0	0	0	0	0	0	0	1	0	0	0	0
1807	0.00207701	0	0	0	0	0	0	0	0	0	0	0	0	0	0	0	0	0.997923	0	0	0
1808	0	0	0	0	0	0	0	0	0	0	0	0	0	0	0	0	1	0	0	0	0
1809	0	0	0	0	0	0	0	0	0	0	1	0	0	0	0	0	0	0	0	0	0
1810	0	0	0	0	0	0	0	0	0	0	0	0	0	0	0	0	0	0	0	0	1
1811	0	1	0	0	0	0	0	0	0	0	0	0	0	0	0	0	0	0	0	0	0
1812	0	0	0	0	0	0	0	0.000477859	0	0	0.000796432	0.998566	0	0	0	0	0	0	0.000159286	0	0
1813	0	0	0	0	0	0	0	0	0	0	1	0	0	0	0	0	0	0	0	0	0
1814	0	0	0	0	0	0	0	0	0	0	0	0	0	1	0	0	0	0	0	0	0
1815	0	0	0	0	0	0	0	0	0	0	0	0	0	0	0	0	0	0	0	1	0
1816	0	0	0	0	0	0	0.999841	0	0	0	0	0	0	0	0	0	0	0	0	0	0.000159261
1817	0	0	0	0	0	0	1	0	0	0	0	0	0	0	0	0	0	0	0	0	0
1818	0	0	0	0	0	0	0	0.995381	0	0	0	0	0	0	0	0	0	0	0.00461857	0	0
1819	0	0	0	0	0	0	0	0	0	0	0	0	0.99984	0	0	0	0	0.000160231	0	0	0
1820	0	0	0	0	0	0	0	0	0	0	0	0	0	0	0	1	0	0	0	0	0
1821	0	0	0	0	1	0	0	0	0	0	0	0	0	0	0	0	0	0	0	0	0
1822	0	0	0	0	0	0	0	0	0	0	0	0	1	0	0	0	0	0	0	0	0
1823	0	0	0	0	1	0	0	0	0	0	0	0	0	0	0	0	0	0	0	0	0
1824	0	0	0	0	0	0	0	0	0	0	0	0	0	0	0	0	0	0	1	0	0
1825	0	0	0	0	1	0	0	0	0	0	0	0	0	0	0	0	0	0	0	0	0
1826	0	0	0	0	0	0	0	0	0	0	0	0	0	0	0	0	1	0	0	0	0
1827	0	0	0	0	0	0	0	0	0	0	0	0	0	0	0	0	1	0	0	0	0
1828	0	0	0	0	0	0	0	0	0	0	0	0	0	0	0	0	0	1	0	0	0
1829	0	0	0	0	0	1	0	0	0	0	0	0	0	0	0	0	0	0	0	0	0
1830	0	0.999679	0	0	0	0	0	0	0	0	0	0	0	0	0	0.000160256	0.000160256	0	0	0	0
1831	0	0	0	0	0	0	0	0	0	1	0	0	0	0	0	0	0	0	0	0	0
1832	0	0	0	0	0	0	0	0.999038	0	0	0	0.000160282	0	0	0	0	0	0	0.00080141	0	0
1833	0	0	0	0	0	0.000320616	0	0	0	0	0	0	0	0	0	0	0.999679	0	0	0	0
1834	0	0	0	0	0	0	0	0.998878	0	0	0	0	0	0	0	0	0	0	0.00112215	0	0
1835	0	0	0.00128267	0.998076	0	0.000641334	0	0	0	0	0	0	0	0	0	0	0	0	0	0	0
1836	0	0.000320616	0	0	0.002084	0	0	0	0	0	0	0	0	0	0	0	0	0	0	0	0.997595
1837	0	0	0	0	0	0	0	0.999519	0	0	0	0	0	0	0	0	0	0	0.000480923	0	0
1838	0	0	0	0	0	0	0	0	0	0	1	0	0	0	0	0	0	0	0	0	0
1839	0	0	0	0	0	0	0	0	0	1	0	0	0	0	0	0	0	0	0	0	0
1840	0	0	0.999679	0	0	0	0	0	0	0	0	0	0	0	0	0	0	0	0	0	0.00032077
1841	0	0	0	0	0	0	0	0.000160385	0	0	0.999679	0	0	0.000160385	0	0	0	0	0	0	0
1842	0	0	0	0	0	0	0	0.000160514	0	0.999679	0	0	0	0	0	0.000160514	0	0	0	0	0
1843	0	0	0	0	0	0	0	0.999358	0	0	0	0.000481309	0	0	0	0	0	0.000160436	0	0	0
1844	0	0	0	0.000160565	0	0	0	0	0	0.995022	0	0	0.000160565	0	0.00272961	0.00192678	0	0	0	0	0
1845	0	0	0.988773	0.010425	0	0.000160385	0.000160385	0	0	0	0	0	0.000160385	0	0	0	0	0	0.000160385	0	0.000160385
1846	0	0	0	0	0	0	0	0	0	0	0.00032077	0	0	0.999679	0	0	0	0	0	0	0
1847	0	0	0	0	0	0	0.000160282	0.000160282	0	0.000160282	0	0	0.985414	0	0	0	0.0141048	0	0	0	0
1848	0	0.99984	0	0	0	0	0	0	0	0	0	0	0	0	0	0	0.000160308	0	0	0	0
1849	0	0	0	0	0	0	0	0.998878	0	0	0	0.000641231	0	0	0	0	0	0	0.000480923	0	0
1850	1	0	0	0	0	0	0	0	0	0	0	0	0	0	0	0	0	0	0	0	0
1851	0	0	0	0	0.99984	0	0	0	0	0	0.000160179	0	0	0	0	0	0	0	0	0	0
1852	0	0	0	0	0	0	0	0.99984	0	0	0	0	0	0	0	0	0	0	0.000160205	0	0
1853	0	0	0	0	0	1	0	0	0	0	0	0	0	0	0	0	0	0	0	0	0
1854	0	0	0	1	0	0	0	0	0	0	0	0	0	0	0	0	0	0	0	0	0
1855	0	0	0	0	0	1	0	0	0	0	0	0	0	0	0	0	0	0	0	0	0
1856	1	0	0	0	0	0	0	0	0	0	0	0	0	0	0	0	0	0	0	0	0
1857	0	0	0	0	0	1	0	0	0	0	0	0	0	0	0	0	0	0	0	0	0
1858	0	0	0	0	0	0	0	0	0	0	0	0	1	0	0	0	0	0	0	0	0
1859	0	0	0	0	0	0	0	0	0	0	1	0	0	0	0	0	0	0	0	0	0
1860	0	0	0	0	0	0	0	0	0	0	1	0	0	0	0	0	0	0	0	0	0
1861	0	0	0	0	0	0	0	0	0	0	1	0	0	0	0	0	0	0	0	0	0
1862	0	0	0	0	0	0	0.000320256	0	0	0	0	0	0	0	0	0.99968	0	0	0	0	0
1863	0	0	0	0	0	0	0	0	0	0	0	0	0	0	0	0	0.000160154	0.99984	0	0	0
1864	0.000160077	0	0	0	0	0	0	0.000960461	0	0	0.000160077	0	0	0	0	0	0	0	0.998719	0	0
1865	0	0	0	0	0	0	0	0	0	0	0	0.000320154	0	0	0	0	0	0	0.99968	0	0
1866	0	0	0	1	0	0	0	0	0	0	0	0	0	0	0	0	0	0	0	0	0
1867	0	0	0	0	0.000480307	0	0	0	0	0	0.99952	0	0	0	0	0	0	0	0	0	0
1868	0	0	0	0	0	0	1	0	0	0	0	0	0	0	0	0	0	0	0	0	0
1869	0	0	0	0	0	0	0	0	0	0	0	0	0	0.99952	0	0	0.000480384	0	0	0	0
1870	0	0	0.99968	0	0	0	0	0	0	0	0	0	0.000320205	0	0	0	0	0	0	0	0
1871	0	0	0	0	0	0	0	0.999199	0	0	0.000160102	0.000320205	0	0	0	0	0	0	0.000320205	0	0
1872	0	0	0	0	0	0	0	0	0	0.0216138	0	0	0	0	0	0.978386	0	0	0	0	0
1873	0	0	0	0	0.000480307	0	0	0	0	0	0	0	0	0	0	0	0	0	0	0	0.99952
1874	0	0	0	0	0	0	0	0.99936	0	0	0	0	0	0	0	0	0	0	0.000640307	0	0
1875	0	0	0	0	0	0	0	0	0	0	0	0	0	0	0	0	0	0	0	0	1
1876	0	0	0	0	0	0	0	0	0	0	0	0	0	0	0	1	0	0	0	0	0
1877	0	0	0	0	0	0	0	0	0	0	0	0	0	0	0	0	1	0	0	0	0
1878	0	0	0	0	0	0	0	0	0	0	1	0	0	0	0	0	0	0	0	0	0
1879	0	0	0	0	0	0	0	0	0	1	0	0	0	0	0	0	0	0	0	0	0
1880	0	0	1	0	0	0	0	0	0	0	0	0	0	0	0	0	0	0	0	0	0
1881	0	0.999199	0	0	0	0	0	0	0	0	0	0	0	0	0	0	0.000801154	0	0	0	0
1882	0	0	0	0	0	0	0.000160205	0	0	0	0	0	0.99984	0	0	0	0	0	0	0	0
1883	0	0	1	0	0	0	0	0	0	0	0	0	0	0	0	0	0	0	0	0	0
1884	0	0	0	0	0	0	1	0	0	0	0	0	0	0	0	0	0	0	0	0	0
1885	0	0	0	0	0	0	0	0	0	0	0	0	0	0	0	0	1	0	0	0	0
1886	0	0	0	0	0	0	0	0	0	0	1	0	0	0	0	0	0	0	0	0	0
1887	0	0	0	0	0	0	0	0	0	0	0	0	0	1	0	0	0	0	0	0	0
1888	0	0	0	0	0	0	0	0.99984	0	0	0	0	0	0	0	0	0	0.000160256	0	0	0
1889	0	0	0	1	0	0	0	0	0	0	0	0	0	0	0	0	0	0	0	0	0
1890	0	0	0	0	0.99984	0	0	0	0	0	0.000160231	0	0	0	0	0	0	0	0	0	0
1891	0	0	0	0	0	0	0	0	0	0	1	0	0	0	0	0	0	0	0	0	0
1892	0	0	0	0	0	0	0	0	0	0	0	0	0	0	0	1	0	0	0	0	0
1893	0	0	0	0	0	0	0	0	0	0	0.999039	0.000961384	0	0	0	0	0	0	0	0	0
1894	0	0	0	0	0.000160231	0	0.000160231	0	0	0	0	0	0	0	0	0	0	0	0	0	0.99968
1895	0	0	0	0	0	0	0	0	0	0	0	0	0.998879	0	0	0	0.00112144	0	0	0	0
1896	0	0	0	0.00032041	0	0.998398	0	0	0	0	0	0	0	0	0	0.00128164	0	0	0	0	0
1897	0	0	0	0	0	0	0.987346	0	0	0	0	0	0.0121736	0	0.000160179	0.000160179	0	0	0	0	0.000160179
1898	0	0	0	0	0	0	0	0.997438	0	0	0	0	0	0	0	0	0	0	0.00256246	0	0
1899	0	0	0	0	0	0	0	0	0	0	0	0	0.99968	0	0	0	0.000320307	0	0	0	0
1900	0	0	0	0	0	0	0	0.99984	0	0	0	0	0	0	0	0	0	0	0.000160154	0	0
1901	0	0	1	0	0	0	0	0	0	0	0	0	0	0	0	0	0	0	0	0	0
1902	0	0	0	0	0	0	0	0	0	0	0	0	0	0	0	0	0	0	0	0	1
1903	0	0	0	0	0	1	0	0	0	0	0	0	0	0	0	0	0	0	0	0	0
1904	0	0	0	0.999199	0	0	0	0	0	0	0	0	0	0	0.000800512	0	0	0	0	0	0
1905	0	0	0	0	0	0	0	0.000800512	0	0	0	0	0.999039	0	0	0	0	0	0	0	0.000160102
1906	0	0	0	0	0.000640307	0	0	0	0	0	0.99936	0	0	0	0	0	0	0	0	0	0
1907	0	0	0	0	0	0	0	0	0	0	0	0	0	0	0	0	0	1	0	0	0
1908	0	0	0	0	0	0	0	1	0	0	0	0	0	0	0	0	0	0	0	0	0
1909	0	0	0	0	0	0	0	0	0	0	0	0	0	1	0	0	0	0	0	0	0
1910	1	0	0	0	0	0	0	0	0	0	0	0	0	0	0	0	0	0	0	0	0
1911	0	0	0	0	0	0	0	0	0	0	0	0	0	0	0	0	0	1	0	0	0
1912	0	0	1	0	0	0	0	0	0	0	0	0	0	0	0	0	0	0	0	0	0
1913	1	0	0	0	0	0	0	0	0	0	0	0	0	0	0	0	0	0	0	0	0
1914	0	0	0	0	0	0	0	0	0	0	0	0	0.00015916	0	0	0	0	0.999841	0	0	0
1915	0	0	0	0	0	0	0	0	0	0	0	0	1	0	0	0	0	0	0	0	0
1916	0	0	0	0	0	0	0.000318421	0	0	0	0	0	0.995701	0	0	0	0.000796052	0	0	0	0.00318421
1917	0	0	0	0	0	0	0	0.999682	0	0	0	0	0	0	0	0	0	0	0.00031837	0	0
1918	0	0	0	0	0	0	1	0	0	0	0	0	0	0	0	0	0	0	0	0	0
1919	0	0	0	0	0	0	0	0	0	0	0	0	0	0	0	0	0	0	0	1	0
1920	0	0	0	0	0.000159185	0	0	0	0	0	0	0	0	0	0	0	0.999841	0	0	0	0
1921	0	0	0	0	0	0	0	0	0	0	0	0	0	0	0	0	0	0	0	0	1
1922	0	0	0	0	0	0	0	0	0	0	1	0	0	0	0	0	0	0	0	0	0
1923	0	0	0	0	0	0	1	0	0	0	0	0	0	0	0	0	0	0	0	0	0
1924	0	0	0	0	0	0	0	0.999682	0	0	0	0.00015916	0	0	0	0	0	0	0.00015916	0	0
1925	0	0	0	0	0	0	0	0	0	0.999841	0	0	0	0	0	0.00015916	0	0	0	0	0
1926	0	0	0	0	0.996658	0	0	0	0	0	0	0	0	0	0	0	0	0	0	0	0.00334235
1927	0.940474	0	0	0	0	0	0	0	0	0	0	0	0	0	0	0	0.00652555	0.0496578	0.00334235	0	0
1928	0	0	0.00015916	0.999841	0	0	0	0	0	0	0	0	0	0	0	0	0	0	0	0	0
1929	0	0	0	0	0	0	0	0	0	0	0	0	0	0.999841	0	0	0.00015916	0	0	0	0
1930	0	0	0	0	0	0	0	0.999363	0	0	0	0	0	0	0	0	0	0	0.000636639	0	0
1931	0	0	0	0	0	0.000477935	0	0	0	0	0	0	0.000955871	0	0	0	0.998566	0	0	0	0
1932	0	0	0	0	0	0	0	0.00238892	0	0	0.997611	0	0	0	0	0	0	0	0	0	0
1933	0	0	0	0	0.999359	0	0	0.000160128	0	0	0.000160128	0	0	0	0	0	0	0	0.000320256	0	0
1934	0	0	0	0	0	0	0	0.0103536	0	0	0.000159286	0	0	0	0	0	0	0	0.989487	0	0
1935	0	1	0	0	0	0	0	0	0	0	0	0	0	0	0	0	0	0	0	0	0
1936	0	0	1	0	0	0	0	0	0	0	0	0	0	0	0	0	0	0	0	0	0
1937	0.999841	0	0	0	0	0	0	0	0	0	0	0	0	0	0	0	0	0	0.000159236	0	0
1938	0	0	0	0.999841	0	0	0	0	0	0	0	0	0	0	0.00015921	0	0	0	0	0	0
1939	0	0	0	0	0	0	0	0	0	0	1	0	0	0	0	0	0	0	0	0	0
1940	0	0	0	0	0	0	0	0	0	0	0.00015921	0	0	0.998249	0	0	0.00143289	0.00015921	0	0	0
1941	0.00143335	0	0	0	0	0	0	0.00812231	0	0	0	0	0	0	0	0	0	0	0.990444	0	0
1942	0	0	0	0	0	0	0	0.0081249	0	0	0	0	0	0	0	0	0	0.991875	0	0	0
1943	0.00382653	0	0.151626	0.000159439	0.000159439	0.000159439	0	0.00350765	0	0	0	0	0.000159439	0	0	0	0	0	0.839923	0	0.000478316
1944	0	0	0.000318624	0	0	0	0	0	0	0	0	0	0.999363	0	0	0	0.000318624	0	0	0	0
1945	0	0	0	0	0	0	0	0	0	0	0.000159337	0	0	0	0	0	0	0	0	0.999841	0
1946	0	0	0	0	0	0.000318674	0	0.00191205	0	0	0	0	0.000796686	0	0	0	0.996973	0	0	0	0
1947	0	0	0	0	0	0	0	0	0	0.999681	0	0	0	0	0.000159337	0.000159337	0	0	0	0	0
1948	0	0	0	0	0	0	0	1	0	0	0	0	0	0	0	0	0	0	0	0	0
1949	0	0	0	0	0	0	0	0.995697	0	0	0	0	0	0	0	0	0	0	0.00430279	0	0
1950	0	0	0	0	0	0	0	0.986456	0	0	0.0106756	0.000318674	0	0	0	0.000159337	0	0.00223072	0.000159337	0	0
1951	0	0	0	1	0	0	0	0	0	0	0	0	0	0	0	0	0	0	0	0	0
1952	0	0	0	0	0	0	0	0	0	0	0	0	0	0	0	0	0	0	0	1	0
1953	0	0	0	0	0	0.00111589	0	0	0	0	0	0	0.000318827	0	0	0	0.998565	0	0	0	0
1954	0	0	0	0	0	0	0	0	0	0.999044	0	0.000478011	0.000159337	0	0	0.000318674	0	0	0	0	0
1955	0	0	0	0	0	0	1	0	0	0	0	0	0	0	0	0	0	0	0	0	0
1956	0.00079694	0	0	0	0	0	0	0	0	0	0	0.000159388	0	0	0	0	0	0	0.999044	0	0
1957	0	0	0	0	0	0	0	0	0	0.000318776	0	0	0	0	0	0.999522	0.000159388	0	0	0	0
1958	0	0	0	0	0	0	0	0	0	0.999681	0	0	0.000159439	0	0	0.000159439	0	0	0	0	0
1959	0	1	0	0	0	0	0	0	0	0	0	0	0	0	0	0	0	0	0	0	0
1960	0	0	0	0	0	0	0	0	0	0.999362	0	0	0	0	0.000318776	0.000318776	0	0	0	0	0
1961	0	0.000159413	0	0	0	0	0.000797067	0	0	0	0	0	0	0	0	0	0	0	0	0	0.999044
1962	0	1	0	0	0	0	0	0	0	0	0	0	0	0	0	0	0	0	0	0	0
1963	0	0	0	0	0	0	0	0	0	0	0	0	0	0	0	0	0.999841	0.000159388	0	0	0
1964	0	0	0	0	0	0	0.000159388	0	0	0	0.00318776	0	0	0	0	0	0.995537	0.00111572	0	0	0
1965	0.000318522	0	0	0	0	0	0	0.00191113	0	0	0	0	0	0	0	0	0	0	0.99777	0	0
1966	0	0	0.00207039	0	0	0	0	0	0	0	0	0	0.997293	0	0	0.000159261	0	0.000477783	0	0	0
1967	0	0	0	0	0	0	0	0	0	0.99777	0	0	0.000318522	0	0	0.00191113	0	0	0	0	0
1968	0	0.998089	0	0	0	0	0	0	0	0	0	0	0	0	0	0	0.00191113	0	0	0	0
1969	0.000477783	0	0	0	0	0	0	0.0129001	0	0.000159261	0	0.00302596	0	0	0	0	0	0.983437	0	0	0
1970	0	0	0	0	0.000159286	0	0	0	0	0	0.999681	0	0	0	0	0	0	0	0	0	0.000159286
1971	0	0.000159286	0	0	0	0	0	0.999363	0	0	0	0.000477859	0	0	0	0	0	0	0	0	0
1972	0.00238968	0	0	0	0	0	0	0.000955871	0	0	0	0	0	0	0	0	0.000159312	0	0.996495	0	0
1973	0	0	0	0	0	0	0	0	0	1	0	0	0	0	0	0	0	0	0	0	0
1974	0	0	0	0	0	0	0.00159413	0	0	0	0	0	0	0	0	0	0	0	0	0	0.998406
1975	0	0	0	0	0	0	1	0	0	0	0	0	0	0	0	0	0	0	0	0	0
1976	1	0	0	0	0	0	0	0	0	0	0	0	0	0	0	0	0	0	0	0	0
1977	0	0	0	0	0	0	0.000318624	0	0	0	0	0	0	0	0.999681	0	0	0	0	0	0
1978	0	0	0.999681	0	0	0	0	0	0	0	0	0	0.000318624	0	0	0	0	0	0	0	0
1979	0	0	0.996017	0.00318674	0	0.000478011	0	0	0	0	0	0	0.000318674	0	0	0	0	0	0	0	0
1980	0	0	0	0	0.000319234	0	0	0.996967	0	0	0	0	0	0	0	0	0	0.000319234	0.00239425	0	0
1981	0	0	0.995378	0	0	0	0	0	0	0	0	0	0.00446215	0	0	0	0	0	0	0	0.000159363
1982	0	0	0	0	1	0	0	0	0	0	0	0	0	0	0	0	0	0	0	0	0
1983	0	0	0	0	0	0	0	0	0	0.999044	0	0	0.000159363	0	0	0.00063745	0	0.000159363	0	0	0
1984	0	0	0	0	0	0	0	0	0	0	1	0	0	0	0	0	0	0	0	0	0
1985	0	0	0.998885	0.000318674	0	0	0	0	0	0	0	0	0.000318674	0	0	0	0	0	0	0	0.000478011
1986	0	0	0	0	0	0	0	0	0	0	0	0	1	0	0	0	0	0	0	0	0
1987	0	0	0	0	0	0	0	0.999841	0	0	0	0	0	0	0	0	0	0.000159337	0	0	0
1988	0	0	0	0	0	0	0	0.000159337	0	0	0	0	0.000318674	0	0	0	0	0.999522	0	0	0
1989	0	0	0	0	0	0	0	0.999203	0	0	0	0.000159388	0	0	0	0	0	0.000159388	0.000478164	0	0
1990	0	0	0	0	0	0	0	0	0	0	1	0	0	0	0	0	0	0	0	0	0
1991	0	0	0	0	0	0	0	0	0	0.999681	0	0	0.000318827	0	0	0	0	0	0	0	0
1992	0	0	0	0	0	0	0	0.000159439	0	0	0	0	0	0	0	0	0	0.999841	0	0	0
1993	0	0	0	0	0	0	0	0	0	0	0	0	0	0	0	0	0	0	0	0.000159413	0.999841
1994	0.000159413	0	0	0	0	0	0	0	0	0	0	0	0	0	0	0	0	0	0.999841	0	0
1995	0	1	0	0	0	0	0	0	0	0	0	0	0	0	0	0	0	0	0	0	0
1996	0	0	0	0	0	0	0	0.000318827	0	0	0.999681	0	0	0	0	0	0	0	0	0	0
1997	0	0.000159388	0	0	0	0.998725	0	0	0	0	0	0	0	0	0	0	0.00079694	0.000318776	0	0	0
1998	0	0	0	0	0	0	0	0.000318674	0	0	0	0	0	0	0	0	0.999681	0	0	0	0
1999	0	0	0	0	0	0	0	0	0	0.999681	0.000318674	0	0	0	0	0	0	0	0	0	0
[truncated: 166 more rows]

## Sheet: Table S4 - GISAID RSVB
Position	A	C	D	E	F	G	H	I	J	K	L	M	N	P	Q	R	S	T	V	W	Y
1	0	0	0	0	0	0	0	0	0	0	0	1	0	0	0	0	0	0	0	0	0
2	0	0	1	0	0	0	0	0	0	0	0	0	0	0	0	0	0	0	0	0	0
3	0	0	0	0	0	0	0	0	0	0	6.6921e-05	0	0	0.999598	0	0	0.000267684	6.6921e-05	0	0	0
4	0	0	0	0	0	0	0	0.994379	0	0	0	0	0	0	0	0	0	0.00475075	0.000869856	0	0
5	0	0	0	0	6.69165e-05	0	0	0.992773	0	0	0	6.69165e-05	0.000133833	0	0	0	0.000133833	0.00327891	0.00354657	0	0
6	0	0	0.000267684	0	0	0	0	6.6921e-05	0	6.6921e-05	0	0	0.999331	0	0	0	0.000267684	0	0	0	0
7	0	0	0	0.000334627	0	0.999264	0	0	0	0	0	0	0	0	0	0.000401553	0	0	0	0	0
8	0	0	0	0	0	0.00388194	0	0	0	0	0	0	0.0121812	0	0	0	0.983937	0	0	0	0
9	0	0	0	0	6.6921e-05	0	0	0	0	0	0	0	0	0.000936894	0	0	0.998862	6.6921e-05	0	0	6.6921e-05
10	0.999063	0	0	0	0	0	0	0	0	0	0	0	0	0	0	0	0	0.000267702	0.000669254	0	0
11	0	0	0	0	0	0	0	0	0	0	0	0	0.999665	0	0	0	0.000334605	0	0	0	0
12	0	0	0	0	0	0	0	0.000133833	0	0	0	0	0	0	0	0	0	0	0.999866	0	0
13	0	0	0	0	0	0	0	0	0	0	0	0	0	0	0	0	0	0	0	0	1
14	0	0	0	0	0	0	0	0	0	0	1	0	0	0	0	0	0	0	0	0	0
15	0.000267666	0	0	0	0	0	0	0	0	0	0	0	0	0	0	0	0	0.999732	0	0	0
16	0	0	1	0	0	0	0	0	0	0	0	0	0	0	0	0	0	0	0	0	0
17	0	0	0	0	0	0	0	0	0	0	0	0	0	0	0	0	1	0	0	0	0
18	0	0	0	0	0	0	0	0	0	0	0	0	0	0	0	0	0	0	0	0	1
19	0	0	0	0	0	0	0	0	0	0	1	0	0	0	0	0	0	0	0	0	0
20	0	0	0	0	0	0	0	0	0	1	0	0	0	0	0	0	0	0	0	0	0
21	0	0	0	0	0	1	0	0	0	0	0	0	0	0	0	0	0	0	0	0	0
22	0	0	0	0	0	0	0	0	0	0	0	0	0	0	0	0	0	0	1	0	0
23	0	0	0	0	0	0	0	0.999866	0	0	6.69658e-05	0	6.69658e-05	0	0	0	0	0	0	0	0
24	0	0	0	0	0	0	0	0	0	0	0	0	0	0	0	0	1	0	0	0	0
25	0	0	0	0	1	0	0	0	0	0	0	0	0	0	0	0	0	0	0	0	0
26	0	0	0	0	0	0	0	0	0	0	0	0	0	0	0	0	1	0	0	0	0
27	0	0	0	1	0	0	0	0	0	0	0	0	0	0	0	0	0	0	0	0	0
28	0	1	0	0	0	0	0	0	0	0	0	0	0	0	0	0	0	0	0	0	0
29	0	0	0	0	0	0	0	0	0	0	0	0	1	0	0	0	0	0	0	0	0
30	1	0	0	0	0	0	0	0	0	0	0	0	0	0	0	0	0	0	0	0	0
31	0	0	0	0	0	0	0	0	0	0	1	0	0	0	0	0	0	0	0	0	0
32	0	0	0	0	0	1	0	0	0	0	0	0	0	0	0	0	0	0	0	0	0
33	0	0	0	0	0	0	0	0	0	0	0	0	0	0	0	0	1	0	0	0	0
34	0	0.00046983	0	0	0	0	0.000134237	0	0	0	0	0	0	0	0	0	0	0	0	0	0.999396
35	0	0	0	0	6.71141e-05	0	0	0.000402685	0	0	0.999463	0	0	0	0	0	0	0	6.71141e-05	0	0
36	0	0	0	0	0.999866	0	0	0	0	0	0.000134237	0	0	0	0	0	0	0	0	0	0
37	0	0	0.000268528	0	0	0	0	0	0	6.71321e-05	0	0	0.997046	0	0	0	0.00261815	0	0	0	0
38	0	0	0	0	0	0.999597	0	0	0	0	0	0	0	0	0	0	0.000402685	0	0	0	0
39	0	0	0	0	0	0	0	0	0	0	0	0	0	1	0	0	0	0	0	0	0
40	0	0	0	0	6.71141e-05	0	0	0	0	0	0	0	0	0	0	0	0	0	0	0	0.999933
41	0	0	0	0	0	0	0	0	0	0	1	0	0	0	0	0	0	0	0	0	0
42	0	0	0	0	0	0	0	0	0	1	0	0	0	0	0	0	0	0	0	0	0
43	0	0	0	0	0	0	0	0	0	0	0	0	0.999933	0	0	0	6.71051e-05	0	0	0	0
44	0	0	1	0	0	0	0	0	0	0	0	0	0	0	0	0	0	0	0	0	0
45	0	0	0	0	0.000402658	0	0	0	0	0	0	0	0	0	0	0	0	0	0	0	0.999597
46	0	0	0	0	0	0	0	0	0	0	0	0	6.71096e-05	0	0	0	0	0.999933	0	0	0
47	0	0	0	0	0	0	0	0	0	0	0	0	0.998188	0	0	0	0.00181184	0	0	0	0
48	0	0	0	0	0	0	0	0.000268438	0	0	0.999463	0	0	0	0	0	6.71096e-05	0	0.000201329	0	0
49	0	0	0	0	0	0	0	0.999597	0	0	0	0	0	0	0	0	0	0	0.000402604	0	0
50	0	0	0	0	0	0	0	0	0	0	0	0	0	0	0	0	1	0	0	0	0
51	0	0	0	0	0	0	0	0.00026842	0	0	0	0	0	0	0	0.999732	0	0	0	0	0
52	0	0	0	0	0	0	0	0	0	0.000201302	0	0	0	0	0.999732	6.71006e-05	0	0	0	0	0
53	0	0	0	0	0	6.71096e-05	0	0	0	0	0	0	0.00100664	0	0	0	0.998926	0	0	0	0
54	0	0	0	0	0	0	0	0	0	0	0	0	0	1	0	0	0	0	0	0	0
55	0	0	0	0	0	0	0	0	0	0	1	0	0	0	0	0	0	0	0	0	0
56	0	0	0	0	0	0	0	0.950349	0	0	0.0483092	0.000134192	0	0	0	0	0	6.70961e-05	0.00114063	0	0
57	0	0	0	0.999933	0	0	0	6.70916e-05	0	0	0	0	0	0	0	0	0	0	0	0	0
58	0	0	0	0	0	0	0.999933	0	0	0	0	0	0	0	0	6.70826e-05	0	0	0	0	0
59	6.70736e-05	0	0	0	0	0	0	0.00885371	0	0	0	0.989805	0	0	0	6.70736e-05	0	0.000402441	0.000804883	0	0
60	0	0	0	0	0	0	0	0	0	0	0	0	0.999665	0	0	0	0.000335413	0	0	0	0
61	0	0	0	0	0	0	0	0	0	0	0.999933	0	0	0	0	0	0	0	6.70826e-05	0	0
62	0	0	0	0	0	0	0	0	0	0.999598	0	0	0	0	0	0.000402495	0	0	0	0	0
63	0	0	0	0	0	0	0	0	0	0.99953	0	0	0.000134192	0	0	0	0	0.00033548	0	0	0
64	0	0	0	0	0	0	0	0	0	0	1	0	0	0	0	0	0	0	0	0	0
65	0.00382448	0	0	0	0	0	0	6.70961e-05	0	0	0	0	0.000201288	6.70961e-05	0	0	6.70961e-05	0.995773	0	0	0
66	0	0	0	0	0	0	0	0.996981	0	0	0.000134156	0.00174403	0	0	0	0	0	0	0.00114033	0	0
67	0	0	0	0	0	0	0	0.00040158	0	0	0	0	0	0	0	0	0	0.999598	0	0	0
68	0	0	0	0	0	0	6.69434e-05	0	0	0	0	0	0	0	0.999866	6.69434e-05	0	0	0	0	0
69	0	0	0	0	0	0	0	0	0	0	0.00267756	0	0	0	0	0	0.997122	0.000133878	0	0	6.69389e-05
70	0	0	0	0	6.69299e-05	0	0	0	0	0	0.999933	0	0	0	0	0	0	0	0	0	0
71	0	0	0	0	0	0	0	0.999598	0	0	0.00026772	6.69299e-05	0	0	0	0	0	0	6.69299e-05	0	0
72	0	0	0	0	0.00294511	0	0	0	0	0	0	0	0	0	0	0	0.996386	6.69344e-05	0	0	0.00060241
73	0	0	0	0	0	6.69389e-05	0	0	0	0.0048196	0	0	0	0	0	0.995113	0	0	0	0	0
74	0	0.000267756	0	0	0.000133878	0	0.000468572	0	0	0	0	0	0	0	0	0	0	0	0	0	0.99913
75	0	0	0	0	0	0	0.997858	0	0	0	0.000133878	0	0.000267756	0	0.000133878	0.000133878	0	0	0	0	0.00147266
76	0	0	0	0	0	0	0	0	0	0.999665	0	0	0.00026772	0	0	6.69299e-05	0	0	0	0	0
77	0	0	0.000133869	0	0	0.999799	0	0	0	0	0	0	0	0	0	0	6.69344e-05	0	0	0	0
78	0	0	0.000334717	0.99913	0	0	0	0	0	0.000535547	0	0	0	0	0	0	0	0	0	0	0
79	0	0	0	0	0	0	0	0	0	0	0.999866	0.000133887	0	0	0	0	0	0	0	0	0
80	0	0	0	6.69344e-05	0	0	0	0.000133869	0	0.999665	0	0	0	0	0	0.000133869	0	0	0	0	0
81	0	0	0	0	0	0	0	6.69389e-05	0	0	0.999933	0	0	0	0	0	0	0	0	0	0
82	0	0	0	0.999933	0	0	0	0	0	0	0	0	0	0	0	0	0	0	6.69389e-05	0	0
83	0	0	0	1	0	0	0	0	0	0	0	0	0	0	0	0	0	0	0	0	0
84	0	0	0	0	0	0	0	0	0	0	0	0	0	1	0	0	0	0	0	0	0
85	0	0	0	0	0	0	0	0.000133869	0	0	0	0	0	0	0	0	0	0.999866	0	0	0
86	0	0.000133878	0	0	6.69389e-05	0	0.000133878	0	0	0	0	0	0	0	0	0	0	0	0	0	0.999665
87	0	0	0	0	0.999933	0	0	6.69389e-05	0	0	0	0	0	0	0	0	0	0	0	0	0
88	0	0	0	0	0	0	0	0	0	0	0	0	0	0	1	0	0	0	0	0	0
89	0	0	0	0	0	0	0	0	0	0	0	0	0	6.69434e-05	0	0	0.999933	0	0	0	0
90	0	0	0	0	0	0	0	6.69613e-05	0	0	0.999933	0	0	0	0	0	0	0	0	0	0
91	0	0	0	0	0	0	0	6.69523e-05	0	0	0.999933	0	0	0	0	0	0	0	0	0	0
92	0	0	0	0	0	0	0	0	0	0	0	1	0	0	0	0	0	0	0	0	0
93	0	0	0	0	0	0	0	0	0	6.69568e-05	0	0	0	0	0	0	0	0.999933	0	0	0
94	0	0	0	0	0	0	0	0	0	0	0	0	0	0	0	0	0	0	0	0	1
95	0	0	0	0	0	0	0	0	0	1	0	0	0	0	0	0	0	0	0	0	0
96	0	0	0	0	0	0.00301609	0	6.70241e-05	0	0	0	0	0.000134048	0	0	6.70241e-05	0.996716	0	0	0	0
97	0	0	0	0	0	0	0	0	0	0	0.000402145	0.999531	0	0	0	0	0	6.70241e-05	0	0	0
98	0	0	0	0	0	0	0	0	0	0	0	0	0	0.000871255	0	0	0.999062	6.70196e-05	0	0	0
99	0	0	0	0	0	0	0	0	0	0	0.000402199	0	0	0.000268132	0	0	0.99933	0	0	0	0
100	0	0	0	0	0.00261412	0	0	0	0	0	0.000804343	0	0	6.70286e-05	0	0	0.996045	0.000134057	0	0	0.000335143
101	0	0	0.000201099	0.999665	0	6.70331e-05	0	0	0	6.70331e-05	0	0	0	0	0	0	0	0	0	0	0
102	0	0	0	0	0	0	0	0	0	0	0.00120668	0	0	0	0.996112	0	0	0.0026815	0	0	0
103	0	0	0	0	0	0	0	0.997788	0	0	6.70376e-05	0	0	0	0	0	6.70376e-05	0.000938527	0.00113964	0	0
104	0.993564	0	0	0	0	0	0	0	0	0	0	0	0	0	0	0	0.000134075	0.00563116	0.000670376	0	0
105	0	0	0	0	0	0	0	0.00314781	0	0	0	0	0	0	0	0	0	0.996852	0	0	0
106	0	0	0	0	0	0	0	6.69658e-05	0	0	0	0	0.000133932	0	0	0	0	0.999799	0	0	0
107	0	0	0.000200897	0	0	0	0	0	0	0.000133932	0	0	0.998862	0	0	0	0.000669658	6.69658e-05	0	0	6.69658e-05
108	0	0	0	0	0	0	0	0	0	0	0.999129	0	0	0	6.69748e-05	0	0.000803697	0	0	0	0
109	0	0	0	0	0.000669792	0	0	6.69792e-05	0	0	0.999263	0	0	0	0	0	0	0	0	0	0
110	0	0	0	0	0	0	0	0	0	0.999732	0	0	0	0	0	0.000267953	0	0	0	0	0
111	0	0	0	0	0	0	0	0	0	0.999732	0	0	0	0	0	0.000267935	0	0	0	0	0
112	0	0	0	0	0	0	0	0.997722	0	0	0	0.000334986	6.69972e-05	0	0	0	0	0.000334986	0.00154094	0	0
113	0	0	0	0	0	0	0	0.996449	0	0	0.00201005	0.000268007	0	0	0	0	0	0.000938023	0.000335008	0	0
114	0	0	0	0	0	0	0	0	0	0	0	0	0	0	0.000535834	0.999464	0	0	0	0	0
115	0	0	0	0	0	0	0	0	0	0	0	0	0	0	0	1	0	0	0	0	0
116	0.999866	0	0	0	0	0	0	0	0	0	0	0	0	0	0	0	0.000133941	0	0	0	0
117	0	0	0	0	0	0	0	0.999866	0	0	0	0	0	0	0	0	0	0	0.000133941	0	0
118	0	0	0	1	0	0	0	0	0	0	0	0	0	0	0	0	0	0	0	0	0
119	0	0	0	0	0	0	0	0.998125	0	0	0	0	0	0	0	0	0	0.00167414	0.000200897	0	0
120	0	0	0	0	0	0	0	0	0	0	0	0	0	0	0	0	1	0	0	0	0
121	0	0	1	0	0	0	0	0	0	0	0	0	0	0	0	0	0	0	0	0	0
122	0	0	0	0	0	0	0	0.00194214	0	0	6.69703e-05	0	0	0	0	0	0	0	0.997991	0	0
123	0	0	0	0	0	0	0	0	0	1	0	0	0	0	0	0	0	0	0	0	0
124	6.69523e-05	0	0	0	0	0	0	0	0	0	0	0.000267809	0	0	0	0	0	0	0.999665	0	0
125	0	0.000133905	0	0	0	0	0.00354847	0	0	0	0	0	0	0	0	0	0	0	0	0	0.996318
126	0.999799	0	0	0	0	0	0	0	0	0	0	0	0	0	0	0	0	0.000133914	6.69568e-05	0	0
127	0	0	0	0	0	0	0	0.999665	0	0	6.69478e-05	0	0	0	0	0	0	0	0.000267791	0	0
128	0	0	0	0	0	0	0	0	0	0	0.999933	0	0	0	0	0	6.69658e-05	0	0	0	0
129	0	0	0	0	0	0	0	0	0	0	0	0	0.999799	0	0	0	0.000200897	0	0	0	0
130	0	0	0	0	0	0	0	0	0	1	0	0	0	0	0	0	0	0	0	0	0
131	0	0	0	0	0	0	0	0	0	0	1	0	0	0	0	0	0	0	0	0	0
132	0	0	0	0	0	1	0	0	0	0	0	0	0	0	0	0	0	0	0	0	0
133	0	0	0	0	0	0	0	0	0	0	1	0	0	0	0	0	0	0	0	0	0
134	0	0	0	0	0	0	0	0	0	0.999866	0	0	0	0	0	0.00013395	0	0	0	0	0
135	0	0	0.000200911	0.999732	0	6.69703e-05	0	0	0	0	0	0	0	0	0	0	0	0	0	0	0
136	0	0	0	0	0	0	0	0	0	0.999732	0	0	0	0	0	0.000267899	0	0	0	0	0
137	0	0	0.999531	0.000200951	0	6.69837e-05	0	0	0	0	0	0	0.000200951	0	0	0	0	0	0	0	0
138	0	0	0	0	0	0	0	0	0	0.00422139	0	0	0	0	0	0.995779	0	0	0	0	0
139	0.00629563	0	0	0	0.000803697	6.69748e-05	0	0.00301386	0	0	0	0	0	0	0	0	0	0	0.98982	0	0
140	0	0	0	0	0	0	0	0	0	0.99886	0	0	0.000871957	0	0	0.000268294	0	0	0	0	0
141	0	0	0	0	0	0	0.000469673	0	0	0	0.00369028	0	0	0.994096	0	0	0.00114063	0.000603865	0	0	0
142	0	0	0.000402495	0	0	0	0	0	0	6.70826e-05	0	0	0.996646	0	0	0	0.00248206	6.70826e-05	0	0	0.000335413
143	0	0	0.000402387	0	0	0	0	0	0	0	0	0	0.997921	0	0	0	0.00134129	6.70646e-05	0	0	0.000268258
144	0	0	0	0	0	0	0	0	0	0.00013412	0	0	0.997452	0	0	0	0.0023471	0	0	0	6.70601e-05
145	0	0	0	0	0	0	0	0	0	0	0.00865075	0	0	0.000402361	0	0	0.990947	0	0	0	0
146	0	0.000401956	0.0231125	0	0	0.971461	0	0	0	0	0	0	6.69927e-05	0	0	0	0.00489047	0	6.69927e-05	0	0
147	0	0	0.998928	0.000133985	0	0	0	0	0	0	0	0	0.00073692	0	0	0	0	0	0	0	0.000200978
148	0	0	0.00140675	0.994976	0	0.00234459	0	0	0	0.00127278	0	0	0	0	0	0	0	0	0	0	0
149	0	0	0.00100503	0	0	0	0.0159464	6.70017e-05	0	0.000134003	0	0	0.981776	0	0	0	0.000737018	0.000335008	0	0	0
150	0	0	0	0	0	0	0	0	0	0	0.0018758	0	0	0.000334963	0	0	0.997789	0	0	0	0
151	0.00274725	0	0	0.000268025	0	6.70062e-05	0	0.000536049	0	0	6.70062e-05	0	0	0	0	0	0	0	0.996315	0	0
152	0	0	0	0	0.000535942	0	0	0.000870905	0	0	0.998593	0	0	0	0	0	0	0	0	0	0
153	0.000200992	0	0	0	0	0	0	0.000133994	0	0	0	0	0	0	0	0	0.000133994	0.999531	0	0	0
154	0.000133976	0	0	0	0	0	0	0	0	0	0	0	0.000267953	6.69882e-05	0	0	0	0.999531	0	0	0
155	0	0	0	0	0	0	0	0.999665	0	0	6.69792e-05	0.000133958	0	0	0	0	0	0	0.000133958	0	0
156	0	0	0	0	0	0	0	0.999799	0	0	0	0	0	0	0	0	0	0	0.000200992	0	0
157	0	0	0	0	0	0	0	0	0	0.999866	0	0	0	0	0	0.000134021	0	0	0	0	0
158	0	0	0.999799	0	0	0	0	0	0	0	0	0	0.00020118	0	0	0	0	0	0	0	0
159	0	0	0.999598	0	0	0.000335166	0	0	0	0	0	0	6.70331e-05	0	0	0	0	0	0	0	0
160	0	0	0	0	0	0	0	0.999933	0	0	0	6.70376e-05	0	0	0	0	0	0	0	0	0
161	0	0	0	0	0	0	0	0.00234553	0	0	0.997654	0	0	0	0	0	0	0	0	0	0
162	0	0	0	0	0	0	0	0	0	0	0.000469043	0	0	0	0	0	0.999464	6.70062e-05	0	0	0
163	0.997186	0	0	0	0	0	0	0	0	0	0	0	0	0	0	0	0	0.000737068	0.00207719	0	0
164	0.000335031	0	0	0	0	0	0	0	0	0	0.000335031	0.0677432	0	0	0	0	0	6.70062e-05	0.93152	0	0
165	6.69434e-05	0	0.000133887	0.997858	0	0.00100415	0	0	0	0.000468604	0	0	0	0	0	0	0	0	0.000468604	0	0
166	0	0	0.00234317	0	0	0	0	0	0	0.000602531	0	0	0.991029	0	0	0	0.00495414	0.00100422	0	0	6.69478e-05
167	0	0	0	0	0	0	0	0	0	0.000334762	0	0	0.997456	0	0	0	0.00220943	0	0	0	0
168	0	0	0	0	0	0	0.00167392	0	0	0.00421828	0	0	0	0	0.994041	6.69568e-05	0	0	0	0	0
169	0	0	0	0	0	0	0	0	0	0	0.000602773	0	0	0.082178	0	0	0.917219	0	0	0	0
170	0	0.00180808	0	0	0	0	0.0023438	0	0	0	0	0	0	0	0	0	0	0	0	0	0.995848
171	0.00147315	0	0	0	0	0	0	0.00187492	0	0.000401768	0	0	0	6.69613e-05	0	0	0	0.996183	0	0	0
172	0	0	0.00777011	0	0	0	6.69837e-05	0.000200951	0	0.000267935	0	0	0.989015	0	0	0	0.00234443	0.000334919	0	0	0
173	6.69703e-05	0	0	0	0	0	0	0	0	0	0.00462095	0	0	0.00274578	0	0	0.992098	0.000468792	0	0	0
174	0	0	0.999263	0	0	0.000133941	0	0	0	0	0	0	0.000401822	0	0	0	0	0	0.000200911	0	0
175	0	0	0	6.69882e-05	0	0	0	0.000200965	0	0.999464	0	0	0	0	0	0.000267953	0	0	0	0	0
176	0	0	0.00817201	0	0	0	0	0	0	0.00053587	0	0	0.96691	0	0	0	0.0243821	0	0	0	0
177	0	0.00174146	0.000334896	0	0	0	0.0168118	0	0	0	0	0	0.00622907	0	0	6.69792e-05	0.000133958	0	0	0	0.974682
178	6.69703e-05	0	0	0	0	0	0	0	0	0	0.000401822	0	0	0.00133941	0	0	0.997522	0.000669703	0	0	0
179	0.0283284	0	0	6.69703e-05	0	0	0	0.00435307	0	0	0	6.69703e-05	0	0	0	0	0	0	0.967185	0	0
180	0	0	0	0	0	0	0	0	0	0.000133932	0	0	0.997321	0	0	0	0.0025447	0	0	0	0
181	0	0	0	0	0	0	0	0	0	0.000334806	6.69613e-05	0	0	0	0.99913	0.000468729	0	0	0	0	0
182	0	0	0.000738305	0	0	0	0.000134237	0	0	0.000604067	0	0	0.997919	0	0	0	0.000536949	6.71186e-05	0	0	0
183	0	0	0	0	0.000535762	0	0	0.989486	0	0	0	0	0.00663006	0	0	0	0.00174123	0.000535762	0.00107152	0	0
184	0	0	6.69658e-05	0	0	0	6.69658e-05	0	0	0	0	0	0.976629	0	0	0	0.0187504	0.00448671	0	0	0
185	0	0	0	0	0	0	0	0.998795	0	0	0	0	0	0	0	0	0	0	0.0012053	0	0
186	0	0	0	0	0	0	0	0	0	0.999397	0	0	0	0	0	0.000602611	0	0	0	0	0
187	0	0	0	0	0	0	0	0	0	0	0	0	0	0	0	0	0	1	0	0	0
188	0.000334896	0	0	0	0	0	0	6.69792e-05	0	0.000267917	0	0.000468855	6.69792e-05	0	0	0	0	0.998794	0	0	0
189	0	0	0	0	6.69972e-05	0	0	0.000267989	0	0	0.999598	0	0	0	0	0	0	6.69972e-05	0	0	0
190	0	0	0	0	0	0	0	0	0	0	0.999933	0	0	0	0	0	0	0	6.70916e-05	0	0
191	0	0	0	0	0	0	0	0	0	0.99792	0	0	6.70961e-05	0	0	0.00201288	0	0	0	0	0
192	0	0	0	0	0	0	0	0	0	0.994566	0	0	0	0	0	0.00543405	0	0	0	0	0
193	0	0	0	0	0	0	0	0	0	0	1	0	0	0	0	0	0	0	0	0	0
194	0	0	0	0	0	0	0	0.000939219	0	0	0.000335435	0.998658	0	0	0	0	0	6.70871e-05	0	0	0
195	0	0.987741	0	0	6.69882e-05	0	0.000401929	0	0	0	0	0	0	0	0	0.00770364	0.000267953	0	0	0	0.00381833
196	0	0	0	0	0	0	0	0	0	0	0.000200897	0	0	6.69658e-05	0	0	0.999665	6.69658e-05	0	0	0
197	0	0	0	0	0	0	0	6.69658e-05	0	0	0	0.999933	0	0	0	0	0	0	0	0	0
198	0	0	0	0	0	0	0.000200911	0	0	0	0.000267881	0	0	0	0.999397	0.000133941	0	0	0	0	0
199	0	0	0	0	0	0	1	0	0	0	0	0	0	0	0	0	0	0	0	0	0
200	0	0	0	0	0	0	0	0	0	0	0.000134003	0	0	0.999866	0	0	0	0	0	0	0
201	0	0	0	0	0	0	0	0	0	0	0	0	0	0.999866	0	0	0.000134021	0	0	0	0
202	0	0	0	0	0	0	0	0	0	0	0.00489178	0	0	0.000201032	0	0	0.994907	0	0	0	0
203	0	0	0	0	0	0	0	0	0	0	0	0	0	0	0	0	0	0	0	1	0
204	0	0	0	0	6.69927e-05	0	0	0	0	0	0.999933	0	0	0	0	0	0	0	0	0	0
205	0	0	0	0	0	0	0	0.998563	0	0	0.000136902	0.00102676	6.8451e-05	0	0	0	0	6.8451e-05	0.000136902	0	0
206	0	0	0	0	0	0	1	0	0	0	0	0	0	0	0	0	0	0	0	0	0
207	0	0	0	0	0	0	0	0	0	0	0	0	0	0	0	0	0	0	0	1	0
208	0	0	0	0	1	0	0	0	0	0	0	0	0	0	0	0	0	0	0	0	0
209	0	0	0	0	0	0	0	0	0	0	0	0	0.999109	0	0	0	0.000891143	0	0	0	0
210	0	0	0	0	0	0	0	0	0	0	0.999931	0	0	0	0	0	6.85636e-05	0	0	0	0
211	0	0	0	0	0	0	0	0	0	0	0	0	0	0	0	0	0	0	0	0	1
212	0.000137099	0	0	0	0	0	0	0.000959693	0	6.85495e-05	0	0	0	0	0	0	0.000616945	0.998218	0	0	0
213	0	0	0	0	0	0	0	0	0	0.999246	0	0	0	0	0	0.000754303	0	0	0	0	0
214	0	0	0	0	0.00020562	0	0	0.00013708	0	0	0.999657	0	0	0	0	0	0	0	0	0	0
215	0	0	0	0	0	0	0	0	0	0	0	0	0.999657	0	0	0	0.000342912	0	0	0	0
216	0	0	0.00143914	0	0	0	0	0	0	0.000205592	0	0	0.997876	0	0	0	0.000411184	0	0	0	6.85307e-05
217	0	0	0	0	0	0	0	0.999863	0	0	6.85025e-05	0	0	0	0	0	0	0	6.85025e-05	0	0
218	0	0	0	0	6.85401e-05	0	0	0	0	0	0.999931	0	0	0	0	0	0	0	0	0	0
219	0.000205917	0	0	0	0	0	0	0.00130414	0	0	0	0	0	0	0	0	0	0.99849	0	0	0
220	0	0	0	0	0	0	6.86342e-05	0	0	0	0	0	0	0	0.999794	0.000137268	0	0	0	0	0
221	0	0	0	0	0	0	0	0	0	0	0	0	0	0	0	0	0	0	0	0	1
222	0	0	0	0	0	0	0	0	0	0	0	0	0	0	0	1	0	0	0	0	0
223	0.000411692	0	0	0	0	0	0	0	0	0	0.000411692	0	0	0	0	0	0.999039	0.000137231	0	0	0
224	0	0	0	0	0	0	0	0.000205691	0	0	0	0	0.999451	0	0	0	0.000342818	0	0	0	0
225	0	0	6.86248e-05	0.999931	0	0	0	0	0	0	0	0	0	0	0	0	0	0	0	0	0
226	0.000342912	0	0	0	0	0	0	0.000411494	0	0	0	0	0	0	0	0	0	0	0.999246	0	0
227	0	0	0	0	0	0	0	0	0	0.999657	0	0	6.85918e-05	0	0	0.000205775	0	6.85918e-05	0	0	0
228	0	0	0	0	0	6.86342e-05	0	0.000137268	0	0	0	0	0.0030199	0	0	0.000137268	0.996637	0	0	0	0
229	0	0	0	0	0	0	0.999863	0	0	0	0	0	0	0	0	0.000137202	0	0	0	0	0
230	0	0	0	0	0	0.999931	0	0	0	0	0	0	0	0	0	6.86012e-05	0	0	0	0	0
231	0	0	0	0	0.999588	0	0	0	0	0	0	0	0	0	0	0	6.8653e-05	0	0	0	0.000343265
232	0	0	0	0	0	0	0	0.99404	0	0	0	0.000137014	0	0	0	0	0	0.00500103	0.000822087	0	0
233	0	0	0	0	0	0	0	0	0	0	1	0	0	0	0	0	0	0	0	0	0
234	0	0	0	0	0	0	0	0.999452	0	0	0	6.85072e-05	0	0	0	0	0	0.000137014	0.000342536	0	0
235	0	0	1	0	0	0	0	0	0	0	0	0	0	0	0	0	0	0	0	0	0
236	0	0	0.000753528	0	0	0	0.00184957	0	0	6.85025e-05	0	0	0.996986	0	0	0	0.00027401	6.85025e-05	0	0	0
237	0	0	0	0	0	0	0.00109619	0	0	0.000411072	0	0	0	0	0.998356	0.000137024	0	0	0	0	0
238	0.000342489	0	0	0	0	0	0	6.84978e-05	0	0	0	0	6.84978e-05	0	0	0	0	0.999521	0	0	0
239	0	0	0	0	6.85119e-05	0	0	0	0	0	0.999863	0	0	0	0	0	0	0	0	6.85119e-05	0
240	0	0.00020555	0	0	0	0.0004111	0	6.85166e-05	0	0	0	0	0.00130182	0	0	6.85166e-05	0.997945	0	0	0	0
241	0	0	0.000548133	0	0	0.999383	0	0	0	0	0	0	0	0	0	0	6.85166e-05	0	0	0	0
242	0	0	0	0	1	0	0	0	0	0	0	0	0	0	0	0	0	0	0	0	0
243	0	0	0	0	0	0	0	0	0	0.000274254	0	0	0	0	0.999726	0	0	0	0	0	0
244	0	0	0	0	0.999931	0	0	0	0	0	0	0	0	0	0	0	0	0	6.85307e-05	0	0
245	0	0	0	0	0	0	0	1	0	0	0	0	0	0	0	0	0	0	0	0	0
246	0	0	0	0	0	0	0	0	0	0	1	0	0	0	0	0	0	0	0	0	0
247	0	0	0	0	0	0	0	0	0	0	0	0	0.997922	0	0	0	0.00207761	0	0	0	0
248	0	0	0	0	0	0	0	0	0	0	6.70241e-05	0	0	0	0.999933	0	0	0	0	0	0
249	0	0	0	0	0	0	0	0	0	0	0	0	0	0	0	0	0	0	0	0	1
250	0	0	0	0	0	1	0	0	0	0	0	0	0	0	0	0	0	0	0	0	0
251	0	1	0	0	0	0	0	0	0	0	0	0	0	0	0	0	0	0	0	0	0
252	0	0	0	0	0	0	0	0.999732	0	0	0	0	0	0	0	0	0	0	0.000268061	0	0
253	0.000268007	0	0	0	0	0	0	0.000469012	0	0	0	0	0	0	0	0	0	0	0.999263	0	0
254	0	0.000469075	0	0	0.000201032	0	0.00261342	0	0	0	0	0	0	0	0	0	0	0	0	0	0.996716
255	0	0	0	0	0	0	1	0	0	0	0	0	0	0	0	0	0	0	0	0	0
256	0	0	0	0	0	0	0	0	0	0.999531	0	0	0	0	0	0.000468949	0	0	0	0	0
257	0	0	0	0.000268043	0	0.998459	0	0	0	0	0	0	0	0	0	0.0012732	0	0	0	0	0
258	0	0	0	0	0	0	0	0.000804128	0	0	0.999196	0	0	0	0	0	0	0	0	0	0
259	0	0	0	0	0	0	0	0	0	0.999665	0	0	0.00013403	0	0	0.000201045	0	0	0	0	0
260	0	0	0	0	0	0	0	6.69927e-05	0	0.982783	0	0	0	0	0	0.0171501	0	0	0	0	0
261	0	0	0	0	0	0	0	0.999397	0	0	0	0	0	0	0	0	0	0	0.000602934	0	0
262	0	0	0	0	0	0	0	0	0	0	0	0	0	0	0	0	0	1	0	0	0
263	0.00080402	0	0	0	0	0	0	0.00288107	0	0	0	0	0	0	0	0	0	0.996315	0	0	0
264	0.000201018	0	0	0	0	0	0	6.70062e-05	0	0	0	0	6.70062e-05	0	0	0	0	0.999665	0	0	0
265	6.71096e-05	0	0	0	0	0	0	0	0	0	0	0	0	0	0	0	6.71096e-05	0.999866	0	0	0
266	0	0	0	0	0	0	0	0	0	0	0	0	0	0	0	0	0	0	0	0	1
267	0	0	0	0	0	0	0	0	0	0	0	0	1	0	0	0	0	0	0	0	0
268	0	0	0	0	0	0	0	0	0	0	0	0	0	0	0.998324	0	0	0.0016756	0	0	0
269	0	0	0	0	0.998324	0	0	0	0	0	0	0	0	0	0	0	0	0	0	0	0.00167616
270	0	0	0	0	0	0	0	0	0	0	0.998392	0	0.00160826	0	0	0	0	0	0	0	0
271	0.000334986	0	0	0	0	0	0	0	0	0	0	0	0	0	0.00160793	0	0	0.998057	0	0	0
272	0	0	0	0	0.00160804	0	0	0	0	0	0	0	0	0	0	0	0	0	0	0.998392	0
273	0	0	0	0	0	0	0	0	0	0.998392	0.00160793	0	0	0	0	0	0	0	0	0	0
274	0	0	0.998392	0	0	0	0	0	0	0	0	0	0	0	0	0	0	0.00160804	0	0	0
275	0	0	0	0	0	0	0	0.998325	0	0	0	0	0	0	0	0	0	0	6.70017e-05	0.00160804	0
276	0	6.70017e-05	0	0	0	0	0	0	0	0.00160804	0	0	0	0	0	0	0.998325	0	0	0	0
277	0	0	0.00160815	0	0	0	0	0	0	0	0.998392	0	0	0	0	0	0	0	0	0	0
278	0	0	0	0	0	0	0	0.00160793	0	0	0	0	0	0	0	0	0.998392	0	0	0	0
279	0	0	0	0	0	0	0	0	0	0	0	0	0	0	0	0.998392	0.00160761	0	0	0	0
280	0	0	0	0	0	0	0	0	0	0	1	0	0	0	0	0	0	0	0	0	0
281	0	0	0	0	0	0	0	0	0	0	0	0	0.998392	0	0	0	0.00160761	0	0	0	0
282	6.69882e-05	0	0	0	0	0	0	0	0	0	0	0	0	0	0	0.00160772	0	0	0.998325	0	0
283	0	0.999866	0	0	0	0	0	0	0	0	0	0	0	0	0	0	0.000133976	0	0	0	0
284	0	0	0	0	0	0	0	0	0	0	1	0	0	0	0	0	0	0	0	0	0
285	0	0	0	0	0	0	0	1	0	0	0	0	0	0	0	0	0	0	0	0	0
286	0	0	0	0	0	0	0	0.000468917	0	0	0	0	6.69882e-05	0	0	0	0	0.999464	0	0	0
287	0	0	0	0	0	0	0	0	0	0	0	0	0	0	0	0	0	0	0	1	0
288	0	0	0	0	0	0	0	0.999866	0	0	0	0	0	0	0	0	0	0	0.000133958	0	0
289	0	0	0	0	0	0	0	0	0	0	0	0	0	0	0	0	1	0	0	0	0
290	0	0	0	0	0	0	0	0	0	0	0	0	1	0	0	0	0	0	0	0	0
291	0	1	0	0	0	0	0	0	0	0	0	0	0	0	0	0	0	0	0	0	0
292	0	0	0	0	0	0	0	0	0	0	1	0	0	0	0	0	0	0	0	0	0
293	0	0	0	0	0	0	0	0	0	0	0	0	0.999933	0	0	0	6.69613e-05	0	0	0	0
294	0	0	0	0	0	0	0	0.000937458	0	0	0	0	0	0	0	0	0	0.999063	0	0	0
295	0	0	0	0	6.69703e-05	0	0	0	0	0	0.999866	0	0	0	0	0	0	0	6.69703e-05	0	0
296	0	0	0	0	0	0	0	0	0	0	0	0	1	0	0	0	0	0	0	0	0
297	0	0	0	0	0	0	0	0	0	0.999196	0	0	0	0	0	0.000803859	0	0	0	0	0
298	0	0	0	0	0	0	0	6.69748e-05	0	0	0	0	0	0	0	6.69748e-05	0.999665	0.000200924	0	0	0
299	0	0	0	0	0	0	0	0	0	0	1	0	0	0	0	0	0	0	0	0	0
300	0	0	0	0	0	1	0	0	0	0	0	0	0	0	0	0	0	0	0	0	0
301	0	0	0	0	0	0	0	0	0	0	1	0	0	0	0	0	0	0	0	0	0
302	0	0	0	0	0	0	0	0	0	0	0	0	0	0	0	1	0	0	0	0	0
303	0	0.999866	0	0	0	0	0	0	0	0	0	0	0	0	0	0	0.000134156	0	0	0	0
304	0	0	0	0.00093903	0	0.997719	0	0	0	0	0	0	0	0	0	0.00134147	0	0	0	0	0
305	0	0	0	0	0.999866	0	0	6.70826e-05	0	0	6.70826e-05	0	0	0	0	0	0	0	0	0	0
306	0	0	6.70601e-05	0	0	0	0	0	0	0	0	0	0.997653	0	0	0	0.00228004	0	0	0	0
307	0	0	0	0	0	0	0	0	0	0	0	0	0.999531	0	0	0	0.000469421	0	0	0	0
308	0.000134093	0	0	0	0	6.70466e-05	0	0.00127389	0	0	0	0	0	0	0	0	0	0	0.998525	0	0
309	6.70062e-05	0	0	0	0	0	0	6.70062e-05	0	0	0.0500536	6.70062e-05	0	0	0	0	0	0	0.949745	0	0
310	0	0	0	0	0	0	0	6.70107e-05	0	0	0.999933	0	0	0	0	0	0	0	0	0	0
311	0	0	0	0	0	0	0	0	0	0	0	0	0	0	0	0	0.999933	6.69972e-05	0	0	0
312	0	0	0	0	0	0	0	0	0	0	0	0	0	0	1	0	0	0	0	0	0
313	0	0	0	0	0	0	0	0	0	0	1	0	0	0	0	0	0	0	0	0	0
314	0	0	0	0	1	0	0	0	0	0	0	0	0	0	0	0	0	0	0	0	0
315	0	0	0	0	0.000200965	0	0	6.69882e-05	0	0	0.999732	0	0	0	0	0	0	0	0	0	0
316	0	0	0	0	0	0	6.70062e-05	0	0	0	0	0	0	0	0	0	0	0	0	0	0.999933
317	0	0	0	0	0	1	0	0	0	0	0	0	0	0	0	0	0	0	0	0	0
318	0	0	1	0	0	0	0	0	0	0	0	0	0	0	0	0	0	0	0	0	0
319	0	0.999799	0	0	0	0	0	0	0	0	0	0	0	0	0	6.69927e-05	6.69927e-05	0	0	0	6.69927e-05
320	0	0	0	0	0	0	0	0.999464	0	0	0	6.69703e-05	0	0	0	0	0	0	0.000468792	0	0
321	0	0	0	0	0	0	0	0	0	0	1	0	0	0	0	0	0	0	0	0	0
322	0	0	0	0	0	0	0	0	0	0.999665	0	0	0	0	0	0.000335031	0	0	0	0	0
323	0	0	0	0	0	0	0	0	0	0	0.999799	0	0	0	0	0	0.000133994	0	6.69972e-05	0	0
324	0	0	0	0	1	0	0	0	0	0	0	0	0	0	0	0	0	0	0	0	0
325	0	0	0	0	0	0	0.999933	0	0	0	0	0	6.70241e-05	0	0	0	0	0	0	0	0
326	0	0	0	0	0	0	0	0	0	0	0	0	1	0	0	0	0	0	0	0	0
327	0	0	0	1	0	0	0	0	0	0	0	0	0	0	0	0	0	0	0	0	0
328	0	0	0	0	0	1	0	0	0	0	0	0	0	0	0	0	0	0	0	0	0
329	0	0	0	0	0.999933	0	0	0	0	0	0	0	0	0	0	0	0	0	0	0	6.70151e-05
330	0	0	0	0	0	0	0	6.70421e-05	0	0	0	0	0	0	0	0	0	0	0	0	0.999933
331	0	0	0	0	0	0	0	0.999933	0	0	0	6.70511e-05	0	0	0	0	0	0	0	0	0
332	0	0	0	0	0	0	0	0.999799	0	0	0	0.000134147	0	0	0	0	6.70736e-05	0	0	0	0
333	0	0	0	0	0	0	0	0	0	1	0	0	0	0	0	0	0	0	0	0	0
334	0	0	0	1	0	0	0	0	0	0	0	0	0	0	0	0	0	0	0	0	0
335	0	0	0	0	0	0	0	6.70691e-05	0	0	0	0	0	0	0	0	0	0	0.999933	0	0
336	0	0	0	1	0	0	0	0	0	0	0	0	0	0	0	0	0	0	0	0	0
337	0	0	0	6.70826e-05	0	0.999933	0	0	0	0	0	0	0	0	0	0	0	0	0	0	0
338	0	0	0	0	0.999933	0	0	0	0	0	6.70691e-05	0	0	0	0	0	0	0	0	0	0
339	0	0	0	0	0	0	0	1	0	0	0	0	0	0	0	0	0	0	0	0	0
340	0	0	0	0	0	0	0	0	0	0	0	1	0	0	0	0	0	0	0	0	0
341	0	0	0	0	0	0	0	0	0	0	0	0	0	0	0	0	1	0	0	0	0
342	0	0	0	0	0	0	0	0	0	6.70107e-05	0.999933	0	0	0	0	0	0	0	0	0	0
343	0	0	0	6.70017e-05	0	0	0	0.999933	0	0	0	0	0	0	0	0	0	0	0	0	0
344	0	0	0	0	0	0	0	0	0	0	0.999933	0	0	0	0	0	0	0	6.70151e-05	0	0
345	0	0	6.70241e-05	0	0	0	0.000134048	0	0	0.000134048	0	0	0.999598	0	0	0	6.70241e-05	0	0	0	0
346	0	0	0	0	0	6.70196e-05	0	0.99933	0	0	0.000268079	0	0	0	0	0	0	0.000134039	0.000201059	0	0
347	0	0	0	0	0.000134003	0	0	0	0	0	0	0	0	0	0	0	0	0.999866	0	0	0
348	0	0	0	0.999866	0	0	0	0.000134075	0	0	0	0	0	0	0	0	0	0	0	0	0
349	0	0	0	0.999866	0	0	0	0	0	0	0	0.000134075	0	0	0	0	0	0	0	0	0
350	0	0	0.999866	0	0	0	0	0	0	0	0	0	0	0	0	0	0.000134057	0	0	0	0
351	0	0	0	0	0	0	0	0	0	0	0.000134057	0	0	0	0.999799	6.70286e-05	0	0	0	0	0
352	0	0	0	0	0.999866	0	0	0.000134057	0	0	0	0	0	0	0	0	0	0	0	0	0
353	0	0	0	0	0	0	0	0	0	6.70376e-05	0.000134075	0.000134075	0	0	0	0.999665	0	0	0	0	0
354	0	0	0	0.000938778	0	0	0	0	0	0.996446	0	0	0.000402334	0	0	0.00207872	0	0.000134111	0	0	0
355	0	0	0	0	0	0	0	0	0	0	0	0	0	0	0	1	0	0	0	0	0
356	0	0	0	0	1	0	0	0	0	0	0	0	0	0	0	0	0	0	0	0	0
357	0	0	0	0	6.70151e-05	0	0	0	0	0	0	0	0	0	0	0	0	0	0	0	0.999933
358	0	0	0	0	0	0	0	0	0	0	0	0	1	0	0	0	0	0	0	0	0
359	0	0	0	0	0	0	0	0	0	0	0	0	0	0	0	0	1	0	0	0	0
360	0	0	0	0	0	0	0	0	0	0	0	1	0	0	0	0	0	0	0	0	0
361	0	0	0	0	0	0	0	6.70107e-05	0	0	0.999933	0	0	0	0	0	0	0	0	0	0
362	0	0	0	0	0	0	0	0	0	0	0	0	1	0	0	0	0	0	0	0	0
363	0	0	0	0	0	0	0	0	0	0	0	0	1	0	0	0	0	0	0	0	0
364	0	0	0	0	0	0	0	1	0	0	0	0	0	0	0	0	0	0	0	0	0
365	0.00187567	0	0	0	0	0	0	0	0	0	0	0	0	0	0	0	0.000937835	0.997186	0	0	0
366	0	0	0.999263	0.000737117	0	0	0	0	0	0	0	0	0	0	0	0	0	0	0	0	0
367	0.999933	0	0	0	0	0	0	0	0	0	0	0	0	0	0	0	6.70107e-05	0	0	0	0
368	1	0	0	0	0	0	0	0	0	0	0	0	0	0	0	0	0	0	0	0	0
369	0	0	0	0	0	0	0	0.990685	0	0	6.70151e-05	0	0.00013403	0	0	0	0	0.008846	0.000268061	0	0
370	0	0	0	0	0	0	0	0	0	0.99805	0	0	0	0	0	0.00194971	0	0	0	0	0
371	1	0	0	0	0	0	0	0	0	0	0	0	0	0	0	0	0	0	0	0	0
372	0	0	0	0	0	0	0	0	0	0	6.72405e-05	0	0	0	0.999933	0	0	0	0	0	0
373	0	0	0	0	0	0	0	0	0	0.998454	0	0	0.000403416	0	0	0.00114301	0	0	0	0	0
374	0	0	0.993276	0	0	6.72359e-05	0	0	0	0	0	0	0.00665636	0	0	0	0	0	0	0	0
375	0	0	0	0	0	0	0	0	0	0	1	0	0	0	0	0	0	0	0	0	0
376	0	0	0	0	0	0	0	0.000672676	0	0	0.999327	0	0	0	0	0	0	0	0	0	0
377	0	0	0	0	0	0	0	0	0	0	0	0	0	0	0	0	1	0	0	0	0
378	0	0	0	0	0	0	0	0	0	0	0	0	0	0	0	1	0	0	0	0	0
379	6.72948e-05	0	0	0	0	0	0	0.00148048	0	0	6.72948e-05	0	0	0	0	0	0	0	0.998385	0	0
380	0	0.995495	0	0	6.72405e-05	0	0	0	0	0	0	0	0	0	0	0.000134481	0.000336202	0	0	0	0.00396719
381	0	0	0	0	0	0	0.999395	0	0	0	0	0	0	0	0	0.000201735	0	0	0	0	0.00040347
382	0	0	0	0	0	0	0	0	0	0	0	0	0	0	0	0	0.000134481	0.999866	0	0	0
383	0	0	0	0	0	0	0	0	0	0	0.999933	0	0	0	0	0	0	0	6.72269e-05	0	0
384	0	0	0	0	0	0	0	0	0	0	0.999731	0	0	0	0	0	0.000268962	0	0	0	0
385	0	0	0.998589	0.000268853	0	0.000134427	0	0	0	0	0	0	0.000940987	0	0	0	0	0	0	0	6.72133e-05
386	0	0	0	0	0	0	0	0	0	0.999395	0	6.72495e-05	0	0	0	0.000537996	0	0	0	0	0
387	0.000134517	0	0	0	0	0	0	0	0	0	0	0	0	0	0	0	0.000336293	0.999529	0	0	0
388	0	0	0	0	0	0	0	6.72812e-05	0	0	6.72812e-05	0	0	0	0	0	0	0	0.999865	0	0
389	0	0	0	0	0	0	0	0	0	0	0	0	0	0	0	0	1	0	0	0	0
390	0	0	0.999127	0	0	0	0	0	0	0	0	0	0.000873245	0	0	0	0	0	0	0	0
391	0	0	0.000134327	0	0	0	0	0	0	6.71637e-05	0	0	0.99953	0	0	0	0.000201491	0	0	0	6.71637e-05
392	0	0	0	0	0	0	0	0.990262	0	0	6.71592e-05	0	0	0	0	0	0	0	0.00967092	0	0
393	0	0	0	0	0	0	0	0.998993	0	0	0	6.71547e-05	0	0	0	0	0	0.000738701	0.000201464	0	0
394	0	0	0.000134318	0	0	0	0	0	0	0	0	0	0.999731	0	0	0	6.71592e-05	6.71592e-05	0	0	0
395	0	0	0	0	0	0.999799	0	0	0	0	0	0	0	0	0	0	0.000201478	0	0	0	0
396	0	0	0	0	0	0	0	0	0	0.997784	0	0	0	0	0	0.00221595	0	0	0	0	0
397	0	0	0	0	0	0	0	0	0	0	0	0	0	0	0	0	0	0	0	1	0
398	0	0	0	0	0	0	0	0.999194	0	0	0.000201437	0	0	0	0	0	0	0.000335728	0.000268583	0	0
399	0	0	0	0	0	0	0	0.999328	0	0	0	6.71501e-05	6.71501e-05	0	0	0	0	0.000537201	0	0	0
400	0	0	0	0	0	0	0	0.000134282	0	0	0.999866	0	0	0	0	0	0	0	0	0	0
401	0	0	0	0	0	0	0	0	0	0	1	0	0	0	0	0	0	0	0	0	0
402	0	0	0	0	0	0.000268528	0	0	0	0	0	0	0.000134264	0	0	0	0.999597	0	0	0	0
403	0	0	0	0	0	0	0	0	0	1	0	0	0	0	0	0	0	0	0	0	0
404	0	0	0	0	1	0	0	0	0	0	0	0	0	0	0	0	0	0	0	0	0
405	0	0	0	0	0	0	0	0	0	0	1	0	0	0	0	0	0	0	0	0	0
406	0	0	0	0	0	0	0	0	0	0.998792	0	0	0	0	0	0.0012083	0	0	0	0	0
407	0	0	0	0	0.000134264	0	0	0	0	0	0.999731	0	0	0	0	0	0.000134264	0	0	0	0
408	0	0	0	0	0	0	0	0.999866	0	0	0	0	0	0	0	0	0	0	0.000134255	0	0
409	0	0	0	0.00020141	0	0	0	0	0	0.999731	0	0	0	0	6.71366e-05	0	0	0	0	0	0
410	0	0	0	0	0	0	0	0	0	0	1	0	0	0	0	0	0	0	0	0	0
411	0.999866	0	0	0	0	0	0	0	0	0	0	0	0	0	0	0	6.71456e-05	6.71456e-05	0	0	0
412	0	0	0	0	0	0.999933	0	0	0	0	0	0	0	0	0	0	6.71411e-05	0	0	0	0
413	0	0	0.999664	0	0	0.000134264	0	0	0	0	0	0	0.000201396	0	0	0	0	0	0	0	0
414	0	0	0.000201423	0	0	0	0	0	0	0	0	0	0.99953	0	0	0	0.000268565	0	0	0	0
415	0	0	0	0	0	0	0	0	0	0	0	0	1	0	0	0	0	0	0	0	0
416	0	0	0	0	0	0	0	0	0	0	1	0	0	0	0	0	0	0	0	0	0
417	0	0	6.71547e-05	0	0	0	0	0	0	0	0	0	0.998724	0	0	0	0.00120878	0	0	0	0
418	0	0	6.72043e-05	0	0	0	0	0	0	0	0	0	0.999798	0	0	0	0.000134409	0	0	0	0
419	0	0	0	0	0	0	0	0	0	0	1	0	0	0	0	0	0	0	0	0	0
420	0	0	0	0	0	0.000336022	0	0	0	0	0	0	0	0	0	0	0.999664	0	0	0	0
421	0	0	0	1	0	0	0	0	0	0	0	0	0	0	0	0	0	0	0	0	0
422	0	0	0	0	0	0	0	0	0	0	1	0	0	0	0	0	0	0	0	0	0
423	0	0	0	0	0	0	0	0	0	0	0	0	0	0	0	0	0	0	0	0	1
424	0	0	0	0	1	0	0	0	0	0	0	0	0	0	0	0	0	0	0	0	0
425	0	0	0	0	0	0	0	0	0	0	1	0	0	0	0	0	0	0	0	0	0
426	0	0	0	0	0.999933	0	0	0	0	0	0	0	0	0	0	0	0	0	0	0	6.71006e-05
427	0	0	0	0	0	0	0	0	0	0	0	0	0	0	0	1	0	0	0	0	0
428	0	0	0	0	0	0	0	1	0	0	0	0	0	0	0	0	0	0	0	0	0
429	0	0	0	0	1	0	0	0	0	0	0	0	0	0	0	0	0	0	0	0	0
430	0	0	0	0	0	1	0	0	0	0	0	0	0	0	0	0	0	0	0	0	0
431	0	0	0	0	0	0	1	0	0	0	0	0	0	0	0	0	0	0	0	0	0
432	0	0	0	0	0	0	0	0	0	0	0	0	0	1	0	0	0	0	0	0	0
433	0	0	0	0	0	0	0	0	0	0	6.69523e-05	0.999933	0	0	0	0	0	0	0	0	0
434	0	0	0	0	0	0	0	0.000200844	0	0	0	0	0	0	0	0	0	0	0.999799	0	0
435	0	0	1	0	0	0	0	0	0	0	0	0	0	0	0	0	0	0	0	0	0
436	0	0	0	1	0	0	0	0	0	0	0	0	0	0	0	0	0	0	0	0	0
437	0	0	0	0	0	0	0	0	0	0.00020087	0	0	0	0	0	0.999799	0	0	0	0	0
438	0	0	0	0	0	0	6.69478e-05	0	0	0	0	0	0	0	0.999933	0	0	0	0	0	0
439	1	0	0	0	0	0	0	0	0	0	0	0	0	0	0	0	0	0	0	0	0
440	0	0	0	0	0	0	0	0	0	0	0	1	0	0	0	0	0	0	0	0	0
441	0	0	1	0	0	0	0	0	0	0	0	0	0	0	0	0	0	0	0	0	0
442	0.999531	0	0	0	0	0	0	0	0	0	0	0	0	0	0	0	0	0.000133923	0.000334806	0	0
443	0	0	0	0	0	0	0	0	0	0	0	0	0	0	0	0	0	0	1	0	0
444	0	0	0	0	0	0	0	0	0	0.00328022	0	0	0	0	0	0.99672	0	0	0	0	0
445	0	0	0	0	6.69523e-05	0	0	0.980986	0	0	0	0	0	0	0	0	0	0.000133905	0.0188136	0	0
446	0	0	0	0	0	0	0	0	0	0	0	0	1	0	0	0	0	0	0	0	0
447	0	1	0	0	0	0	0	0	0	0	0	0	0	0	0	0	0	0	0	0	0
448	0	0	0	0	0	0	0	0	0	0	0	0	1	0	0	0	0	0	0	0	0
449	0	0	0.000133896	0.999866	0	0	0	0	0	0	0	0	0	0	0	0	0	0	0	0	0
450	0	0	0	0	0	0	0	6.69568e-05	0	0	0	0	0	0	0	0	0	0.999933	0	0	0
451	0	0	0	0	0	0	0	0	0	1	0	0	0	0	0	0	0	0	0	0	0
452	0	0	0	0	0.998059	0	0	0	0	0	0.00107109	0	0	0	0	0	0	0	0.000736377	0	0.000133887
453	0	0	0	0	0	0	0	0	0	0	0	0	0	0	0	0	0	0	0	0	1
454	0	0	0	0	0.000468635	0	0	0	6.69478e-05	0	0.999197	0	0	0	0	0	0.000334739	0	0	0	0
455	0	0	0	0	0	0	0	0	0	0	1	0	0	0	0	0	0	0	0	0	0
456	0	0	0	0	0	6.69389e-05	0	0	0	0	0	0	6.69389e-05	0	0	0	0.999866	0	0	0	0
457	0	6.69434e-05	0	0	0	0	0	0	0	0	0	0	0.00267773	0	0	6.69434e-05	0.997188	0	0	0	0
458	0	0	0	0	0	0	0	0	0	0	1	0	0	0	0	0	0	0	0	0	0
459	0	0.00013395	0	0	0	6.69748e-05	0	0	0	0	0	0	0	0	0	0	0.999799	0	0	0	0
460	0.000133887	0	0	0	0	0	0	0	0	0.00127192	0	0.00127192	0	0	0	0	6.69434e-05	0.997255	0	0	0
461	0	0	0	0	0	0	0	0	0	0	1	0	0	0	0	0	0	0	0	0	0
462	0	0	0	0	0	0	0	0	0	0	0	0	0	0	0	1	0	0	0	0	0
463	0	0	0	0	0	1	0	0	0	0	0	0	0	0	0	0	0	0	0	0	0
464	0.998594	0	0	0	0	0	0	0	0	0	0	0	0	0	0	0	0.000133878	0.000267756	0.00100408	0	0
465	0	0	0	0	0.999933	0	0	0	0	0	6.69389e-05	0	0	0	0	0	0	0	0	0	0
466	0	0	0	0	0	0	0	0.999598	0	0	0	0	0	0	0	0	0	6.69389e-05	0.000334694	0	0
467	0	0	0	0	6.69478e-05	0	0	0	0	0	0	0	0	0	0	0	0	0	0	0	0.999933
468	0	0	0	0	0	0	0	0	0	0	0	0	0	0	0	1	0	0	0	0	0
469	0	0	0	0	0	0	0	0.999866	0	0	0	0	0	0	0	0	0	0	0.000133887	0	0
470	0	0	0	0	0	0	0	0.999665	0	0	0	0	0	0	0	0	0	0	0.000334717	0	0
471	0	0	0	0	0	0	0	0	0	0.999866	0	0	0	0	0	0.000133878	0	0	0	0	0
472	0	0	0	0	0	1	0	0	0	0	0	0	0	0	0	0	0	0	0	0	0
473	0	0	0	0	1	0	0	0	0	0	0	0	0	0	0	0	0	0	0	0	0
474	0.000133896	0	0	0	0	0	0	0.000133896	0	0	0	0	0	0	0	0	0	0	0.999732	0	0
475	0	0	0	0	0	0	0	0	0	0	0	0	1	0	0	0	0	0	0	0	0
476	0.000133869	0	0	0	0	0	0	0.000937082	0	0	0	0	0.000334672	0	0	0	0.000200803	0.998394	0	0	0
477	0	0	0	0	6.69434e-05	0	0.00020083	0	0	0	0	0	6.69434e-05	0	0	0	0	0	0	0	0.999665
478	0	0	0	0	0	0	0	0	0	0	0	0	1	0	0	0	0	0	0	0	0
479	0	0	0	0	0	0	0	0	0	0	0	0	0	0	0	1	0	0	0	0	0
480	0	0	0	0	0	0	0	0	0	0	0	0	0	0	0	0	0	0	0	1	0
481	0	0	0	0	0	0	0	0	0	0	0	0	0	1	0	0	0	0	0	0	0
482	0.00013386	0	0	0	0	0	0	0.00020079	0	0	0	0	0	0	0	0	0.00040158	0.999264	0	0	0
483	0	0	0	0	0	0	0	6.69344e-05	0	0	0.999933	0	0	0	0	0	0	0	0	0	0
484	0	0	0	0	0	0	0	0	0	0.00060241	0	0	0	0	0	0.999398	0	0	0	0	0
485	0	0	0	0	0	0	0	0	0	0	0	0	1	0	0	0	0	0	0	0	0
486	1	0	0	0	0	0	0	0	0	0	0	0	0	0	0	0	0	0	0	0	0
487	0	0	0	0	0	0	0	0.998394	0	0	0	0	0	0	0	0	0	0	0.00160621	0	0
488	0.00073618	0	0	0	0	0	0	0.000401553	0	0	0	0	0	0	0	0	0	0	0.998862	0	0
489	0	0	0	0	0	0	0	0	0	0	1	0	0	0	0	0	0	0	0	0	0
490	0	0	0	0	0	0	0	0	0	0	0	0	0	0.999866	0	0	0.000133869	0	0	0	0
491	0	0	0	0	0	0	0	0	0	0	1	0	0	0	0	0	0	0	0	0	0
492	0	0	0	0	0	0	0	0	0	0	0	0	0	0	0	1	0	0	0	0	0
493	0	0	0	0	0	0	0	0	0	0	0	0	0	0	0	6.69389e-05	0	0	0	0.999933	0
494	0	0	0	0	0	0	0	0.000468478	0	0	0.999532	0	0	0	0	0	0	0	0	0	0
495	0	0	0	0	0	0	0	0	0	0	0	0	0.999531	0	0	0	0.000200803	0.000267738	0	0	0
496	0	0	0	0	0	0	0	0	0	0	0	0	0	0	0	0	0	0	0	0	1
497	0	0	0	0	0	0	0.000267827	0	0	0	0	0	0	0	0	0	0	0	0	0	0.999732
498	0	0	0	0	0	0	0	0	0	1	0	0	0	0	0	0	0	0	0	0	0
499	0	0	0	0	0	0	0	0.000200844	0	0	0.999799	0	0	0	0	0	0	0	0	0	0
500	0	0	0.000133914	0	0	0.00020087	6.69568e-05	0	0	0	0	0	0.999531	0	0	0	0	6.69568e-05	0	0	0
501	0	0	0	0	0	0	0	0.000267827	0	0	0	0	0	0	0	0	0	0.999732	0	0	0
502	0	0	0	0	0	0	0	0	0	0	0	0	0	0	0	0	0	0	0	0	1
503	0	0	0	0	0	0	0	0	0	0	0	0	0	1	0	0	0	0	0	0	0
504	0	0	0	0	0	0	0	0	0	0	0	0	0	0	0	0	1	0	0	0	0
505	0	0	0	0	0	0	0	0	6.69299e-05	0	1	0	0	0	0	0	0	0	0	0	0
506	0	0	0	0	0	0	0	0	0	0	1	0	0	0	0	0	0	0	0	0	0
507	0	0	0	1	0	0	0	0	0	0	0	0	0	0	0	0	0	0	0	0	0
508	0	0	0	0	0	0	0	1	0	0	0	0	0	0	0	0	0	0	0	0	0
509	0.000267738	0	0	0	0	0	0	6.69344e-05	0	0	0	0	0	0	0	0	0.000200803	0.999465	0	0	0
510	0	0	0	0.999799	0	6.69344e-05	0	0	0	0.000133869	0	0	0	0	0	0	0	0	0	0	0
511	0	0	0.00026772	0	0	0	0	0.00026772	0	0.00040158	0	0	0.997925	0	0	0	0.00107088	6.69299e-05	0	0	0
512	0	0	1	0	0	0	0	0	0	0	0	0	0	0	0	0	0	0	0	0	0
513	0	0	0	0	0.000468509	0	0	0	0	0	0.999531	0	0	0	0	0	0	0	0	0	0
514	0	0	0	0	0	0	0	0.999598	0	0	0	0.00020079	0	0	0	0	0	0	0.00020079	0	0
515	0	0	0	0	0	0	0	0.999933	0	0	0	0	0	0	0	0	0	0	6.69344e-05	0	0
516	0	0	0	0	0	0	0	0	0	0	1	0	0	0	0	0	0	0	0	0	0
517	0	0	0	0	0	0	0	0	0	0	0	0	0	0	0	0	1	0	0	0	0
518	0	0	0	0	0	1	0	0	0	0	0	0	0	0	0	0	0	0	0	0	0
519	0	0	0	0	0	0	0	0	0	0	1	0	0	0	0	0	0	0	0	0	0
520	0	0	0	0	0	0	0	0	0	0	0	0	0	0	0.000736278	0.999264	0	0	0	0	0
521	0	0	0	0	1	0	0	0	0	0	0	0	0	0	0	0	0	0	0	0	0
522	0	0	0	0	0	0	0	0	0	0	0	0	0	0	0	0	0	0	0	0	1
523	0	0	0	0	0	0	0	0	0	0	0	0	0	0	0	1	0	0	0	0	0
524	0	0	0	1	0	0	0	0	0	0	0	0	0	0	0	0	0	0	0	0	0
525	0	0	0	0	1	0	0	0	0	0	0	0	0	0	0	0	0	0	0	0	0
526	0	0	0	0	0	0	0.998996	0	0	0	0	0	0.000133878	0	0	0	0	0	0	0	0.000870206
527	0	0	0	0	0	0	0	0	0	0	1	0	0	0	0	0	0	0	0	0	0
528	0	0	0	0	0	0	0	0	0	0	0	0	0	1	0	0	0	0	0	0	0
529	0	0	0	0	0	0	0	0	0	0.999464	0	0	0	0	0	0.000535726	0	0	0	0	0
530	0	0	0	0	0	0	0	6.69568e-05	0	0.999933	0	0	0	0	0	0	0	0	0	0	0
531	6.69613e-05	0	0	0	0	0	0	0	0	0	0	6.69613e-05	0	0	0	0	0	0	0.999866	0	0
532	0	0	1	0	0	0	0	0	0	0	0	0	0	0	0	0	0	0	0	0	0
533	0	0	0	0	0	0	0	0	0	0	1	0	0	0	0	0	0	0	0	0	0
534	0	0	0	1	0	0	0	0	0	0	0	0	0	0	0	0	0	0	0	0	0
535	0	0	0	0	0	0	0	0.000133905	0	0	0	0.999799	0	0	0	0	0	6.69523e-05	0	0	0
536	0	0	0	0	0	0	0	0.999933	0	0	0	0	0	0	0	0	0	0	6.69389e-05	0	0
537	0	0	0	0	0	0	0	0.999933	0	0	0	6.69389e-05	0	0	0	0	0	0	0	0	0
538	0	0	0	0	0	0	0	0	0	0	0	0	1	0	0	0	0	0	0	0	0
539	0	0	1	0	0	0	0	0	0	0	0	0	0	0	0	0	0	0	0	0	0
540	0	0	0	0	0	0	0	0	0	1	0	0	0	0	0	0	0	0	0	0	0
541	1	0	0	0	0	0	0	0	0	0	0	0	0	0	0	0	0	0	0	0	0
542	0	0	0	0	0	0	0	0.999799	0	0	0	0	0	0	0	0	0	0.000134066	6.70331e-05	0	0
543	0	0	0	0	0	0	0	0	0	0	0	0	0	0	0	0	1	0	0	0	0
544	0	0	0	0	0	0	0	0	0	0	0	0	0	1	0	0	0	0	0	0	0
545	0	0	0	0	0	0	0	0	0	0	0	0	0	0.999933	6.69523e-05	0	0	0	0	0	0
546	0	0	0	0	0	0	0	0	0	0.999933	0	0	0	0	0	6.69523e-05	0	0	0	0	0
547	0	0	0.999531	0	0	0	0	0	0	0	0	0	0.000468666	0	0	0	0	0	0	0	0
548	0	0	0	0	0	0	0	0	0	0	1	0	0	0	0	0	0	0	0	0	0
549	0	0	0	0	0	0	0	1	0	0	0	0	0	0	0	0	0	0	0	0	0
550	0	0	0	0	0	0	0	0	0	0	0	0	0	0	0	0	0	0	0	1	0
551	0.00127201	0	0	0	0	0	0	6.69478e-05	0	0	0	0	0	0	0	0	0	0.998661	0	0	0
552	0	0.000602571	0	0	0	0	0	6.69523e-05	0	0	0	0	0.000133905	0	0	0	0.999197	0	0	0	0
553	0	0	0	0	1	0	0	0	0	0	0	0	0	0	0	0	0	0	0	0	0
554	0	0	0	0	0	0	0	0	0	0	0	0	0	1	0	0	0	0	0	0	0
555	0	0	0	0	0	0	0	0	0	0.00247674	0	0	0	0	0	0.997523	0	0	0	0	0
556	0	0	0	0	0	0	0	0	0	0	0	0	1	0	0	0	0	0	0	0	0
557	0	0	0	0	0	0	0	0	0	0	0	0	0	0	0	0	0	0	0	0	1
558	0	0	0	0	0	0	0	0	0	0	0	1	0	0	0	0	0	0	0	0	0
559	0	0	0	0	0	0	0	0	0	0	0	0	0	1	0	0	0	0	0	0	0
560	0.000602329	0	0	0	0	0	0	0	0	0	0.00281087	0	0	0.0267033	0	0	0.969817	6.69254e-05	0	0	0
561	0	0	0	0	0	0	1	0	0	0	0	0	0	0	0	0	0	0	0	0	0
562	0	0	0	0	0	0	0	0.999866	0	0	0	0	0	0	0	0	0	0	0.000133869	0	0
563	0	0	0	0	0	0	0.000536373	0	0	0.000134093	0	0	0	0	0.999195	0.000134093	0	0	0	0	0
564	0	0	0.000267773	0	0	0	6.69434e-05	0	0	0	0	0	0.998661	0	0	0	0.000870264	6.69434e-05	0	0	6.69434e-05
565	0	0.000133878	0	0	0	0	0.000267756	0	0	0	0	0	0	0	0	0	0	0	0	0	0.999598
566	0	0	0	0	0	0	0	0.999732	0	0	6.69299e-05	6.69299e-05	0	0	0	0	0	0	0.00013386	0	0
567	0	0	6.69344e-05	0.999866	0	0	0	0	0	0	0	0	0	0	0	0	0	0	6.69344e-05	0	0
568	0	0	0	0	0	0	0.999331	0	0	0	0	0	0	0	6.69254e-05	0.000133851	0	0	0	0	0.000468478
569	0	0	0	0.999799	0	6.69299e-05	0	0	0	6.69299e-05	0	0	0	0	0	0	0	0	6.69299e-05	0	0
570	0	0	0	0	0	0	0	0	0	0.431882	0	0	0	0	0	0.568118	0	0	0	0	0
571	0	0	0	0	6.69299e-05	0	0	0	0	0	0.997791	6.69299e-05	0	0	0	0	0.0020079	0	0	6.69299e-05	0
572	0	0	0	0	0	0	0	0	0	0.999799	0	0	0	0	0	0.00020079	0	0	0	0	0
573	0	0	0	0	0.999866	0	0	0	0	0	6.69299e-05	0	0	0	0	0	0	0	0	0	6.69299e-05
574	0	0	0	0	0	0	0	0	0	0	0	0	0	0.000200776	0	0	0.998795	0.00100388	0	0	0
575	0	0	0.000602369	0.999398	0	0	0	0	0	0	0	0	0	0	0	0	0	0	0	0	0
576	0	0	0	0	0	6.69254e-05	0	0	0	0	0	0	0	0	0	0.000133851	0.999799	0	0	0	0
577	0	0	0.995917	6.69299e-05	0	0	0	0	0	0	0	0	0.0040158	0	0	0	0	0	0	0	0
578	0	0	0	0	0	0	0	0	0	0.00220898	0	0	0	0	0	0.997791	0	0	0	0	0
579	0	0	0	0	0	0	0	0	0	0	0	0	0	0	0	0	1	0	0	0	0
580	0	0	0	0	0	0	0	0	0	0	0	0	0	0	0	1	0	0	0	0	0
581	0	0	0	0	0	0	0	0	0	6.69703e-05	0	0	0	0	0	0.999933	0	0	0	0	0
582	0	0	0	0	0	0	0	0	0	0	0	0	0	0	0	0	0	0	1	0	0
583	0	0	0	0	0	0	0	0	0	0	1	0	0	0	0	0	0	0	0	0	0
584	0	0	0	1	0	0	0	0	0	0	0	0	0	0	0	0	0	0	0	0	0
585	0	0	0	0	0	0	0	0	0	0	0	0	0	0	0	0	0	0	0	0	1
586	0	0	0	0	0	0	0	0	0	0	0	0	0	0	0	0	0	0	0	0	1
587	0	0	0	0	6.69344e-05	0	0	0	0	0	0.999933	0	0	0	0	0	0	0	0	0	0
588	0	0	0	0	0	0	0	0	0	0.000133878	0	0	0	0	0	0.999866	0	0	0	0	0
589	0	0	0.999933	6.69344e-05	0	0	0	0	0	0	0	0	0	0	0	0	0	0	0	0	0
590	0	0	0.00020079	0	0	6.69299e-05	0	0	0	0	0	0	0.978248	0	0	0	0.0214845	0	0	0	0
591	0	0	0	0.00013386	0	0	0	0	0	0.999866	0	0	0	0	0	0	0	0	0	0	0
592	0	0	0	0	1	0	0	0	0	0	0	0	0	0	0	0	0	0	0	0	0
593	0	0	0.000133887	0	0	0	0	0	0	0	0	0	0.999799	0	0	0	6.69434e-05	0	0	0	0
594	0	0	0.000133869	0.999799	0	0	0	0	0	6.69344e-05	0	0	0	0	0	0	0	0	0	0	0
595	0	0.999732	0	0	0	0	0	0	0	0	0	0	0	0	0	0.00013386	0.00013386	0	0	0	0
596	0	0	0.999598	0	0	6.69389e-05	0	0	0	0	0	0	0.000334694	0	0	0	0	0	0	0	0
597	0	0	0	0	0	0	0	0.00020079	0	0	0.999799	0	0	0	0	0	0	0	0	0	0
598	0	0	0	0	0	0	0.000334694	0	0	0	0	0	0	0	0	0	0	0	0	0	0.999665
599	0	0	0	0	0	0	0	0	0	0.000133869	0	0	0.999197	0	0	0	0.000669344	0	0	0	0
600	0	0.999933	0	0	0	0	0	0	0	0	0	0	0	0	0	0	0	0	0	0	6.69299e-05
601	0.00026772	0	0	0	0	0	0	0.00013386	0	0	0	0	0	0	0	0	0	0	0.999598	0	0
602	0	0	0	0	0	0	0	0.000669299	0	0	0	0	0	0	0	0	0	0	0.999331	0	0
603	0	0	0.00160632	0	0	0	0	0	0	0	0	0	0.998327	0	0	0	6.69299e-05	0	0	0	0
604	0	0	0	0	0	0	0	0	0	0	0	0	0	0	1	0	0	0	0	0	0
605	0	0.000267738	0	0	0	0.000267738	0	6.69344e-05	0	0	0	0	0	0	0	0	0.999398	0	0	0	0
606	0	0	0	0	0	0	0	0	0	0	0	0	0	0	0	0	0	0	0	0	1
607	0	0	0	0	0	0	0	0	0	0	1	0	0	0	0	0	0	0	0	0	0
608	0	0	0	0	0	0	0	0	0	0	0	0	1	0	0	0	0	0	0	0	0
609	0	0	0	0	0	0	0	0	0	0	0	0	0.999933	0	0	0	6.69389e-05	0	0	0	0
610	0	0	0	0	0.000200817	0	0	0	0	0	0	0	0	0.0283821	0	0	0.971417	0	0	0	0
611	0	0	0	0	0	0	0	0	0	0	0	0	0.999732	0	0	0	0.00026772	0	0	0	0
612	0	0	0	0	0	0	1	0	0	0	0	0	0	0	0	0	0	0	0	0	0
613	6.69389e-05	0	0	0	0	0	0	0	0	0	0	0	0	0	0	0	0	0	0.999933	0	0
614	0	0	0	0	0	0	0	0	0	0	0	0	0	0	0	0	0	0	1	0	0
615	0	0	0	0	0	0	0	0	0	0	0	0	0	0	0	0	1	0	0	0	0
616	0	0	0	0	0	0	0	0	0	0	1	0	0	0	0	0	0	0	0	0	0
617	0	0	0	0	0	0	0	0	0	0	0	0	0	0	0	0	0	1	0	0	0
618	0	0	0	0	0	1	0	0	0	0	0	0	0	0	0	0	0	0	0	0	0
619	0	0	0	0	0	0	0	0	0	1	0	0	0	0	0	0	0	0	0	0	0
620	0	0	0	1	0	0	0	0	0	0	0	0	0	0	0	0	0	0	0	0	0
621	0	0	0	0	0	6.69523e-05	0	0	0	0	0	0	0	0	0	0.999933	0	0	0	0	0
622	0	0	0	1	0	0	0	0	0	0	0	0	0	0	0	0	0	0	0	0	0
623	0	0	0	0	0	0	0	0	0	0	1	0	0	0	0	0	0	0	0	0	0
624	0	0	0	0	0	0.000267809	0	0	0	0	0	0	6.69523e-05	0	0	0	0.999665	0	0	0	0
625	6.69434e-05	0	0	0	0	0	0	0	0	0	0	0	0	0	0	0	0	0	0.999933	0	0
626	0	0	0	0	0	1	0	0	0	0	0	0	0	0	0	0	0	0	0	0	0
627	0	0	0	0	0	0	0	0	0	0	0	0	0	0	0	1	0	0	0	0	0
628	0	0	0	0	0	0	0	0	0	0	0	0.999933	0	0	0	0	0	0	6.69344e-05	0	0
629	0	0	0	0	1	0	0	0	0	0	0	0	0	0	0	0	0	0	0	0	0
630	1	0	0	0	0	0	0	0	0	0	0	0	0	0	0	0	0	0	0	0	0
631	0	0	0	0	0	0	0	0	0	0	0	1	0	0	0	0	0	0	0	0	0
632	0	0	0	0	0	0	0	0	0	0	0	0	0	0	1	0	0	0	0	0	0
633	0	0	0	0	0	0	0	0	0	0	0	0	0	1	0	0	0	0	0	0	0
634	0	0	0	0	0	1	0	0	0	0	0	0	0	0	0	0	0	0	0	0	0
635	0	0	0	0	0	0	0	0.00020079	0	0	0.00013386	0.999665	0	0	0	0	0	0	0	0	0
636	0	0	0	0	1	0	0	0	0	0	0	0	0	0	0	0	0	0	0	0	0
637	0	0	0	0	0	0	0	0	0	0	0	0	0	0	0	1	0	0	0	0	0
638	0	0	0	0	0	0	0	0	0	0	0	0	0	0	1	0	0	0	0	0	0
639	0	0	0	0	0	0	0	0.99933	0	0	0	0	0	0	0	0	0	0	0.000669523	0	0
640	0	0	0	0	0	0	0	0	0	0	0	0	0	0	1	0	0	0	0	0	0
641	0	0	0	0	0	0	0	0.999933	0	0	0	0	0	0	0	0	0	6.69344e-05	0	0	0
642	0	0	0	0	6.69344e-05	0	0	0	0	0	0.999933	0	0	0	0	0	0	0	0	0	0
643	1	0	0	0	0	0	0	0	0	0	0	0	0	0	0	0	0	0	0	0	0
644	0	0	0	1	0	0	0	0	0	0	0	0	0	0	0	0	0	0	0	0	0
645	0	0	0	0	0	0	0	0	0	0.999665	0	0	0	0	0	0.000334806	0	0	0	0	0
646	0.00147275	0	0	0	0	0	0	0	0	6.69434e-05	0.00307939	0.995381	0	0	0	0	0	0	0	0	0
647	0	0	0	0.00147256	0	0	0	0.998527	0	0	0	0	0	0	0	0	0	0	0	0	0
648	0.998124	0	0	0	0	0	0	0	0	0	0	0	0.00147384	0	0	0	6.69927e-05	0.000334963	0	0	0
649	0	0	6.69837e-05	0.998459	0	0	0	0.00147364	0	0	0	0	0	0	0	0	0	0	0	0	0
650	0	0	0	0	0	0	0	0	0	0	0.00147364	0	0.998526	0	0	0	0	0	0	0	0
651	0	0	0	0	0	0	0	0.998526	0	0	0	0	0	0	0.00147404	0	0	0	0	0	0
652	0	0	0	0	0.00147354	0	0	6.69792e-05	0	0	0.998459	0	0	0	0	0	0	0	0	0	0
653	0	0	0	0	0.00147354	0	0	0	0	0	0	0	0	0	0.998459	6.69792e-05	0	0	0	0	0
654	0	0	0	0	0.998527	0	0	0	0	0	0	0	0	0.00147325	0	0	0	0	0	0	0
655	0	0	0	0.00147325	0.998527	0	0	0	0	0	0	0	0	0	0	0	0	0	0	0	0
656	0	0	0	0	0	0	0	0	0	0	0	0	0	0.998527	0	0	0.00147335	0	0	0	0
657	0	0	0	0.998525	0	0	0	0	0	0	0.00147522	0	0	0	0	0	0	0	0	0	0
658	0	0	0	0	0	0	0	0	0	0	0	0	0	0	0	0	0.998524	0.00147611	0	0	0
659	0	0	0	0	0	0	0	0	0	0	0.998525	0	0	0	0	0.00147532	0	0	0	0	0
660	0	0	0	0	0	0	0	0	0	0	0	0	0	0	0	0	0.000804613	0.99772	0	0	0.00147512
661	0	0	0	0	0	0.0014778	0	0	0	0	0	0	0	0	0	0.998522	0	0	0	0	0
662	0	0	0.0014773	0	0	0	0	0	0	0	0	0	0	0	0	0	0	0	0	0	0.998523
663	0	0	0	0	0	0.998524	0	0	0	0	0.00147572	0	0	0	0	0	0	0	0	0	0
664	0	0	1	0	0	0	0	0	0	0	0	0	0	0	0	0	0	0	0	0	0
665	0	0	0	0	0	0	0	0	0	0	0.999933	0	0	0	6.70916e-05	0	0	0	0	0	0
666	0	0	6.69792e-05	0.999933	0	0	0	0	0	0	0	0	0	0	0	0	0	0	0	0	0
667	0	0	0	0	0	0	0	0	0	0	1	0	0	0	0	0	0	0	0	0	0
668	0	0	0	0	0	0	0	0	0	0	0	0	0	0	1	0	0	0	0	0	0
669	0	0	0	0	0	0	0	0	0	0.999464	0	0	0	0	0	0.000535942	0	0	0	0	0
670	0	0	0	0	0	0	0	1	0	0	0	0	0	0	0	0	0	0	0	0	0
671	0	0	0	0	0	0	0	0	0	0	1	0	0	0	0	0	0	0	0	0	0
672	0	0	0	1	0	0	0	0	0	0	0	0	0	0	0	0	0	0	0	0	0
673	0	0	0	0	0	0	0	0	0	0	1	0	0	0	0	0	0	0	0	0	0
674	0	0	0	0	0	0	0	0	0	1	0	0	0	0	0	0	0	0	0	0	0
675	0.998459	0	0	0	0	0	0	0	0	0	0	0	0	0	0	0	0	0	0.00154083	0	0
676	0	0	0	0	0	0.999933	0	0	0	0	0	0	0	0	0	6.69972e-05	0	0	0	0	0
677	0	0	0	0	0	0	0	0.99866	0	0	0	0.000134003	0	0	0	0	0	0	0.00120603	0	0
678	0	0	0	0	0	0	0	0	0	0	0	0	0	0	0	0	0.999933	6.70062e-05	0	0	0
679	0	0	0	0	0	0	0	6.69972e-05	0	0	0	0	0.999933	0	0	0	0	0	0	0	0
680	0	0	0	0	0	0	0	0	0	1	0	0	0	0	0	0	0	0	0	0	0
681	0	0	0	0	0	0	0	0	0	0	0	0	0	0	0	0	1	0	0	0	0
682	0	0	0	0	0	0	0	0	0	0	0	0	1	0	0	0	0	0	0	0	0
683	0	0	0	0	0	0	6.69927e-05	0	0	0	0	0	0	0	0	0.999933	0	0	0	0	0
684	0	0.000133985	0	0	0	0	6.69927e-05	0	0	0	0	0	0	0	0	0	0	0	0	0	0.999799
685	0	0	0	0	0	0	0	0	0	0	0	0	1	0	0	0	0	0	0	0	0
686	0	0	1	0	0	0	0	0	0	0	0	0	0	0	0	0	0	0	0	0	0
687	0	0	0	0	0	0	0	0	0	0	0	0	0.999933	0	0	0	6.69792e-05	0	0	0	0
688	0	0	0	0	0	0	0	0	0	0	0	0	0	0	0	0	0	0	0	0	1
689	0	0	0	0	0	0	0	0	0	0	0	0	1	0	0	0	0	0	0	0	0
690	0	0	0	0	0	0	0	0	0	0	0	0	1	0	0	0	0	0	0	0	0
691	0	0	0	0	0	0	0	0	0	0	0	0	0	0	0	0	0	0	0	0	1
[truncated: 1,475 more rows]

## Sheet: Table S5 - NCBI RSVB
Position	A	C	D	E	F	G	H	I	J	K	L	M	N	P	Q	R	S	T	V	W	Y
[truncated: 2,166 more rows]

[truncated: 1 more sheets: Table S6 - Binding Pocket]
